# Supplementary material for: Comparative Genomic and Proteomic Analyses of Three Widespread Phytophthora Species: Phytophthora chlamydospora, Phytophthora gonapodyides and Phytophthora pseudosyringae
Source: Microorganisms. 2020 Apr 30;8(5):653. doi: 10.3390/microorganisms8050653 (PMC7285336; doi:10.3390/microorganisms8050653)
Supplement: Supplementary file 1 [file microorganisms-08-00653-s001.zip]

Archive with 12 entries (11 files):
- microorganisms-782621-supplementary/
- microorganisms-782621-supplementary/Supplementary Figure S1. Nucleotide Alignments of Phytophthora Mitochondrial Genomes.pdf
- microorganisms-782621-supplementary/Supplementary Figure S2. Distribution of CAZyme families across the oomycetes.pdf
- microorganisms-782621-supplementary/Supplementary Table S1. Oomycete genomes used in this study.docx
- microorganisms-782621-supplementary/Supplementary Table S2. Repetitive Elements Annotation.xlsx
- microorganisms-782621-supplementary/Supplementary Table S3. Gene Annotations.xlsx
- microorganisms-782621-supplementary/Supplementary Table S4. Mitochondrion genes.xlsx
- microorganisms-782621-supplementary/Supplementary Table S5. Phytophthora RxLR Effectors.xlsx
- microorganisms-782621-supplementary/Supplementary Table S6. CAZyme Annotations.xlsx
- microorganisms-782621-supplementary/Supplementary Table S7. Tandem Clusters of Duplicated Genes.xlsx
- microorganisms-782621-supplementary/Supplementary Table S8. Extracellular Protein Groups.xlsx
- microorganisms-782621-supplementary/Supplementary Table S9. Mycelial Protein Groups.xlsx
