# Supplementary material for: Comparative Genomic and Proteomic Analyses of Three Widespread Phytophthora Species: Phytophthora chlamydospora, Phytophthora gonapodyides and Phytophthora pseudosyringae
Source: Microorganisms. 2020 Apr 30;8(5):653. doi: 10.3390/microorganisms8050653 (PMC7285336; doi:10.3390/microorganisms8050653)
Supplement: Supplementary file 1 [file microorganisms-08-00653-s001.zip › microorganisms-782621-supplementary/Supplementary Table S2. Repetitive Elements Annotation.xlsx]

## Sheet: Ph. chlamydospora
File name:	Pchlamydospora.fna
Sequences:	4077
Total length:	45,264,984 bp
Bases masked:	4,078,294 bp (9.01 %)
	Number of elements	Length Occupied (bp)	Percentage of Sequence
Retroelements	1601	1144911	0.0253
SINEs:	0	0	0
Penelope	0	0	0
LINEs:	116	64724	0.0014
CRE/SLACS	0	0	0
L2/CR1/Rex	0	0	0
R1/LOA/Jockey	0	0	0
R2/R4/NeSL	26	22416	0.0005
RTE/Bov-B	44	11207	0.0002
L1/CIN4	46	31101	0.0007
LTR elements:	1485	1080187	0.0239
BEL/Pao	0	0	0
Ty1/Copia	32	28684	0.0006
Gypsy/DIRS1	1376	973123	0.0215
Retroviral	77	78380	0.0017
DNA transposons	616	296217	0.0065
hobo-Activator	107	63189	0.0014
Tc1-IS630-Pogo	117	51096	0.0011
En-Spm	0	0	0
MuDR-IS905	0	0	0
PiggyBac	56	15480	0.0003
Tourist/Harbinger	0	0	0
Other (Mirage, P-element, Transib)	0	0	0
Rolling-circles	46	40318	0.0009
Unclassified:	6743	2336870	0.0516
Total interspersed repeats:		3777998	0.0835
Small RNA:	0	0	0
Satellites:	36	5588	0.0001
Simple repeats:	5234	228888	0.0051
Low complexity:	483	25502	0.0006

## Sheet: Ph. gonapodyides
File name:	Pgonapodyides.fna
Sequences:	16449
Total length:	61,088,431 bp
Bases masked:	9,828,742 bp (16.09 %)
	Number of elements	Length Occupied (bp)	Percentage of Sequence
Retroelements	4753	3411266	0.0558
SINEs:	0	0	0
Penelope	0	0	0
LINEs:	540	243797	0.004
CRE/SLACS	0	0	0
L2/CR1/Rex	0	0	0
R1/LOA/Jockey	0	0	0
R2/R4/NeSL	107	84477	0.0014
RTE/Bov-B	0	0	0
L1/CIN4	433	159320	0.0026
LTR elements:	4213	3167469	0.0519
BEL/Pao	0	0	0
Ty1/Copia	766	555281	0.0091
Gypsy/DIRS1	2985	2440704	0.04
Retroviral	0	0	0
DNA transposons	1541	551600	0.009
hobo-Activator	135	41606	0.0007
Tc1-IS630-Pogo	133	45165	0.0007
En-Spm	0	0	0
MuDR-IS905	0	0	0
PiggyBac	193	43158	0.0007
Tourist/Harbinger	54	30866	0.0005
Other (Mirage, P-element, Transib)	0	0	0
Rolling-circles	248	161097	0.0026
Unclassified:	17974	5390619	0.0882
Total interspersed repeats:		9353485	0.1531
Small RNA:	40	5565	0.0001
Satellites:	0	0	0
Simple repeats:	6500	283969	0.0046
Low complexity:	502	24626	0.0004

## Sheet: Ph. pseudosyringae
File name:	Ppseudosyringae.fna
Sequences:	3627
Total length:	47,882,184 bp
Bases masked:	6,379,660 bp (13.32 %)
	Number of elements	Length Occupied (bp)	Percentage of Sequence
Retroelements	2864	1949184	0.0407
SINEs:	0	0	0
Penelope	0	0	0
LINEs:	224	43268	0.0009
CRE/SLACS	0	0	0
L2/CR1/Rex	0	0	0
R1/LOA/Jockey	0	0	0
R2/R4/NeSL	0	0	0
RTE/Bov-B	0	0	0
L1/CIN4	224	43268	0.0009
LTR elements:	2640	1905916	0.0398
BEL/Pao	0	0	0
Ty1/Copia	355	220619	0.0046
Gypsy/DIRS1	1874	1504098	0.0314
Retroviral	0	0	0
DNA transposons	2541	1142772	0.0239
hobo-Activator	321	118344	0.0025
Tc1-IS630-Pogo	789	244299	0.0051
En-Spm	0	0	0
MuDR-IS905	0	0	0
PiggyBac	436	166842	0.0035
Tourist/Harbinger	0	0	0
Other (Mirage, P-element, Transib)	0	0	0
Rolling-circles	116	53969	0.0011
Unclassified:	10049	2927013	0.0611
Total interspersed repeats:		6018969	0.1257
Small RNA:	0	0	0
Satellites:	0	0	0
Simple repeats:	6681	282247	0.0059
Low complexity:	486	24475	0.0005
