# Supplementary material for: Comparative Genomic and Proteomic Analyses of Three Widespread Phytophthora Species: Phytophthora chlamydospora, Phytophthora gonapodyides and Phytophthora pseudosyringae
Source: Microorganisms. 2020 Apr 30;8(5):653. doi: 10.3390/microorganisms8050653 (PMC7285336; doi:10.3390/microorganisms8050653)
Supplement: Supplementary file 1 [file microorganisms-08-00653-s001.zip › microorganisms-782621-supplementary/Supplementary Table S4. Mitochondrion genes.xlsx]

## Sheet: Sheet1
	P. chlamydospora				P. gonapodyides				P. pseudosyringae
	START	STOP			START	STOP			START	STOP
orf142	564	983		ORF25	570	845		trnE-UUC	728	799
trnH-GUG	988	1059		orf142	1060	1488		atp1	880	2409		Key
nad4	1086	2561		trnH-GUG	1493	1564		cob	2773	3927		ATP synthase genes
trnE-UUC	2591	2662		nad4	1591	3066		nad9	3975	4541		complex IV cox genes
atp1	2742	4271		trnE-UUC	3096	3167		atp9	4707	4934		NADH dehydrogenase
atp9	4444	4671		atp1	3253	4782		cox1	5117	6595		conserved orfs
nad9	4830	5396		ORF4	5290	5448		cox2	6817	7587		small subunit ribosomal genes
cob	5443	6594		atp9	5672	5899		nad4l	7798	8100		large subunit ribosomal genes
nad4l	6892	7194		nad9	6166	6732		nad1	8103	9083		ribosomal RNA genes
nad1	7197	8177		cob	6780	7931		nad11	9080	11086		complex III cob gene
nad11	8174	10180		trnF-AAA	9096	9168		nad4l	11213	11295		tRNA genes
trnL-UAG	10284	10366		ORF50	9185	9556		trnL-UAA	11306	11389
trnL-UAA	10377	10460		ORF44	9615	9860		secY	11405	12148
secY	10476	11219		nad4l	9863	10165		orf64	12150	12347
orf64	11211	11414		nad1	10168	11148		trnC-GCA	12362	12432
trnC-GCA	11434	11504		nad11	11145	13151		trnS-UGA	12438	12522
trnS-UGA	11510	11594		trnL-UAG	13255	13337		rps11	12532	12951
rps11	11605	12024		trnL-UAA	13346	13429		rps13	12964	13374
rps13	12037	12450		secY	13445	14188		rpl2	13403	14209
rpl2	12389	13285		orf64	14180	14383		rps19	14213	14449
rps19	13289	13525		trnC-GCA	14403	14473		rps3	14453	15271
rps3	13529	14350		trnS-UGA	14479	14563		rpl16	15249	15653
rpl16	14353	14757		rps11	14574	14993		trnM-CAU	15656	15729
trnM-CAU	14763	14836		rps13	15006	15419		orf217	15750	16421
orf217	14858	15514		rpl2	15448	16254		atp8	16483	16875
atp8	15581	15973		rps19	16258	16494		trnK-UUU	16898	16970
trnK-UUU	15981	16053		rps3	16498	17334		rps14	16940	17371
trnA-UGC	16055	16127		rpl16	17312	17716		trnA-UGC	16973	17045
rps14	16152	16451		trnM-CAU	17719	17792		rps8	17380	17760
rps8	16461	16841		orf217	17815	18459		rpl6	17772	18377
rpl6	16847	17452		atp8	18525	18917		rps2	18384	18977
rps2	17459	18052		trnK-UUU	18925	18997		rps4	18986	19447
rps4	18061	18522		ORF40	18936	19121		orf100	19456	19755
orf100	18525	18827		trnA-UGC	18999	19071		rnl	19787	22447
rnl	19235	21405		rps14	19096	19395		trnN-GUU	22454	22525
trnN-GUU	21513	21584		rps8	19408	19788		trnS-GCU	22538	22625
trnS-GCU	21596	21684		rpl6	19794	20399		trnM-CAU	22653	22724
trnM-CAU	21715	21786		rps2	20406	20999		trnP-UGG	22764	22838
trnP-UGG	21797	21871		rps4	21008	21469		trnM-CAU	22852	22924
trnM-CAU	21885	21957		orf100	21472	21774		rpl14	22945	23316
rpl14	21975	22346		rnl	21809	24463		rpl5	23323	23856
rpl5	22353	22886		trnN-GUU	24470	24541		ORF25	23703	24023
trnG-GCC	22894	22965		trnS-GCU	24554	24642		trnG-GCC	23864	23935
trnG-UCC	23058	23129		trnM-CAU	24673	24744		ORF8	23878	24033
trnY-GUA	23141	23224		trnP-UGG	24755	24829		trnG-UCC	24030	24101
rns	23455	24803		trnM-CAU	24843	24915		trnY-GUA	24113	24196
trnW-CCA	24987	25058		rpl14	24933	25304		orf206	24647	25156
cox2	25442	26218		rpl5	25311	25844		rns	26272	27518
cox1	26454	27932		trnG-GCC	25852	25923		trnW-CCA	27645	27716
ORF26	28068	28610		trnG-UCC	26009	26080		trnR-UCU	28052	28124
trnR-UCU	29239	29311		trnY-GUA	26098	26181		nad6	28139	28849
nad6	29326	30015		ORF13	26413	26892		nad5	28902	30896
nad5	30077	32071		ORF14	26983	27150		nad3	31271	31624
nad3	32321	32674		rns	27334	28692		trnD-GUC	31661	31734
trnD-GUC	32706	32779		trnW-CCA	28867	28938		atp6	31772	32491
atp6	32809	33528		cox2	30053	30829		cox3	32521	33435
cox3	33546	34460		cox1	31065	32543		rps7	33497	33928
rps7	34526	34957		ORF15	32617	32844		rps12	33903	34328
rps12	34932	35360		ORF23	33128	33283		trnV-UAC	34299	34371
trnV-UAC	35331	35403		ORF16	33280	33441		trnI-GAU	34374	34447
trnI-GAU	35406	35479		trnR-UCU	34212	34284		trnQ-UUG	34450	34521
trnQ-UUG	35482	35553		nad6	34297	34986		trnR-GCG	34527	34600
trnR-GCG	35558	35631		nad5	35028	37022		rps10	34605	34931
rps10	35636	35962		nad3	37223	37576		trnF-GAA	34950	35023
trnF-GAA	35981	36054		trnD-GUC	37608	37681		nad2	35030	36523
nad2	36061	37554		atp6	37711	38430		nad7	36637	37815
nad7	37668	38327		cox3	38448	39362		orf142	37843	38262
				rps7	40061	40492		trnH-GUG	38267	38338
				rps12	40467	40895		nad4	38364	39143
				trnV-UAC	40866	40938
				trnI-GAU	40941	41014
				trnQ-UUG	41017	41088
				trnR-GCG	41093	41166
				rps10	41171	41497
				trnF-GAA	41516	41589
				nad2	41596	43089
				nad7	43205	43972
