# Supplementary material for: Comparative Genomic and Proteomic Analyses of Three Widespread Phytophthora Species: Phytophthora chlamydospora, Phytophthora gonapodyides and Phytophthora pseudosyringae
Source: Microorganisms. 2020 Apr 30;8(5):653. doi: 10.3390/microorganisms8050653 (PMC7285336; doi:10.3390/microorganisms8050653)
Supplement: Supplementary file 1 [file microorganisms-08-00653-s001.zip › microorganisms-782621-supplementary/Supplementary Table S5. Phytophthora RxLR Effectors.xlsx]

## Sheet: Phytophthora chlamydospora
Protein ID	Win	Regex	HMM	WYL domain	Similar To	SignalP HMM Score	Signal Cleavage Site	RxLR Position	RxLR-EER Sequence	Protein Length	Protein Sequence
PHCH_15670	Y	Y	N	Y	PITG_04052;PITG_04063;PITG_04350;PITG_04353;PITG_04388;PITG_05014;PITG_05074;PITG_05095;PITG_05096;PITG_06246;PITG_06375;PITG_10116;PITG_10341;PITG_10347;PITG_12458;PITG_12731;PITG_12761;PITG_13847;PITG_14673;PITG_14685;PITG_14884;PITG_15032;PITG_15038;PITG_15039;PITG_15105;PITG_15110;PITG_15114;PITG_15123;PITG_15125;PITG_15127;PITG_15142;PITG_15152;PITG_15278;PITG_16195;PITG_16705;PITG_16726;PIT…	0.997	25	42	RLLRTYDEER	532	MRRILVLGTAAALAVVGVTSVVTEAKVTDSSCTGRGEISVSRLLRTYDEERVSFSASIIEKFKGLFTPPTATAEVLQGWLKTSKLPSEAFVWLRLDKAGDKLLENGQFTTWVKYVDNFNKQNPDNPTTVIATLANHYSSQELTKILEAAKKVPGTTKLSTRLEGELRWMDKDTPAQYFTRLALDKQGSKLLESPELTTWINYMKLFNKDNPNRQTSLIATLTKSYGDDGLVKILEAAKKVPETATTAKRLEAEQIQLWLKNEKTPNSVFQLLKLDMVLAGDQLLTSPQLTAWLKYMKLFNKEHPDKQTTLISTLSTNYGHQALAEMLLSAQKVSSTKEVATKLQAEQVKLWADKKILPDETFIFLGLDKTGDALLGNPQFTMWIDYADSFLTRGLNLKL…
PHCH_12658	N	N	N	N	PsG_134166	1	16	-	-	507	MRSLLALSAAAAVASAAPTTTERSLGALVDCPTVRSAESPCLWAGENGQAVDSTTLRELLVQRNLVSFSDQEPFRRNLEAHMTYIEDVHMYAKSVGHEFSYHMGVNERHLTSTTRRRLSPKQLVEQEVKSARSRRLVSEASGSTASTVSSSGSSDYWNWCDTDNSFGYSVCSSVKSQQNCGSCWAFAAADAIETAVVIAENASAAVSLSPQQFLTCSTLETTQTFDYCWASDSGVTGATWMETEIKWESQNNGCNGGMTHGAFIDAAQNSWGLVTELTMPYDDSSSGSTSSNNASSSCTVSDNDTAASITGWEQVVGTDCTASSNCSTLLRTALEQQPIAVAINSEDPFGDYAGGYYSCPNDGVLSSKDDVNHALLLVGYGTDATEGEYWILKNSYGSS…
PHCH_08490	N	N	N	N	PrG_76263	0.999	18	-	-	268	MRWSYVVLVLILYAGAQSKSAVDKKVLRASEVSANSPYSTNKNEEARDLTASKVIGAAADAIKMKTKLNIMLVRGLKPARVLEKLSVYRVSDKNFNNFARYYAKYLAKYSSKMPDLPKTAEDALIQPKLKEWLAHGLLPAQVEVQLKKIATANVNRYMQLYLKEADNSIILPKLERWMGQKLLPSQFKYNLNEMGIKDTTKYMDWYMRNGGDAVVKAKLRSWLGKKVLPPQIVPKLRKAGLTDIQEYAALYMRMWGKRQAELSRRKVN
PHCH_04146	N	N	N	N	PITG_09223;PITG_09224	1	24	-	-	150	MRLSLFLALIVATFVASCVHFSSAENVDSSSEKLQQPDSDSQVRFLKGSRQLATANEWWRTEDDEERLGGGLVSRMKEKVSAVRAARASGGVAKTEKLSNAQVQTMSREIAKSVKKDRRVWPVIKKGLKILYGSTLAALIIVGVTAMLSD
PHCH_04382	Y	Y	Y	N	PITG_13093;PrG_86463	1	20	46	RMLRTANAKSDETTDLDDEER	166	MRVFLILLVVVTALLASVSGNAVNPQVSHNLIQSENAAERVATGGRMLRTANAKSDETTDLDDEERAGLADLAKKMATGTKAFAKQQKLKAYVKLRSAFVDKDVIAREFLKRDIDPDNVYKWLGLTKSKNRWNWSIGDTPEHLLWKQYQELYKKAKPGWTSKLKLQ
PHCH_14795	N	N	Y	N	PITG_10835	0.996	24	-	-	167	MPRNFFSLLIVVAFVASGMTFAAAENAVIQNLSPKLLHGGNSARYLKETKTASASSEERGMTQVLGRIKNLLRRTPKNKEAAKLNKEGAKDAVNKVNSIIGPGKKSTELTPQKLKSLETYAHDNPDKWLAMSYYVSYVFGISLVVTMLYGTFFLGWRPLGVGGPRYN
PHCH_00736	Y	N	N	N	N	1	23	39	RHLR	260	MVKLSTILAVAAAVLVLTSTAYAHSVDDVLDANTALRHRHLRITTSFPDDSLSTAYEEGAQLGKGSLDGHAPPYAGAGHGDKKPPCHYGGSDKPKDNHAPKDGHKKNDPQKTAGDRKHDGHPPAPSKDNDHHDRHDASSSSMTDHDHAGAHPVIAPPSPSLHHDNDKGSNNHPGKRDNKTAPTDHQHHNPSDVGYDGRMSAMDGSKDAVHHHHGADAHAGKGVVHNTSKGSNLHSSHSGAGSADAYLKKGVEAGSPHTKK
PHCH_12145	N	Y	N	N	N	0.907	38	117	RDLRVRMGRSDGSRFLAGVWWWMEDR	665	MAIKRSASGSASPVSSARAAPVAMPPLSLPSLPLSLFSLVLEFAIFDFSQDLGPQRRELPSDPLKDVALVAKSWYQAVEELAARIRRDTMQLTLKFGSRAEVLALRRQVQLRGRGVRDLRVRMGRSDGSRFLAGVWWWMEDREVPWDVIFSQMPGLKRLDLRLMPLESRHLPILLQNAAKYCLQLEMLVLPKKQDAALMVSCAAINRVMEVLKEALQRWHLKGKCGGLKQLTVPTREEENRFQTSTAFIENVIEFCPNVEYLDGYNLAIDDMNDVTCAEKWMISLDTWEKFNKTCTNLRDFHWVVVPFADPFFRVFGEHVKPKLKKLALTSNVSWDWADYFKRDGDTGLPTEKPGYGVLANDVTALLKGCPSLTELEIAIDQEKNEVPLVSLLDADVFG…
PHCH_17683	Y	Y	Y	N	N	0.998	23	41	RFLRTTTTDDEEDEEER	137	MRPYYVLLLALTLLITCTSTVLSDTAADSMTAFGDEINEKRFLRTTTTDDEEDEEERGLLGLRLTKFSFSAGKGMNVVDKAAVKAAAKAANEMKAADKVAAKAAKKAARLAMKAPTEANMQAFLTKALDAKIDPTKW
PHCH_04551	Y	Y	N	N	N	0.983	20	45	RNLREVTKTGEPKEFATTSAHEER	192	MRQINLIVLIIVTLAACTTGVNIGESVQDINHETTSNQELVGAQRNLREVTKTGEPKEFATTSAHEERQKKIPGLSTIASLFQKSPKVGKVLSKNPSLAKTMKDPQVRASLTTLQRDASLVKSLKSSPLLKNPAKVLKTNPSKLTTKDVERIGAAALRSTGTSREIGYFGGMLIAAGIFFVFLLIIGLISGE
PHCH_10960	Y	Y	Y	N	N	0.999	20	43	RSLRKYVVEDKTENDDEEER	307	MRLSYFLVVVVATTLVTGNAASTHGKSTTSLNQIQDESDGNKRSLRKYVVEDKTENDDEEERGIFSFGTSNIVKHAGRSKKLDKKLDAMLADSTFMNTVFQKWEGKYKAGDIYVRLRVNKDGKYAEVYNLVVTTQQRRPLTLHEVDRVLVSSATSRRQGATIYTLEVYTASSSSAISPQDFSSKLSADSDEDTQKPPACQVEKTLADFDTLRRALYSASNLAHTSVACEFCKEVILYVDSGDKSFGGSVLRRIVGREKVVRSLQEFMDDVLDILMHFASIEDTPWCSAQVQSHQVVRQFLLPRAPDS
PHCH_12893	Y	Y	Y	Y	PITG_00707;PsG_137514	1	23	36	RSLRSHKTAAMSEERTSEERAAEER	126	MRVNFVFLVAAAALFASSEIATATTVSDSTSISSTRSLRSHKTAAMSEERTSEERAAEERELDANILDKILADHAYAKQLFRSWLQNGQTKENIENKLKVDGLLEKYSSVAKQYGQYLTILEGKSA
PHCH_02384	Y	Y	Y	Y	PITG_15287;PrG_78400;PsG_129601	0.998	21	43	RFLRGDTTDTADNDSEDNGDEANATSEEER	208	MRARYAVAVVVAVNFMTSCEAAVFSSDIVSSTDSLQANRHDGRFLRGDTTDTADNDSEDNGDEANATSEEERVTNTGFTSQMIADMKVIRQRLDYEDWFIGGATNAQVRSFLKLPANGEAVTHQNWAAYLNYLKYVKEQEEFAAKMAQVAAIKMKLGTYKDWFFAKKSLEEIRTILGLPTKGDAVGHANWEVFQNYLKFHKEFSRQFT
PHCH_00852	Y	Y	Y	Y	N	1	20	37	RSLRAHHTTNEEER	152	MRLSYVVLLVAAVLATSSNALSAVEEPANADLLNSKRSLRAHHTTNEEERGVAELKNLGKMIEMENVVAHGGFKIKELGKLEDLVKNPQYRTWLKDGEDPISIYKLLGFTGKGTAARTDPRYIEYLEFSKLWRAKKGTLAKQWFEFWKKGGW
PHCH_14019	Y	Y	Y	N	N	1	19	46	RFLRKREIDESDDVEDTEER	147	MRVAIILLVAAAVMANSEAVSAMMTSKAAMVGKVAPAVRASDDQGRFLRKREIDESDDVEDTEERAGLKDAAKYLKGLFSKNEKAVKLLQRSNSNLLKNNVAPAKLDKAVARLEKAGYSKAQIARFRGADDYGNYFYRNANLDPIRE
PHCH_10774	Y	N	N	N	N	0.985	28	35	RLLR	704	MATDKQKNALAVAACAAALAGLALWAHSKQQQRTRLLRKQLTHLRFDLSVEEIEAETQRILARMKRVDDEVAALALANVTFENSAQKLIDLDHEMLSRVTNVTFLGQVAADKATRDACTKAEEVIDDFSVQRSMHAGVYKAVHALYKSVGFQKLDATTQRYVQRLVQDFERNGLQLPEDKQKEVQAWQQKLSKLGIQFQQNLSEETIEVKFSRDELKGLSEDFIAALEKGDDGKYKIALSYPTVFPILNTCTVESTRKAVEYAFNRRCISTNVAILEEMLEIRHKVALELGYENHAAYVLEQRMAKTPEAVKSFLNDLDNKLVPLAKKDLDGLLKLKEADCARNGWKFDGKINMWDFRFYMDQFVKKNCSIDSEKLREYFPLAHVTKELLSMYQELLSL…
PHCH_01704	Y	Y	N	N	N	0.999	16	43	RRLRHSSKVTKGQSEER	126	MRITVFLFMFVTTLAAGEMRCTSAALTKDATPAEVIRAAIEARRLRHSSKVTKGQSEERFNAAAGLLVLNGGRVNGQQATTVVSGVSESVRLSNGERAFTVAILLALSAVGVSGLYALYSKLLNEG
PHCH_07099	N	N	N	N	PITG_04074	0.998	26	-	-	305	MTKLNVILSFAAAVAVALTTFDTANAASFRSLENERFLTRFDASTSTSDSGEGERFLFEVEGSASAEADASESFDGERFLVEVEGSESAEIDSSESTGGERFLEEATGSESAETDEGSDSFTGERFLVEVESSESAEAESSESSDGERFLQEVEGSESAEAEGSESVDGERFLQEVEGSESDAAESSESADGERFLQEVEGSESAETESSESTDGERFLTEVEGSESGEVDSSASIDGERFLQEVDGSESAEAESSESTDGERFLEEVEGSESAEFEGSESAVGERFLEEAEGSENNEGSESGSA
PHCH_09492	Y	Y	Y	Y	N	1	20	42	RLLRTHANAGIDSFNVDDEER	187	MRFLVTIVVAACTLFASTNAIVSAQDSIRGVPAVQGNELHKRLLRTHANAGIDSFNVDDEERSIGAKAKEAYMNLKIERYINKGLLPKEVSQKLKIGGQGAAHKNYKYLEKYRDLWVKMDQPVHVSPSYHAKKKEQLGYWFSQKFSTEGVLRELHLIGLHGKALTSHKNYPYYIRYLDMLAAANRAA
PHCH_10807	N	N	N	N	PsG_130409	1	27	-	-	545	MWSWASSLKCATLALAFVAVATPSAYADQVQKGKGTVHGDLLTSSTEWPSLKLHFTLKRGSMQVFGQPEFDVYASPVVSDDGLNVTYNGYVDFTEGSTLTRYTLVDGVAYSTITSKTQQDQTATSTSQCMSAKELPPINDMLPALNEATPVSKASLNGKKVKCMAGNLFKLTFRGLNLAVCASGSAGVHAYGSDMDIVIKYLDKPVEIKAPTLDASAAGECETVVNATAVTSTTSALLTGEPIPESESRSLDFGSDVEVPSSSCSCKSTPRPCVFIHGLGIDYAEPELQDSFSSYWGNLTDHAPCCTEFKYMIWNSIETGWNNDTQQQTLCDLVATATDSGSPTEIADTIVVTHSMGGLLLAGAVASGKCTLEASSSWIATSPPMTGSMGSDYAQDSCN…
PHCH_10805	N	N	N	N	PsG_130409	0.999	23	-	-	533	MPSFRIGLLATTLLALTLRSTIATDQATPPVQRRLASSLADAPPLRLHFTLKRSSMKVYGQSEFYVFANPVVSDDNTSVLYDGYAAFIDNATDYSFLLVDGNAYFVTSPVGESSGTARCLDASTIPPLNTIVEALNDATAIASVSASDETIKCSSGSLFKVSFGGADFALCASGASGFTIYGSDLDITVEYLDDRVEVSAPTLDATAECEAVVTPTSVTDTALALLTGGTVSSGSRRKLKAEADVTISSSSCSCSSTPRPCIFFRGMGSTIEYTTLQATSDYWGDIEEHAPCCSSFSYAILNTVGYPWTDATQQQKVCNFALSVSSSSSSSSRIVADTIVVTHSMGGLLVAGALANASCSFASSTTWVSMSPPMGGSMSSDFQQGVCSGSNALLESLAS…
PHCH_06545	Y	Y	Y	N	PITG_15235;PsG_129531	1	20	36	RNLRDSTTKVEDDTINAEDEER	201	MRQNFFLLLLLATLAVSVQGYANDDTNAVVTGNTHRNLRDSTTKVEDDTINAEDEERLNIPFISKITSYFKGSSSVTKTVEKNAPLVKTLQKNPSVVKALEDPKIVKSVQALEKDTGLAKKLSTDPKMSKLRAAIERNPKKLTLKQIGMAGVFVARVQKIKVEGDVKGMIIAYGILALAVLGIGGAGAWIYSNTRNSYITN
PHCH_13208	N	N	N	N	PsG_130409	0.98	22	-	-	233	MQLFLRYLITTYLAFVLAAGNAQDLTSTTSPTTAIANTPSLRLHIILKPKNMHIHGQSVFDVFAKPVVSADGTSVRYDGFATFIQGETEFTYLLVDGAAYVVEATGDDDNSATTQATKCLESVTPFDSIVSALNNLKTISSESLGKDSELECSSETLYETSFGGEDFVVCASGASGFVAYGGGITMAVEYLERPLRSISAPKLSDGSASCPVVATPTVMTPTTLSLLTGDAES
PHCH_02446	N	N	N	Y	PrG_82381;PrG_86936	0.999	21	-	-	247	MRLHHYAILLIVAAVLTSADASVPTDSKLITEEENAHAKRLLSSYTFADADEERGLFPSKLTNLFKSKSAIAAAKAAKLQAAAKLSKTYYADEAIQPLIKAGASLDDAFTKLDVRKADLDKLIGSSNFQNWMSYMTHFNTNNRKDAMSATQFLRTKFNDDQVAQMLLAATKSSDKQVQQLGAGLQKDLLKQFVKTNKNPGEVAKLLPSLTKEYNAMVAKAVVAAKVKAAQAAKYQQAALRRGAVGRA
PHCH_08842	Y	Y	Y	N	N	1	24	49	RFLRVSDLDEEDEER	197	MHSHSVFLLAAIALFASFAVSVTASELPTKFVDESGLRGDVQASGAERRFLRVSDLDEEDEERGVNALDDFVAKLLGKANTKNLDDVAPKGAIEMVDMRKFDDAVDAKKITAVADAKKLDDTIDAKFAELFKLDDQIKKEVGDGKWMDELLETIKYAFPQWKGRNFNFEQARNEMRNAGVKDEAAIKTMWWLYQRIA
PHCH_10748	Y	Y	Y	N	N	1	23	50	RFLRSYHDLDEEDDDNEEEDAADEER	142	MRVCYVLLAAAATLLASSDAVAAKATTSELSKLAAADAVQQVDAAMTANRFLRSYHDLDEEDDDNEEEDAADEERGRPLFDTKKLNKALNNHDYSQKLFARWKNNDYTDAQAAAKMGVDVNGGFDQTFSSLYTAYRAYLRNN
PHCH_10749	Y	N	N	N	N	0.999	16	49	RHLR	490	MRVLLLSSLLPTLAMGSSGFESTMGIVETNRSVNLDPSVQHVPLISSQRHLRPPPPQVPQDPKLFVGLSVFRDGFRCAKTVFTGYKRASNPESIVFGVVDQVYPSDQKCIEQYCIMAKQEWPEDGDCRYKDQIRVDERSAYESRGPTLARHQQQKLIQDEDFCLQLDGHSIFTNKWDENVLKEWTGVGNEMAVLTTYIHHIHNFVAENGDNAPPENLDMPHLCTTMRGANGLVRTVGASMIGKSKIPQLEALWGAGFSFNKCHAEKRVPVDSRTLWMFDGEEFLRASRLWTHGYDMYSPSKLGSVVYHNYTSVPARFEGIPVDQKVKDREEEMGVNRFKVIVGQPFEGLVSTIDLDKYGFGNVRTFTQYLEFSGVTFELGKKDAESCEQRHWVPYVNAT…
PHCH_00622	Y	Y	Y	N	PrG_97274	1	20	49	RFLRKRSTTETAEEEER	246	MRFFYAFLLLVAFIVATTEAKSTSEQAEALEIAAPDSITTNEHDAPAKRFLRKRSTTETAEEEERGFLSQFGGKLKRLAKYNKWIFSGKKPQDLKNPGGYWNFYHNRMTPGGSCGIRDVEYRGDILLKDLQATKRVQLLAIQDVVLKFLASLPHLEWTVVGCQFLLEAGGRWNTVAVASLLDKVMAQTCGKTLMLAEICWIRSVVPAVRALASNAPVKVASVLNDNMLFAAEDYFLFDETRRYVFC
PHCH_06593	N	N	N	N	PITG_13044;PITG_13048	1	24	-	-	224	MRLGLFVLMAVIAVAVNCIGLASADKTPTRRLKGTQTENDLTASEEERAGFQDAVAKMKVSGQLGQAAEKLAGGNKWQLALEKMKAAGKVDDVAAGTTANANKWQSAFTKLKESGALNKASTAAKGQTISQNKWQAAVSKIQSGGKLNALDKTNNKWQGAVAKMKATGQLKNVDDTQVAKLAEGAAAEIVKNPKKSGAFKKIFQAAFGVGLTALIVMGFYAMVS
PHCH_07718	Y	Y	Y	N	N	1	19	50	RHLRVQTKNVVNEER	223	MQVAYVVLVVLAALLGCSSEIPVATASVQTTLSKSNGAGLAEPSMVHGSRHLRVQTKNVVNEERAANVAITKIDELVDPSKLNAALKDLTTRKTLFKQWNVDASVWKPVIKRLSGDPEAFAKYSPLVLMFNGYRMKQTAKQAAKLAQRKKVDALVEPVKLDAALQDPTKMKALFKQWDANEALAMKVIERLAADKDTFVKYSTLVLYFNSYRTNLLRRAARAS
PHCH_00281	Y	Y	Y	Y	PITG_04052;PITG_04063;PITG_04350;PITG_04353;PITG_04388;PITG_05074;PITG_05095;PITG_10116;PITG_10341;PITG_12458;PITG_12731;PITG_12761;PITG_13847;PITG_15032;PITG_15038;PITG_15039;PITG_15105;PITG_15110;PITG_15142;PITG_15152;PITG_15278;PITG_16195;PITG_16844;PITG_16845;PITG_17218;PITG_19302;PITG_19309;PITG_21740;PITG_21984;PITG_22722;PITG_22880;PITG_23035;PrG_74231;PrG_74299;PrG_74300;PrG_74378;PrG_743…	0.999	22	45	RLLRRRGVYAEER	310	MQLNCIVLLVAVVFLAIATASAERKMKSSGLTGGAYDAKHIQDKRLLRRRGVYAEERAVSIPGLSKLKNGITTKASTLESWLANRKQLQAWAKQKNTPEDAFKTLKLDQGTETLMANPNLVLWTKFLTKYNKKHPDKVETMLGVFTKTYGDEAVAKMLEAARRDPNTKELANRLQTQQLVGWAQNGLSTDVVFQHLKVGEGGVAKLMSNKALNVWFYYFNQMNRYNQGREVNMMKKLLSPYDDIQLAKAFEAAKHVKTTEFMGKELQNAQFRKWFTDGVDPPTILQRLSGVDPSADIYRGYRTFYNANRQ
PHCH_16428	Y	Y	Y	N	N	0.999	23	51	RFLRTRDEDSESINDDSSDETDEDSDDEER	194	MRVGYLFLAASVAMFAGCTGVSASSAVAQNTMISQDLVLSADAIENTHDKRFLRTRDEDSESINDDSSDETDEDSDDEERALPKLEKSLSEKISTSTSNAAKKFTKSKSASALLGMTDKQEIALLSKFESNVWGKNKDLFKHIDEKMKVAPDEMAARLGIAAKRESMTPAQLKRDPDYLLWHYFSRYWNCAHPN
PHCH_13211	Y	N	N	N	N	0.938	30	31	RKLR	289	MPVRDVALGALSGALLSVLVSRVLLPRLHTRKLRARVPRGTVFLVGAGPGDPELLTLKARRLLRCATCVVVDDLVGPEVYALFPSDAEVVYVGKRGGKKDSAKQVDIDAILVSKSQAGHVVVRLKGGDPMVFGRVHSEIRALVRAQCPFEVVPGISSALAVPATANIPVTHKTLSTSFVVISGHKPAEMDFDTLAKVETIVLLMATRTIGSICESLMLSGKKGDTPVALIHSGTNPDQVLLVGTVEDIAAKMEGKKYSPAIIVIGQVAKYGDLKAYLEESDDEPVNTDV
PHCH_06594	N	N	N	N	PITG_13535;PITG_19803	1	24	-	-	129	MRFGQFLLLLIVASVACSSFGASAETSVQIQNSESDATRVIAATEGRRYLKGSQKSTQLDTATEERVGATTASVKQFLGIFRLPKFQTLGKVPGLKQLNAIRKKFGEQAGKLYLKFVKARYNANPNNFM
PHCH_06595	N	N	Y	N	PITG_07736;PITG_07766;PITG_13534;PITG_13536	0.999	24	-	-	119	MRFAQLCLVLIVACIASCNYFAAAESAVEVQQLPNDANHDIPDDGHRYLKGSNKKSDAVDEERTMSFKQYLGALKLPKFSKLPGVKQLNRIRLKLGKKRGDAYLAKMKKQYEANPHNFI
PHCH_05483	Y	N	N	N	N	1	22	53	RVLR	1017	MVRAWLLLALAALALTPTPINAVDRSKFRTCEKTQFCSKFRNVQREELPSSFRVLRDSIIQDSDAQLVRFQLQDGGPIALEGSLAFVLGEQQSALPALRVRLGEKFADPKDPKTRWTSPDVLEPAADQTRPLRQLTAQEAGLKTPIKEDEVLLFAPEGKETQLVAAIKIAESFGVDLYLDGEKVVSTNDDGLFHYEVRQDRADAEAQAEAADQGAVDAHEGKTIVDYGEDGLAIYDDGTVQKKEEHAATTTTTVGADGKVEGWEESFGGHTDKKKFGPSSIGLDVAFHGSAGAPRTLYGIPEHATDFALKDTIEADEEGAEKRKVVTDPYRLYNLDVFEYELDNPMALYGSIPVLVAPNKHNTVGMFWNNPSETFVDIWTNEDAHSKASHWLSESGVFD…
PHCH_04848	Y	Y	Y	Y	PrG_77765;PrG_77786;PrG_83582;PrG_97341	1	22	51	RFLRSHGNENRGDEDEEDMDDDDDEEER	141	MRLSYVLLVATATTLLASGTMATVTGRKEISTPELPDVVTSIGTDAGGEKRFLRSHGNENRGDEDEEDMDDDDDEEERVGGANLFASWKLEEMVGGTKRLARFQRWKDYGYNPVKLSKLGKLDDYDSLLTKYRTWYYHRSG
PHCH_14679	Y	Y	N	N	PITG_05841;PITG_05846;PITG_06308;PITG_11952;PITG_15679;PITG_15728;PITG_15732;PrG_73724;PsG_159073	0.999	21	52	RRLRDDDETTEER	351	MRFVSLVACIVCASSSTASSGYNLDNNSAVKLTSDAGALSRALGGDHEQIVRRLRDDDETTEERGMEKIDDVIEKLAPKADDTLEKILPKADDAVEKAVKMSSKWNPALLKQLGEHTTLVMQLSQKYPAAKDFSLATLRQLGQVEKLRVTDIAKGTKKTGDGMRRKIEPFEGMKVAPKQFLESHVGRENQLFGKDGSRLLSAAVVSRSAKEGGGDVLLISSSNPKKNDWLLPKGGWDKGEDVKRSALREVVEEGGVSAQLTHNLRKLKFSEGEKKYTYYAYKMKSSTVYDDWAESIRYRLWVSYDDAIKILAKRPQMVDVVKRAQKIDTKVKAGKLPEIDLKMKKFTLGME
PHCH_03898	N	N	N	N	PrG_75380;PsG_139250	1	22	-	-	120	MPRFALLLLLLVAVVCSCGVSAETTPESRQLRQQVQQLDEAVTAAASTTSSSSSSSHTSGSTSGSLDAGASINTEASAAESTETESEGPTTMSFVGPAIAGVLAIVLIGAVVTFKNRMGK
PHCH_16744	Y	Y	Y	N	PITG_10227;PITG_14432;PITG_14434	1	23	44	RFLRTHGHHKNKPATDDDSDEER	124	MRLSFLLLAAVVATLLASGDALSANPGADLTIAAENKNNEPHQRFLRTHGHHKNKPATDDDSDEERAHFNLEKFSRMVSDSTYRNKRFYSWRYQRKFSDDKVYSLLQAEKYPLMRTLFYKYQNY
PHCH_03463	Y	Y	Y	N	PrG_81908	1	24	49	RLLRSESEVAGNADDEER	143	MRLLSFVLLVALVTLMSSSTSASAVTTNSDKKVSLYDSEPQFYNDNSKRLLRSESEVAGNADDEERAIMVRIKGSVSKLKEKFKKLMNWRYERMERKGDDPDKVRERYNIGNWGAHSRNKKLHAGFTAWYKEKHPGWISKYDK
PHCH_03462	N	Y	Y	N	PITG_10640;PITG_18405;PrG_81911;PsG_139445	1	21	58	RFLRGADVKDLPVDDDDSGRLDAEDEER	163	MRLLLWVLLVTLVAFVSGISATTTISDSEVTKDSQLKEEDIEILKRLLTVENDEDAKRFLRGADVKDLPVDDDDSGRLDAEDEERGIFPSKLTNLLSKVKNGWSKVKANWYEKAFQRMNKNGETPTSLAKRLDIGGQTEKRFETLYEKYTVWWINQNTHPITG
PHCH_05922	Y	N	N	Y	PITG_04052;PITG_04063;PITG_04350;PITG_04353;PITG_04388;PITG_05014;PITG_05074;PITG_05095;PITG_05096;PITG_05133;PITG_06246;PITG_06375;PITG_09109;PITG_10116;PITG_10341;PITG_10347;PITG_12458;PITG_12731;PITG_12761;PITG_13847;PITG_14673;PITG_14884;PITG_15032;PITG_15038;PITG_15039;PITG_15105;PITG_15110;PITG_15114;PITG_15123;PITG_15125;PITG_15127;PITG_15142;PITG_15152;PITG_15278;PITG_16195;PITG_16283;PIT…	0.998	20	47	RRLR	669	MNVVCFVLVAVAFLIHAVVSVSVVEAPNKFVSSPLTVGKDATSASARRLRAETFETDGERGFNLEKVKTLLGSVSQAKLDKWVKEGKPVNDVFTRLDLATSPSRLLFDNPYFASWVKYVDDLNALHPDKAVSVISSLTARYGDETLMKMIAAATRNPGTEDLAIRLHAEQVQHWAKTGKSPSDVYTLFNLDQVKKGILSNPQFSAWTKYVDDFNVNHPDKATTAIPTLTTYYGDDVLFDMLVMAKNVEETKSIATKLQTEQLQAWLSAGKSPDNAFVQMGLSQTYYILEKPLLDDWVKYLNAFNAKYPKKKSTMIETFTRRFGDEKLATMLLAAKEEQATKLMAADLQTAQIKHWLSRGDTADDVFTLLKLDKVDDKFFDSPLLSTWTAYLESFNKANP…
PHCH_17017	Y	Y	Y	N	N	0.998	19	43	RLLRRRDDEENEER	131	MRLTFPVVVAMATLSASCGASSMATASKITFTRNDAVLEGEQRLLRRRDDEENEERAGGNLGKVDDVADEFSFMINMFKEWEDIPLKKIATSVYLDKASPDQFAAMLVMYKQYQKIGAEKLLEKLRVGTSN
PHCH_14027	N	N	Y	N	N	1	20	-	-	162	MRFGCFVLVVVLALAACCNGITSAEDTAMIKKPETDYNRARSTTVRRHLKGSKTKTTLSAADEERGGLTSIKSLLGKVPNKLKTALKSNPSQAKALGSNSPGVKGFMGKVGNKIRLSIDDIKDFMAKEKHPAVSVAISLLKMLAVVGVISVVSGYLIYTFGN
PHCH_12847	Y	N	N	N	N	0.999	21	40	RFLR	116	MRVSYSLLMVTAAFHAASAEATSLEQATNSKTIRGSDSKRFLRSEALHEWPERLEEYVENHHLIRHILWWCQEEMEPEEVMKEVTPGSEKEEAALIYKDLLAKQHKGGRKLIQCGV
PHCH_12846	Y	N	N	N	N	0.999	26	44	RLLR	120	MRVSFALIMVIMAIAAFSTNIAAVMANPKVVADSKVTHDGDSKRLLRSEALLEIPERLEDYVENHHLIRHIMWWCQEEMEPEEALKEVKPGSEEEEAALIYKNLVAKQRKTGRKLIQCGV
PHCH_05585	Y	N	Y	Y	PITG_07587;PITG_07597;PITG_18609;PITG_22828;PrG_79397;PrG_87087;PsG_135626;PsG_135627	1	22	44	RFLR	136	MYLRFVLLLAVAILAASSTVMAAQVSNDGEIATLDTLAGQESSRFLRTSDTTPADDDSSDEVGKKETSPKFIEHKLQNALSNPKKTNKLYQSWYKKGYTAKEVASNLGQTENRELSSTYKTLAKGYVKYLKTQSAL
PHCH_05586	N	N	N	N	PITG_04266	0.999	20	-	-	110	MRLLYVAVAAVAAFVAITDGLEVVPNSAMSTSLRASADIRHQPYVEGKSDRFLINEVENAGPTKTPTGYEFSTLQEEDNDVLQQEDDELEDGSESSSTDSSTDEERRKEE
PHCH_12203	Y	Y	N	Y	PITG_16844;PITG_16845;PrG_78054;PrG_97236	1	19	45	RRLRDADEIDSAEER	214	MRVLSIVLLAALFLAKTTASDQTGLIFPAVAQSASSNQGNIAPKRRLRDADEIDSAEERGVVVSGFENLVKSGMQKAQLRLWLASKKSADKTFKLLQLEGKQGFLFNNPGFLTWAKYVTKLDKKNAGATMLEALLKRYDDAVLARMIQSAKGSANPNIEKLAKELQVAQFTKWMKANTRASDIGATLKGMENQRLWRSQDKELVKAYRYFIGAI
PHCH_05211	Y	Y	Y	N	PrG_80550	1	20	46	RFLRSDKTTDAEEEETAEDEER	156	MRAHQVILLAATIFLATANAATESEPATVSTITIPDAVTAEEVTRRFLRSDKTTDAEEEETAEDEERVLPNTAAANKLIPKLEKALSNKELLAPPQKESAWFALWFIKGQGPTYVAKYNLKVNPLASTGKAIAIYHRYVAYFQKYVNRGIKFHFKN
PHCH_14069	N	N	N	N	PsG_128425	0.999	40	-	-	323	MAASLDLASLQAMAQTLRGSFLSQALLLLLLVLLLRYAMASWRSGLAPFEVQTCPPINPHVRYRYGVAQMQGRRPYMEDRHTAMADLNGDPKQSFYGIFDGHGGDGAANYCVQAMCQNVIREPSITKEPVEALKKGFLRTDQEYLQIANRKNSEDGTTAVVVLVQGDEIFVAHAGDSRAVLVHRSGKVSVLTSDHKPNRPDERRRIQELGGSVVFWGVWRVEGILAVSRAIGDRMLKPFVVAEPEVKKLTRTETDRFVVLASDGVWDTVSNDDAAQLVLKCEDPQAAAQRIMEEAYGRGSMDNICVMVIDLREEKNECSAKDS
PHCH_13003	Y	Y	Y	N	PrG_80530;PrG_80531;PrG_80533;PsG_136280	1	20	41	RFLRTEEAAEAEANINAEER	136	MRLHLVIVVAIASLFVGSNAQFASTNARALASDQNPVESKRFLRTEEAAEAEANINAEERGPINIDLILKDAAISAKKATKWKAQFAWWKLINKKPATLSHDWGVAIMGRAMSQHKKYEKLMAYTKYYGKGPLTYP
PHCH_13712	Y	N	N	N	PsG_110356;PsG_125450	0.989	25	46	RELR	556	MPALLLRRSVASSLAVAARPQLLRAASARFNSEAAVQIRPLADTLRELRASEHFDLIVIGSGPAGQKCAIDSAKHGKSVAIIDKRDMLGGVCVHTGTVPSKTFREAALHLTGYRHKAFYNGQAGPSKRFGVEDILQRVKKVEDAETDITRHQLMRNGVQLIHGTARFLPGDKHMVAVLSNESYETATDAKRHTSADICKRVLTADKFLVCVGTRPARRPDIPFDGETIFDSDQLLWGKVKTVPRRLIIVGAGVVGMEYASMMTIIPGTDVTVIDGRQEILNMADKEVSEALCYSMSQTGTRFLVGETIKKVEKSEMGEVFVHLESGKTVVGDGLLYTVGRQGNVEGLDLEAVGLVPDKRGRIKVDNNFQTAVPHIYAAGDVIGFPGLASTSMEQGRLAS…
PHCH_04186	Y	Y	Y	N	PrG_97223	0.999	24	51	RFLRSPSSDEEDKRVASDGEER	159	MRALYNLLLMVAILLTTTSSDVLAATVLGQSNSVEALQATGAISKYNSEKRFLRSPSSDEEDKRVASDGEERGGQGLTKIFTRLKNWADKDLRHVKLFEKGASFEKLYKKKVDPYILFTKMRFGYMTEAEKAGSAVYQRWGEYFTYWVTMNKKKAGGIA
PHCH_15157	Y	N	N	N	N	0.927	15	52	RLLR	632	MRHPLMVSVAVVCRAKSDVLGSCAHVGEQIDEYLDFSPKWSTTAAAHFGYFRLLRRLGGTNRRLDPVSTHSCYLSAAQQGNLVMLEWIHATEPTFTAPKVAMDKAAKSGCLHVVRWLHDIQQSGGKVGEKRTTRGGGCTADAMDGAAGRGHLDVVQWLHKHRDEGCTSHAMDEAAANGHLNVVKWLHQHRTEGCTTKAMNFAARNGHLDVVKWLHENRDEGCTHLAMDYAALRGSLEIVQWLHENRTEGCTSLAMDYAAQRGHLEVVRWLNANREEGCSTGAFDDAVRSGHFEVAWFLHANRGEGCTTAAMDVSAREGWLEVVRRLHHEREEGCTTQAADWAARSGHFEVLRFILLNRSEGCTHLAMDYAAARGHMEIVQYLHATRPEGCSRWALNQAA…
PHCH_09932	Y	Y	Y	Y	PITG_15038;PITG_15039;PrG_78057;PrG_84992;PrG_97294;PrG_97295;PsG_136868;PsG_136869;PsG_139178;PsG_139215	1	20	42	RFLRTSKAKDAEER	233	MRLHLVVLLAVIAFLSSVDASLGTTRRKLIESDAQKGIHTTRFLRTSKAKDAEERAVSTSVLSKLKQTVSDFKTNSKIQSMLKKQTSLDDAFTKFKLNEAGTNLFKNPKLKGWISYKQLYNRKQGIEDSSGIATIIKFFNNDDQLTGMIDRALKDPATRDMAKQFRAGQLGQWLHEGKSTKYVFDMLRVQGTSAKSPARIWYKMYRDEYNRIFILKRPRAPKAVEADLLKVIS
PHCH_09116	Y	Y	Y	N	N	1	20	42	RFLRSYSMHDLDEKDSTGEEER	136	MRASFIVLMAASTLLAFSDGGLVSGQSTTSIGDVEIGETSQRFLRSYSMHDLDEKDSTGEEERGIDTSKLDDLISADKIKASLNSIDDQDALFAKWFKDEAMSDAILKKLQANFLANKDIIIKYNNYRTRLTCRRH
PHCH_14123	Y	N	N	N	N	1	23	35	RGLR	68	MKLLAYVLAVALALPTALASANANVVEVASPLVKRGLRDEGTSLDGATATAADKQEKVCHFLFWPFQC
PHCH_01749	Y	Y	Y	Y	PITG_19526;PITG_19528;PrG_84626;PsG_159138	1	23	46	RALRTEGTADDSLTLSADVEER	127	MRVCSIVFATAVALLATSDAVFAAPEAKVAAVASTETLQNVDMDTRALRTEGTADDSLTLSADVEEREAEGFWEKTKFLYWYKMGDTPAELYLKWFEGVDRAIVVKNPNYTVWKRYKAYYEKKIKSE
PHCH_15894	Y	N	N	N	N	0.965	28	45	RYLR	254	MDAALESLDRGLRALFAAPSAALGGSSAHPLCECSLQQTPPPDWRYLRRFPVLKRHVLTQFRLVAKEMEKQPQTPRKRKKRSLLLQSGSPSEYKALCLASLGQNLAQCGLLTLEETEVVEKFVLLETLDVLGRVITGRLLPLRIRLLLLGCALQSQEEKCVDAAVQSWIREICEKMLEEARETTATGSSKEPPVKRVRTRSGDKNTAENCESAGESWRELCDEPNVGCVVGVLGFAAGDWIDDERENGSSKEES
PHCH_01364	Y	Y	Y	N	N	1	23	49	RFLRSHTADEEER	135	MRPSLIVLAAATLLATCDTGIVADQSKVSKAAIHSNAQAAATVQNGASRFLRSHTADEEERGIMDILKKAPKDEFSVKKLNKMLTDEAYAEKKFAKWYTKFADAKIESGVLNKGSHYQTLWTQYIVYINRVHGVA
PHCH_07692	Y	N	N	N	PITG_09585;PrG_75817;PsG_135341	1	20	47	RGLR	335	MRLLFLWLLLALALTGCVQADGTEPDTPASTSKANARDNDPAIQEIRGLRNSGMKLNDARDFKGAIDKLRSALTLLHDRVFGEGRHAITDKQDLSQDAALYAQILNDYGSVLIRAKQYDEAIEVLEDSVAMVEKIYGDSHPSLGLSLRSLADAYMAKEKYKKAISKYRTLRKHVKIGLGETHEAYIEASLRIAEGYKKLGNKKKTLKVLKDTVKAQGGEINGLTTGVAELYMELSTAHLAVNEVDQALRAAETASAVFLQRDGENTLTYAFSLNALAGVKMRQKKVDDAIALLEHAHQIAVKIYGENDAITQASAKTLKEVKEYKLDLQAEKDEL
PHCH_01945	Y	Y	Y	Y	PITG_14054;PITG_15930;PITG_21190;PrG_82793;PrG_82794;PrG_82797;PrG_82803;PrG_83593;PrG_83943;PrG_85835;PrG_86187;PrG_87141;PrG_97202;PrG_97317;PrG_97366;PsG_137404;PsG_140950;PsG_159195	0.98	18	33	RVLRIAGTIDDISSESATTEER	230	MRFCYFLVTTAAPFFVSSDSLATAEQTIVSSERVLRIAGTIDDISSESATTEERGFLSQLADDIGNMANIAKWVSADKTDDFVKQTLGLEKLSGHALNANPKLKVLEEFQRKMDEKKVKAWLYEDTTTAEVWKILGLDKLTKAEIKDSDALRTYVRYATRLDDDIWNLKRASFEPDLADPKELAVKIELWAKAGRPQHYVFEMMGKNALKGSPNYKYYQKYAKLLKDSKQ
PHCH_13738	Y	Y	Y	Y	PrG_81610;PsG_138592;PsG_138594	0.999	24	45	RFLRVQSAPKDDDSKLANGDIDSADDKDGDEDDDVDEDR	158	MRFSSILLVVVVVAGLAAFDSIAAATSTSIQEKGDAVLAEAHGGRFLRVQSAPKDDDSKLANGDIDSADDKDGDEDDDVDEDRDLIIPTINRRKYRRWFRNHLTPHAVKEVLGLNNGLKRFVKPIKRRVYKGYVVYYEEHCRLPEYSSLKFCQPSADQ
PHCH_13737	Y	N	N	Y	PrG_81609	0.999	23	46	RSLR	141	MRFIHIAVVAALALMATCDVVAAEKSKTMTLTDDKSVRGLASQDKRSLRIQKDNVDPEDSDDLDGVEARAFPEALEAEARATVANAKYRRWYKAQLKPKQVKKLLGVKRNSMTETQRELQRLYLGYYSFYTARHRNDGSNE
PHCH_00375	N	N	N	N	PsG_126531	0.925	19	-	-	639	MNATLLSVELVLLHQEGGAALQDLGPTIADFLGPKRLLSLHEACKIGSLKLLDWVWRVSREVASHGKNAGWTLTNYLQTDRHYYQWQFSEALEVAAGRGDLDVVQWLFAHFQNCQVDVEVVEAAAANGRLEVLQFLLDNDTGRMEKDGSAAGHSVRWGGRSLMNAVENGHSKVSHWLCDNGVHGCGEVQMASAIKTALRVGDMPSAEFLLPRGKCILDYAEFCSHPDVIEWKLDCGYFNRDAFGTGVAIKWLVRSGRLDLMQRIAALHDPPPEHSDWPTDWRCAMVHACVYGDRAILQWLMEHPAGRWTCDGDDRLFSELVFSAAYTGNVDVMAYLYERGAVDKVRDALLHAVREGHFGLVKWLIEHFPECERLPDYCVMDEAARYGRLEMLEYFQELE…
PHCH_14557	N	N	N	N	PITG_07736;PITG_13534;PITG_13535;PITG_13536;PITG_19803;PITG_19942	1	24	-	-	129	MRSSQLLLLVIIAFVACSSNVATAESSVEIQSSEIDATRELATTEGRRYLKGSQKSTELDAATEERVGATTPNLKQLLGVFRLPKLQTLGKVPGLKQLNAIRQKFGEKAGKLYLKFVKARYNANPNNFM
PHCH_00150	N	N	N	N	PrG_82960;PsG_135730	0.913	18	-	-	643	MQRGLLRLSRLALPRARAPPLAILRTISSTSTLQAAAGNKPARKASSAANLGRRGRTQVVGDLEALAHEAKNPRFQPSMDFLRRVSAALQLCKTREQCTAAVPLCHVVASAPVVHTKALMESVRIYQKAGRNQEVVALAEKLMKQDVFLLNPALASAIQACAALGDVARGFRFFDAAVKRGSIPNLSVYSALLAVAGAAGDPQQVQNVLDQMQEAGVHMNDITFHNLMSAYARGGHVTEALALFDKMQKQGIPADEHTYAILMDAHAESGDLASARELMEELKKTKLKPNLVHYNILLKACGKVSDLTSAFQLYEEMKERKIQPDLVTFITMMHAVYHGELGSIDQKKVKAALVGMGVMGAAFVPFINYEEYMMTTLFCGSLVGSMGLAAYMNPDGVIR…
PHCH_09827	N	N	N	N	PsG_130409	0.999	25	-	-	543	MLRSSVAVAVALVLLSALALQEVVSLDNTLSDSHKQQHSKLDNRTAEWPSLRFSFTLKRNSMKLHEMSNFSMVADPVLSDDGVHVLYNVFATIMDDEVVHNYTLLDGAAYYSFSGVNNSSHPPTVSCLETELGHLPPINKIAAAINKATAISITSAGVKCSTDKLFQVSVNDINFSLCASGLSGFKMYSSDMDISVDYLATRVNISTPTSNGSSQRDCAAVETPSTVTSTGRGLLTGGLIASGNTRKLKAEFDFSWGDESSCACKSTPRPCIFIHGMGIPIEEEENVDSLPRYWGNLTGHAPCCSTMKYTVLDTVNNTWTNDSLQQKVCDRALAVSKTSTEALIMGTIVVTHSMGNLMLASAIASSKCSLDSSSTWVGLAGPMKGSKASDFIQESCAGN…
PHCH_09824	Y	Y	N	N	N	0.998	21	54	RFLRKRNVVGEVDEER	116	MRFSYFLAVTIVAILHGSGHALSTTKDSNQAMIENSDSPDDVHSLNTNQGDGRRFLRKRNVVGEVDEERSFNKVTGFLKKQLPWTKAGKEATRAKKLKEQQYIIKLFQQRQRAGAN
PHCH_06468	Y	N	N	N	PrG_83619;PsG_143170	1	22	35	RHLR	202	MTKLMVALAALFVALCTPATGSEEVVDVSADSVTRHLRQESAEFAAKPSETGATRDSTNPLQRRDQALVSAHRVYDPVSGLACSLVGECVACPESDRDESFCRDTGYRQELDCPRPKDPKAENLLTKPEDERETRFKACSPADTARPGVEVLKFEAVMTVVLAVSVALLRKERGKHMSSFDLRKDPRQRAGLLGSTNDKSSD
PHCH_05263	N	Y	N	N	N	0.999	23	110	RFLRRRRSLDRDLELLEDER	152	MELELLLLSASSLLLSCTTEAVAAAGPVGAGLFTSTFSPLVALLLSCSSLDSDLLRLASALDWLLLRRLLLRELLRLRSRFFRELLLLRGERLLDLEREGDARRRSVRERFLRRRRSLDRDLELLEDERERDRLRLREWERDRERPRREDDA
PHCH_05314	Y	Y	Y	N	PITG_15556;PrG_82880	1	21	31	RFLRSSTTADNTVKEGQDEER	128	MRYSSVLLVATAAALFATGNALSTEAVAEKRFLRSSTTADNTVKEGQDEERGINFSWLTDIFDTTPEFFKRLLNQREFRRTTFDSWKSGERSGDAAAAWLKSQGHLSDDAIASLRAAYVKYANTGVLD
PHCH_05316	Y	Y	Y	N	PITG_15556;PrG_82880	1	20	30	RFLRSSTTADNTVKEGQDEER	371	MRYSSVLLVAAVALFATGNALSTEAVAEKRFLRSSTTADNTVKEGQDEERGINFSWLTDIFDTTPEFLKRLLNQREFRRTTFDSWKSGMRSGDDAAAWLKSQGHLSDEAIASLRAAYVKYARTVVLYPTYIFGFNNMGSIGQVFYVGLLPLLKMTGRNIMCWLIGDRHDVKAEIVIFNLEVFSALYISVALQNSAKLTTTMAVIAVDIVQSKVAVSDIDKMMRGMNQIFLTTDQKQLAMKSARVLFTAEFVLLVKYVEAMVPAIYAAFVLIAFNSSNRQYYSYLESITPDNLNNVILNVMVYCLLKSLSFCIMCFLLSRKLGMSAIHLVAFVLVYQWGAVFTKILTWVVYTTLTSLTHSGPDFTFRFTWLD
PHCH_00967	Y	N	N	N	N	0.903	20	50	RLLR	339	MLPPLASVVVVLRDIPSLGALPHVVLSVSQCLDHSVEISLARACTLGSLRLLRRVWDGSEELSRANGGVSARRRCVCWSPWQFLQMDRHYHRAQFSQGVVEAARRRDLDMIEWLFGHFSGCSVAVQAVEAAAAAGDLRTLQFFLDSELRIQDAQEAAEPDDSHQVHWGGADMAVAVENGHADVARWLFEHKGDAERDWGRFMASVVRGGDLELLQWLLDRDYRERQLAPPTIDDAAWGGHLDLVEWLYHEGYVHHASFALEYAARNGYLEIVEWLVRYLPVGNASRALDAAARGNHLHVLLYEDISKWLGISKSKVSTVWRAFRLELCSGLLDGVFLVW
PHCH_03553	Y	Y	Y	Y	PITG_04052;PITG_04063;PITG_04350;PITG_04353;PITG_05014;PITG_05074;PITG_05095;PITG_05096;PITG_06246;PITG_06375;PITG_09109;PITG_10116;PITG_10341;PITG_10347;PITG_12458;PITG_12731;PITG_12761;PITG_13847;PITG_14673;PITG_14685;PITG_14884;PITG_15032;PITG_15038;PITG_15039;PITG_15105;PITG_15110;PITG_15142;PITG_15152;PITG_15278;PITG_16195;PITG_16283;PITG_16705;PITG_16726;PITG_16844;PITG_16845;PITG_17218;PIT…	1	21	43	RLLRARHFGDKVDKEER	713	MRRPSVLLVAIVALSIHSAAAKSLGPVLDIQTLALDSWHHSKRLLRARHFGDKVDKEERGISAPSVEMLQGWLKKGLISDDAVGLLTMGNKADDLLTSSLLDAWVTYVKIFNQENPAKKMGIIETLTTRFGDDVLATLIEVAKRTPKTENVAKELQTKQIQHWLEAGQTPDDVFALLKLNSVKSLLFDHPQVNTWMKYMDDFAKVNPDAELTTIATLRKFYTDDALAKMIVTAAKSSRTSVTAKRVEAELLRNWFNSIKTPTDIMRILNLHKLGLQAPNSPLYPILTKYMNLFNTVDPRFKKDMLQNWLKKGLLSEDEFALLTLGKSADDLLTSSQLSAWINYINLFNKENPTGKLSALATLTARFGDDALATMIEAAKKTPKTETMATQLQAEQIKHW…
PHCH_03552	N	N	N	Y	PITG_04052;PITG_04063;PITG_04350;PITG_04353;PITG_04388;PITG_05014;PITG_05074;PITG_05095;PITG_05096;PITG_06246;PITG_06375;PITG_10116;PITG_10341;PITG_10347;PITG_12458;PITG_12731;PITG_12761;PITG_13847;PITG_14673;PITG_14884;PITG_15032;PITG_15038;PITG_15039;PITG_15105;PITG_15110;PITG_15114;PITG_15123;PITG_15125;PITG_15127;PITG_15142;PITG_15152;PITG_15278;PITG_16195;PITG_16283;PITG_16705;PITG_16726;PIT…	0.989	21	-	-	481	MRHHGALMLAAATLNAMIGIGQPVQHQAVTAGVQMHSRSAFIPKDEDRGLNLNLPAVETITKSVKSTVTDDLLNVWIKKGESTDDVFKFLTFDKAADDLLASPHLQSWLNYMKLFNKVNPTKKTSLIVTLTAHYGDEGLSKIIAAAKQVPDTVRIAKRVQSEQLQHWLAIEKSPDDAFALMKLDDVGADLFAHPEFITWTKYLENFNEIYTGRQTSVFAILKVYYDDEVLVRILAAAKKLPSTEKLSIQVQAELTKLWLHDRRSPADIFTLLQLEKEGKALLASPQFSTWVKCTDDYNMLDPEAKVTTISTLKKHFEEDVLVKMIIAARKAPVTATTSKRLEAEQLRDWYSNLKPPEYIFTALKLDKTGSKLLEKPLFAVWKSYVEFISEMDPSIKVNL…
PHCH_05419	Y	Y	Y	N	N	1	21	50	RFLRSQDMVGEDDDTEER	130	MRLSSVLLVATAAAFLATGDAAISATNPRAELAKMPLSNVVPPPVADEKRFLRSQDMVGEDDDTEERLNGANMFKKIKLEKMMRDEAYAERKFKTWAGHGYDADDFYKLKGRKTKYYNLYKKYWEWEGKQ
PHCH_12481	Y	Y	Y	N	N	1	23	36	RSLRVHKPAEVDSTSEDDEER	130	MRLRYVLLMTAAMFLASYDSASAAADGAKVTVTDSRSLRVHKPAEVDSTSEDDEERGLNWFGVKKSNDFARKNLDKMLKSKSFKNEMFSKWNGHAQDEIIKAIRPNKRKNSRFREMLLDYLNNVRPKPAQ
PHCH_12936	Y	Y	Y	N	N	1	21	51	RFLRSHRVDTEAEER	127	MRLSFLLLAATAAFLLTSSSATPTESDKNVMAPPDLAQSIDAVQNGDDGKRFLRSHRVDTEAEERAYFDPSRMLNDKPYRLEIFGRWLSKNRSSMWAYDKMEVDKYPQFRKLYNKYAKAHKNSGLYP
PHCH_04417	Y	Y	Y	Y	PrG_76263	0.999	22	36	RFLRVQNEVMKAHNTVESTSDEER	187	MGRVSAVFLLLLVAVFTFTSEAESTATARHGASIKRFLRVQNEVMKAHNTVESTSDEEREIGATKAVGTLVKAMRKKARLIIMLKRGFPPVKALSKLKVKNLNDNSFNSFARYYAEYLNKYPKKAVSLPATAEEAATTVKMQGWLKKRIFPQQIGQKLQEFGQKDIERYTKEYIKMWGSNQAKLSGR
PHCH_10097	Y	Y	Y	N	N	1	21	48	RSLRTSNYVEDEEEDEDSDSEEER	168	MRVCFVLLVAAATLLAATTDADQNTLSTVGTADVIQLMDAEVAAVAKRSLRTSNYVEDEEEDEDSDSEEERGINVGVLDDVVGKAAQTTLIDDVLKKFVSTDTLKNALKDPKQTLFKNLYEGNVSPKRFAQFIRYDLNSNMAHQFENVYKSFNWYSLYRKSLAANTVA
PHCH_06867	Y	N	N	N	N	0.98	17	35	RRLR	639	MDGGVLALLVNVCFVAALAVGFFVMRRKLIRVHTRRLRELAAPLLGNSAASGDHRLDTATREADKGFQVCGVCEFENFKDTLFCSLCGERMDTKEAPDTDGKKSKRRWKRRRKDKTQEEQQRRAELPRHLTERQLRARKRKEWTRKLDVEGNMFWFRVKEGSGAMAPARVGKVVRFVKPNENIKMPGQVNGPLATQSEVAVVEPVKTKVFNEVADMDIIPATKWDAAVRATGEVLEDETQAGVERRRETLELAAKDFPSKYAYFVKTTASLLVPPEVEFLKLSIHRDYMFEESMEHLGCIEEKYIRSAMRINFLEESGVDAGGLHREWFMMLTELLMDPKAGLFKATQAEDRAFFLNSNSRYDNGEDHLIYYYAAGRLLGRALLEGTVLNFHLSVPLLK…
PHCH_03037	N	N	N	N	PITG_04074	0.999	26	-	-	374	MTKLNIILSFAAAAALALTTFDGANAASLRAVDTERFLTNFDASTSASDSAEGERFLFEDVAGSESAAVDESSESFDGERFLVEVEGSESAASEEVEGSESFAGERFLQEVDSSESAADDVEGSESVDGERFLEEVAGSESAEVDVDGSESVDGERFLQEVAGSESAEDDAEGSESVEGERFLEEVTGSESAEVDVDGSDSAEGERFLDEVTGSESAEADGEGSESVDGERFLQEVTGSESAEDDVEGSGSVEDERFLEEVAGSESAEVDVEGSESVEGERFLEEVTGSESAEVDTSSESEDGERFLAEVDGSESGEAETESSASVDGERFLLEVEGSESAETDVEGSESAEDERFLAEVEGSESGEGSESGSA
PHCH_17840	Y	Y	Y	Y	PITG_18156;PsG_139461	1	22	56	RFLRSVDKAKGEEELEER	203	MRSLCCFLLVLGASLLVNGGAALEGTESDGAESIQLTTEDAIASVPFLSTDEAGRRFLRSVDKAKGEEELEERGLVPSKAKAALQKLKTKESTAAAQNANKLNKEQISLMQKVKRWFRRIKYNLSSYFRTAFWEFRFTVWIVNKRTPAMMYDKLGVRYTSGPGDKNYRTYVNYLRFYEYFKGPAENPLLKYGPKVDVSKVTTR
PHCH_17841	N	Y	Y	Y	PITG_18156;PsG_139461	0.994	19	58	RFLRSDGKTKGEEESEER	212	MRSLCCFLLMFEVFLLVNCELRATLKATESATAESVQQILEDDITSTRFLSIDEAGRRFLRSDGKTKGEEESEERGLVPSKAKAALQKLKTKESTAAAQNANKLNKEQISLMQKVKRWFRRIKYNLSSYFRTAFWEFRFTVWIVNKRTPAMMYDKLGVRYTSGPGDKNYRTYVNYLRFYEYFKGPAENPLLKYGPKVDVSKVANGRIDVAST
PHCH_17265	Y	Y	Y	N	N	0.999	15	48	RRLRKHDWMLDENEER	152	MRILFYVALAAAVLANNGIAATTESDRVQLSNADFNSPVVVVNDGPKRRLRKHDWMLDENEERSKLHKVANELKARKAVSKKLHVAAQKMKAQANLNKLLPKNSISNEKFAGFLRNKWTPEKAKSLGKIKTEAELKNYAAFLLRQKAKAGAK
PHCH_12659	N	N	N	N	PsG_134166	0.998	18	-	-	506	MQVHAAILALSTAAVAAASERSLGTLVDCPADRSAASRCLWAGENGQVVDSHTLRELLLQRNYVAHSDMEAYRRNLQEHMTYIEEVNIYASKVGHEFSYHMGVNERHLSSPSTRRLTAEEFVDQELLSAHSRRLQTANSTTSSSSNGNSNSTISSSGSSEYWNWCDADNSMGHSVCSPVKSQKSCGSCWSFVAADAIETAVVIAENASAAVSLSPQQFLTCSTFQTTQTFDYCWASDSGVDGASWMQTQIKWESQNDGCNGGMTHGAFMDAAQNGWGLVTELTMPYDDSSSGSSTETNTSSVCSVSPDEAAASITGWEQIVGGDCTASSNCTMLLRSAMEKQPLAVAITSNGGFGEYAGGYYNCPNNGVMSSKNDLNHALLLVGYGTDSSVGDYWILKN…
PHCH_05793	N	N	N	N	PITG_07773	0.999	20	-	-	153	MGMRFFLIVAVAAQLACGNAVSTGRLSKQARVSKENDAVNSFSAEQTESNKFLRSLKTTLWDDFDGGEERAGANVVENMVDDIPSLVAMFKNWKGLTVEEIFKTPAVLALIEKAPNKQFMKVFNLYGEYNLLGKKAFVAKLERMKLKAHAGNS
PHCH_05538	N	N	N	N	PITG_04314;PITG_08399;PITG_22853	1	23	-	-	150	MRLAYLVLVVAVALSSIGDAASAAETSVGHPSSSAEKTEMDAKVDEERDLFGLFAKSNLKKMMKSESFKNEMYKQWDTKTVGQIAAKLKVDKYHPRWGQLLFDYLNVYKKGGGEAVRKVTNGKKVTFNNKATLRIFKKLADERRLRSNEE
PHCH_04682	N	N	N	Y	PITG_04052;PITG_04063;PITG_04353;PITG_04388;PITG_05014;PITG_05095;PITG_05096;PITG_06246;PITG_06375;PITG_10116;PITG_10347;PITG_12458;PITG_12731;PITG_12761;PITG_13847;PITG_14884;PITG_15032;PITG_15038;PITG_15039;PITG_15105;PITG_15110;PITG_15142;PITG_15152;PITG_15278;PITG_16195;PITG_16705;PITG_16726;PITG_16844;PITG_16845;PITG_17218;PITG_17871;PITG_19302;PITG_19307;PITG_19309;PITG_19655;PITG_19992;PIT…	0.996	22	-	-	475	MAVSEAFYLICLVLLAVLGGDAASLRDTTSEAYATDANGGERMNIETLTNHFKAAVATPLSKTELESLLQKGETVDAISKALRLDKAGSNLLTNPMLDDLITYMKMFNKANPRKQTTLIATFTNHYGALGLAKIIEAAETVKATAPVARRWQFEQVSRWIAEGKTQQEVFRLLKLDRAGKKLLLKPGFGTWVKFADTVNKQNPDKKLESIISVLKTQYKYSDKALLGMFLAAEKVPQAKVLAKRLQTEQIEYWLRGGETPVALFKMLKLDAAGDGLLASPLFSSWLKYTDDFHSYHPEEPMATIDTLTVQYTEPGLAKMIAGASKSSSTEAIASRLQSEQFKSWFIDDKKHYPAQVFKLLELDKKKAKVYESPLFGYWVTFVEEYSKRYPAKKTSVFLE…
PHCH_00304	Y	N	N	N	N	0.914	19	43	RLLR	859	MHHELFLALLGHVGGVVECREDGFFVRKEATFLSQAQRQVLERLLRLGFAFASLDAFVKHAPSLPSVMLHALAQGVERLLQHYTDAVVELEAKTLRASSVFPVSNLMFELEEFLEVLPEVCALVQRLQQAEGVKGAKLLSAVYQSTSSGFPRVRKCMQKLLHACHRVLFKQMLAWMVYGEIVDPHNEFFVKKLVGVGAGTETETQGKTAASMWHQQFAMDLEAVPLDYFPTSVAESVFVIGKAVHILTRANQFSPREVQDVVVAISGLASRPVFDVVAVEHEVEKVRRHVASRLHEEVVVKSDFVGYLHVLKGFFLLSRGEVFQTFIERSFDMMLVKPTSKSEEDVNYGVWREVVRDLIPEDEPWSREFDMQLPLQTFALKGFPASDELILSKVSRGPL…
PHCH_10088	Y	Y	Y	N	PrG_85155	1	23	41	RFLRLQKYVEEDDDDDEDEDEERMWNGFTGALSKAKQAVEDK	168	MRLSYVLLFAAAGLAGVLDTTSAAAGVVVAKPNTANAVNLRFLRLQKYVEEDDDDDEDEDEERMWNGFTGALSKAKQAVEDKAAVMSVAANFYGKNADEMGDVVSKLSPSQIDTIFDKGEDAVQNILPGFSTKMGYEKFDKLVKGLPSEQQAVMISAYSKYLDMRGLL
PHCH_15430	Y	N	Y	Y	N	1	20	44	RFLR	227	MRVHHLLLLAAIALLSSVNATSVTDDKSNLLSSSMTKQDLGAKRFLRAYTAADEEDDEDNESRINLNLPSVGNLFKSSETKLVEQWVKNQKSVDDIFEHLHLGAGVNQLFANNNLKTWAKFSTAVDKQQAQPKMIAKLTDVYGDAALATALQQATQTGKFKKLAAQLQKAQFEKWYTERVTPAAVIERVFKSGPGEWLSTPAKPIRRAYQKFLVKHNPDWIDYFLQV
PHCH_06722	N	N	N	N	PsG_130409	0.997	23	-	-	529	MRASARFLVTTAAFCAFTSEANSSEASTPSQTSLVDAPSLKLHVTLQRKAMELYGQSEFDVYATPVVSSDGSSVLYDGYSTFVEGHERITYSLVDGAAYLVANDSTSNAATVRCIPPSTLPFEDILPALNDATPIPSATIGGEAVECETGNLFKTSFAGVHYAICASGEDGFTAFSSDLTIDVEYLDSAVVVPRAKLKDGSSCNAIAEATSMTSTALALLTGTDLPTQDGRKLKEESQLALAASSCPCNSTPRPCIFFHGLGNENEEPDLQDSSRHFGWDKLQGHAPCCTTIKYAALNTVDYGWTNASLQEKVCDHTLSMSESSDLSSRSIEDTIVVTHSMGGLMFAGALANDECSLAESSTWVALSPPMSGSMSSDYLMDFCNDEVENFVTGLLFIGR…
PHCH_16851	Y	N	N	N	N	1	26	37	RSLR	522	MASRLLSSGTSRSLAALALLSGGTYAADEANANVLSRSLRVFTTGGQVVWDYRLHFKGTERDDPNYRPKLQELNQRIAQRLLHLCFQNGGIYTKFGQQLATFNHGLPKEYTETLAQLQDQAKPVAFDKVKKTVEAEIGRPWQDIFKEFDQSPIASASLAQVHHAVGHDGRELAVKVQYPHLESQMKADIQVIKWAFQLTEYYFPDVQIRWLFPEFQRALLSELDFENEKNNSRRIAECLKHNRNVHVPVVYDDLSTKRMMSMEFIEAPKISQIDAISELGLDPPEVARVLCEVFSDMTFCHGFVHCDPHAGNIFVRRNPNRRVQRKEQIVLLDHGLYRELDDEFRKTYCDLWRAMLLRDNALLEDCGRRLNVGELAKYLPLLFTYRTINHKGRLDASMS…
PHCH_04513	Y	Y	Y	N	N	1	19	41	RLLRVLSESDNGEER	166	MRSSSILLLVASAILLAQGNATHAASGVSKASTDGVTSDKRLLRVLSESDNGEERGFFNLKFLGDFLAKRDVKKIKAAMNSELAANKAKEFLKKRKDIANAIKKAEVNSDAMFTKVFPALKEGKVSQNDFRDILKRAGRSKKDISDGAAVYGNYLRTISSNVRVGV
PHCH_17070	Y	N	N	N	N	0.973	17	43	RVLR	330	MLGTGLKVAALAAAVACYVHPQLLLQPMLGSELDGADADASSRVLRGLLTLLSYGAASMRPSWFWVLAAVAALQLALWGMQLTDDSLLGLSVEGEQRLLQTGAVLCFAAIVSVILFGGKGDAKARFRKRLAAFYSKHNPEKLPSVDELVAKYEFNEELLFQRLHLKYNALAAGAQSRSVMKNIDEGEFLYEEGEEELVESEDETANLLEVEKEAAAPATREYDTTASETQKSLRNSGSSGSDESFEVVEKKAAVATSRPLELEVEIEDYDLLDGTPPVSPRTAERLAYTHRQSSKLIKDAITAARRVQHERIERRIANIASRSGDGYAGH
PHCH_17271	Y	Y	Y	N	PITG_02843;PrG_97274	1	20	49	RFLRKRSTTETAEEEER	122	MRFFYAFLLLVALILATTNAVSTSEQAEALEIAAPDSITTKEHDAPAKRFLRKRSTTETAEEEERGFLSQLGGKLKRLAKYNKWIFSGKKPQDLKNPGGYWNFYHNRMTPGGKYARRLADKQ
PHCH_09097	Y	N	N	N	N	0.986	25	43	RSLR	322	MATFLLPVTRRSLPFASSLLHFASSSPSPVKFLISSQSRDLERSLRSHFPSLLASHEHEVIPDWSDSKDLKEALGRCDGAILAASGCGDDVMDLSGNSLDEWLQCEQNVASLVAKDHRVVKLSWAEGFVAERSPSAVGRANWTLEKQLKQNYGAGEEWAHNLLLVRAPTGMDAFLRGQLFDSVKGRTLSMSVKQGRVAFVHPLDVVESLSFLLRKKGDGGVFTLTGPEALTFQDAAKLLSDGIGEKVNYSHFPLWAVQPARWAHGVPGDAIEEELAVMKALEAGAQQRVDTRLMETLLGHKPRSFAQFVAENAEAWPRTDPL
PHCH_14778	Y	Y	Y	Y	PITG_04052;PITG_04063;PITG_04350;PITG_04353;PITG_05014;PITG_05074;PITG_05095;PITG_05096;PITG_06246;PITG_06375;PITG_09732;PITG_10116;PITG_10341;PITG_10347;PITG_12458;PITG_12731;PITG_12761;PITG_12791;PITG_13847;PITG_15032;PITG_15038;PITG_15039;PITG_15105;PITG_15110;PITG_15114;PITG_15123;PITG_15125;PITG_15127;PITG_15142;PITG_15152;PITG_15278;PITG_16195;PITG_16705;PITG_16726;PITG_16844;PITG_16845;PIT…	1	21	50	RLLRTGEVSDDEER	375	MRVSLFTLLVAAATLLVNVHGASDAKASTLDFPSLARPLAVRHPDIGTKRLLRTGEVSDDEERAMVIPGNSKFVKWVNKMNSKSSKVSKADKRQAKTWLKNKDSVEDLFTRLQLNAGMDKVLTNPNINAWATFINLYNKKYPDKKVSMIGMLTKHYGDAAVARTLEVSGHAKTTKKLANQLRSDQLDAWVADKKTLDEVFSALKLDKAGAELFSTPQLNTLYGYATKTTKDPDAAVVAVLAGWYGDDVLAKIFLVAQPKVQRMRMMALKLENVMVNGWLKNKLTPEEVFKMLKLDDGLGTLLAQPNLQRWISYVAAFNKNFPNEQTTVLKTLTTIYGVKPVSDMLKAAEKVPKTQTIAKQWMVALNKQITAGTRV
PHCH_13176	Y	Y	Y	Y	PITG_14054;PITG_15930;PITG_21190;PrG_82793;PrG_82794;PrG_82797;PrG_82803;PrG_83943;PrG_85835;PrG_86187;PrG_87141;PrG_97202;PrG_97317;PrG_97366;PsG_135176;PsG_137404	1	25	50	RSLRVTKSADEER	405	MNVCQTFLLALLVLVCSSNHATVSALTWSDAVVLGNTFSSSHRSAVTVGRSLRVTKSADEERNIFATLVSRVKTTYWIETGHSTNDVKKVLNLENLSGAALKAAPNFKLFDDFVKTLEGRKLNRWLSEGISTQQVWAAYKLDEIPAAQLKESDKYKTFVRYAEMEDDKIFTLRNNDADVTIDFLNGPREMAVKMDTWVAAERPTWYVKEMLNLDRRGINSFQNSENYPYYEPCGVGSSSRKLHLSTHCAGLAVNDSSKKTATKEVEEVVRVGPTLKEGEQVFGVAHIFASFNDTFVHVTDLSGRETIVRVTGGMKVKADRDEASPYAAMLAAQDVAAKCKEVGVTALHIKIRATGGNRTKTPGPGAQSALRALARNGLKIGRIEDVTPIPTDSTRRKGG…
PHCH_13177	Y	Y	Y	Y	PITG_14054;PITG_15930;PITG_19998;PITG_21190;PrG_82793;PrG_82794;PrG_82797;PrG_82803;PrG_83583;PrG_83587;PrG_83593;PrG_83943;PrG_85835;PrG_86187;PrG_87086;PrG_87141;PrG_97202;PrG_97205;PrG_97206;PrG_97207;PrG_97208;PrG_97317;PrG_97366;PsG_135175;PsG_135176;PsG_135177;PsG_137404;PsG_159121;PsG_159122;PsG_159195	0.993	23	40	RLLRVAGTTNTDLDNTEER	237	MRFFRVLLGTAIIFLLASTFTTAMNMNLPKTQFTKTDGARLLRVAGTTNTDLDNTEERGVLLAIKDWVKVKRWVSAGKSDVYVKNRLGLQKLRGPALTSHPNYRILQRFRYKREGRELDDWFDRGVTMHGAWMNLKLNTVDPALVAKTDAYRTYLRYVTRYDDMIYNYKNGIFQPPIEFGGSRAEIFAKVKVWAAADRPRWYVKEMLKIEGLSKSELVLNPYYKEFLRLTGLTGKRP
PHCH_08859	Y	Y	Y	Y	PITG_07558;PITG_16663;PrG_82793;PrG_82797;PrG_83943;PrG_85835;PrG_86187;PrG_97366	0.998	22	41	RSLRAAATVKGESSHDDEER	211	MHTQHVFQLTLLAFLVVCGINASSVPELSRVSFPHVVNTPRSLRAAATVKGESSHDDEERGVSSSIQNGLTKWKIKSWVTFHKSDDYVLKALGMKGLGGAALKAHSNFKTFQQFKITNWLKTNTPTSTVWDDLGLAGLTLAQARAADGFDTYLRYVLAYDEKFMKYWRGDTTKEFKIIPGDSRVEEAAKAVILSSIGRDFLHIRLMQVGTL
PHCH_10671	N	N	N	N	PsG_130409	1	20	-	-	517	MGLVGVFIALLSLLMQSATARQLGTTDWPVLRFDFSLKRSSMKMYDESDFSMFANPKVSGDKVLYDVFATFTEGTTQFNYTLIDGTAYSSSSTVGSADSSVTCLDSESGKFPPINDIVKGLSDAVRVSSDQSDAIQCPTDAILHAAVNGLDFVLCALGPSGFTMHGNDMDIKVEILRSRIDVPKPTMQEPKCMKTASSNPVTLLGRSLLTGQPIPDGGRELKAAFDFSFDGFSTCECSSTLRPCVFIHGMGVEEEMPTNVDNFTEYWGEHLADHAPCCSSMQFTHLDTINNTWTSADQQQKVCDRALAVSTTSTDSAIMDTIVVTHSMGNLMLAGAMANGRCSLDSSSTWIGLAAPMKGSMASDFVQSSCAGETNVVWETIGNVTGRCPASPALKSLAY…
PHCH_10672	N	N	N	N	PsG_130409	1	24	-	-	249	MALSPLRLLAVVSTFLACATQTNAAPLQHRHLEQGTKLEWPALRFHFTIKQDDKKVYNQNSFDMYANPIVMDNNRNVLYDAYATFTEAKALHNYTLVDGIAYSEATPFSTGSSSGAPTPLVVCLDTESGKLPAINSIVAAVNEAIAVSDNGTVTIQCQTGGSYETAVNGIDYTVCVSGTTGFTMQGSDMDVSVEYLESQIAIVAPTPDAEVGRECQEMGLSSSVSPIGHALLTGEPMPSRRKRKAKTGL
PHCH_10673	N	N	N	N	PsG_130409	0.999	21	-	-	546	MPSTFLSLVVTLAALLVLTNATDHSVLDAQHWSELKTGTPLSWPALRFHFTVKTDAMKVYGQPVFDMYATPIVLDNNKNVIYDVYATFTESSTLHNYTLVNGIPYMESTPFSTSSSSTAPTPVTECMSSESDKLPAINPIVAAVNQATAASVNGSSATQCTTGSSYTTVMNGGNYSVCISGTTGFTLQGSDMDVSVEYLESHIEVVAPTIEAEAKSQCSSVASSTSVTEIGHALLTGGAIPSESARKLRAQIDLKLELDLTDSSCSCKSTPRPCIFIHGQGLKPEMAENQDSFPHYWGNLTDHAPCCSSMKFARLDTIHNPWTSKTQQQKVCDRILAVSDSSTNTRIADTIVVTHSMGNLMFAGALANRRCKLDPSSTWLGLAGPMQGSMASDFVQDSC…
PHCH_01082	Y	Y	N	N	N	0.999	18	49	RRLRRRPKVSKEEGEER	133	MRLTSFLLLFVVTFAASGISFSSAEDAALAIHWAPASIAERIHDPIEVRRLRRRPKVSKEEGEERVVVNAAAAMNLLHSGRPSGQVTSAVISASKPLTKGEKAFIAALALAASGAFGGYALYMKLHAHDSQGA
PHCH_15007	Y	N	N	N	PITG_11947	0.999	24	41	RMLR	295	MVVIFKKSLFLSAVAVALVAAATGVDGYNAVSGDSTYEAKRMLRLQAVEEEMADDSECGSLEMAEDDSECGSLDMSEEDSECGSLEMAESGDGDGGDTSTWTQAPSTDSGNTWTQAPTTGSGGNTWTQAPSTGSGGTTWTEAPSTGSGDGGNTEGSSTESKDENSDNTEGSSTTENNDENKDENTESSSATESTDDQNSVQQTQSSVGGEAEVAGEADSECGSLEMAEDSECGSLEMAEEDSECGSLEMAEDSECGSLEMAEGSASNQEYSGSKSDIDFSTFQGTDTNAATVSPQ
PHCH_15139	Y	N	N	N	N	0.94	20	34	RALR	535	MGGSSTSSSLWVALPTAAAAAVLVYLLVPDERQRALRRLPAPASTLPVLGNTLDLMSLELPRLHDWIAEQCKAFGGRTWRLQMLGAPPLVVLSSVECFEDVLKTQFEVFDKGERMNAIFRDVAGGGIVAVDGANWVAQRKMLSRLFTMRAFRETISQCVHDYTLVLGRTLNDAARTGAPIDFADVMHRFSFDVFTDISFGLQANSLEGGEHTEFMQAMGKIVHNIEMRFQSPDWLWKLKRALKIGSEKELAEEVAILDKMVFTIINKNMERKFNPDAAAKEWPPRPPRSTKDVVSLFLEAHDEQKDAGEGADAPLDASFLRDVAVVVLLAGKDTTAWSLSWLIIMLNRNPNVETKLRQELREKLPRLFSDPSYVPTMDDVESLVYLDAVLRENLRLNPL…
PHCH_06848	Y	Y	Y	Y	PITG_07533;PITG_07556;PITG_07558;PITG_07954;PITG_09586;PrG_77944;PrG_77945;PrG_77948;PrG_82794;PrG_82797;PrG_82803;PrG_84127;PrG_85835;PrG_87141;PrG_97205;PrG_97206;PrG_97235;PrG_97245;PsG_133675;PsG_137404;PsG_140950;PsG_143296	1	22	52	RSLRTDKTAEER	263	MRLCRVLVAALATLLAITDALAMSQRSTMGLPTLRLSDHLAGEDNHVANKARSLRTDKTAEERGVWKNIKVRWWLETEKSDDYVKEALKLKDLKGTRLTSNKNYKYYQYFVKKSEEYLRNKWLRKDVTTYQAWEKVGLQGFRSLDDLEKAKKTDAFQIYSRYVNEFDDNVLYTLKARYPPPAVMVSRTASAAEMKARTEIMAKADRSDYYAKLALGMTETGKPTKVLEGTALTVHPDYKYFTFFVKEKARLTAAGQLQKRRIS
PHCH_06990	Y	Y	Y	N	PrG_97280	0.996	20	50	RSLRTVADADDEER	136	MRLSHVLMFVATSLVVICGAAPASEQTNTRLASRVVHSTDAILNVSEGKRSLRTVADADDEERAINLQKFFDQRLFSSGYLALMKRNKAFRLKIFKKWDRFTMEQIKVAIGEAKLNNPRMAKVMVDYVQNNRVYKP
PHCH_12213	Y	Y	Y	N	N	1	22	52	RFLRKRKTDVQDEER	122	MRAYYVVLAAVATLLAIGDASAATSVGQTQLSGAVSPDSANAVEAAQTNNQRFLRKRKTDVQDEERGGDTIKSFKYIMKGLEGKNMEKAFAHLQFLKLPLAQREAILKLHLARLAKAAQNAA
PHCH_09953	Y	Y	N	N	N	1	22	40	RSLRYVDEDVLEER	133	MRFCYVVLAAAAMLLATTSAVAAGVEQNQISQMHPERVVRSLRYVDEDVLEERTKGINVKALSKIVKSKQGTLPFNVAQQLSRSKQDWALGVWVRQNLNQREFAQKLGMKSVDDLTHTNAKFFEQFKLHFPAI
PHCH_09951	N	N	N	N	PrG_80524;PsG_136207;PsG_136214	1	23	-	-	139	MRFYYAVLVAAVALLAGNNGVSAANSEQISKVAPSDLEPNVMVDHRLLKSVDTLEEDEEWETDEERAAFSGLKSLVWRIKMRSWYKSKLTPTQVNQKLIAEGGQVDWALATAYASYFRNLKYGPYAIEMIDEENEKNSS
PHCH_09950	Y	Y	Y	Y	PITG_02918;PrG_80523	1	23	55	RFLRVESATEADGDADEER	239	MRLAFVAMAAVVALFASCDAALAAVDSNQSKNPAANTADIPLVARVLNVEAHHERFLRVESATEADGDADEERAIPGLTSLTEKLKPASDKLKTMAKRLTPTVEKLTDKTLAIAVRLKPIADTFTGKLKPIADKLTPILKPIAAKLNTAPIVKRIVAKLKAFVEKVKNTKVGQATLSQRYTMAKFENWFRLNKSPDDIKAMLKVGTGTTVNTKNYDLWNQYSVFYKVAQREKEAKTKVA
PHCH_10669	N	N	N	N	PsG_130409	1	22	-	-	517	MACLPAALAVAVMFLLMQAAMAQQTVATKWPALRFDFAIKRNSMKVYSQSSFSMLASPTVSDNKSKILYDVFTTITEGSTQLNYTLIDGIAYTSTNSNASVRCMDSESGGLPAINPIVAAVSEATAVSSVPDSVTCPSGNVFKVTIAGVDFLLCALDSSGFSLQGSDMDVTVKILESPVELLPPSDVDTECSRVVAPSSVTSIGKSLLTGEPIANDARKLKAALSFSFREKSTCSCKSTPRPCVFVHGLGEKEEFPTNQDEFTKYWGTDLAGGHGPCCSSMKFARLNTVNSTWTSPELQQKVCDRALAASNTSQEAAISDTIVVTHSMGNLMFAGALSTGKCSLDSSSTWVGMAGPMLGSMCSDFVQDSCAGKTNLVLEKVGNITGRCPPNTGLKSLAY…
PHCH_10685	Y	N	N	N	N	0.992	29	30	RVLR	313	MCVYLAPRWRRRSTVLLLLALALLFTTDARVLRSQRQEFDSGSGSAAVGELEVGVVTTNSAQSATTATTRAWNSDSNDGSQEDSEKTISFDSLVKTTTAPMERTTERSQESASSSSSTDDEILTPQTSSSSSEEGSSSSSHSKEGVDSEDDDRSFDDSSFDASADSSDSKSTNEETTGKADMNEKATSTAPTPASTSAPTPAPTTAKPTHAPPPHPKKFDAKSSSAWSASGSGEQSVTGQSYEESSSSTNSAEALENKTKAAASSTSSTTLDQTLVVVIVGVVGAIGALLMFVSRRVLKETGDDKDLEDSSIF
PHCH_09326	N	N	N	N	PsG_130409	0.995	23	-	-	537	MPSPLTNSIVAVVFAVLLSLAAGQSDSQQTHQNGATTSFPTLNFRFTIKRVAMEVHGQADFSVLANPVLSIEEDSTSVLYNSFTEFAEDKMLYSYSLVNGVAYVARSFLNGSGNNPSVKCIDANILPPINTIVYAVNDAKTVSSIFSSNGSAISCSSGNSFKASVNGTDFGLCYSGSSGFMMYGSDMDIKVEYVENHFEISAPALSDDAETHCEKVAWPSSVTSVGGSLLTGKPIPPEVSRKLEAAFDFSLEESCSCKSTPRPCIFLHGLGVLTEEEENLNSDTEAYWGNLTDHTPCCSTRQFATLNTVNNSWTDDFQQQKVCDHVMAASETSQGSTVSDTIIISHSMGGLMIAGAIANNKCSLDSTTTWVSTGSPMGGSMASDYFQESCKDQTNALME…
PHCH_10440	Y	N	Y	N	PrG_97268;PrG_97386;PsG_159082	1	21	30	RQLR	89	MKLSTLVIALVCALQLGGSSANEATDIMRRQLRVGKAVASLFENQHQSARELQEKIMQDEDNKPKEVQAEPTKFRMRRLRSPNYVELIE
PHCH_12113	Y	Y	Y	Y	PITG_07558;PrG_77944;PrG_77945;PrG_77948;PrG_82793;PrG_82797;PrG_82803;PrG_83943;PrG_84127;PrG_85835;PrG_97205;PrG_97206;PrG_97245;PsG_133675;PsG_137404;PsG_140950	0.922	24	51	RFLRVSKAANADEDSDDFSESEER	261	MSLRYHVVVMILVGIFTTIDAVAAESGHALTNSRFSAQFIVARPDSDTGRRFLRVSKAANADEDSDDFSESEERGVVSSQLSKISSALFSKKEPQVFRWALADKSEESVKKALKLKGLSGDALKSHKNFKYFEEFVETAETMRLIRWRSDGVSTSAAWKDVGLANVRSMDQLEQASQTNAFKIYTRYVMQLDDIATKGGLVAGKLSTEASDMEKVARTLTMKKRSDAYVKSVLGLDNLSGSELKNSANYKYYEMFLDVNKK
PHCH_10545	Y	N	N	N	N	0.991	20	40	RELR	398	MWFIGWPLGLLLSAISSVFGITGKLLLKLAHNEREKDEARELRKGSHGTIPSPTDGVKSNLGCTYFYCGLFSMLVMNPALGALAYCFATQSLLAPMAGLTIGWNTLFGPMLLPHERLTTNDFVGAVLIFTGCVLVGVSGTHESPPLPVELLGARFKSFSFILYCVVLLALLSFLIHHAKHALHFTTTSRRAGVKSSPVSSPEQLPVISRVSLSVFAGVMSGQLFFLAAVMRILHDDGASRIWSYPLTYVCIVGAVGTALFGLYLLNEALAVEDAVVVIYLYEASYIMSGAISGLCFFRDMKHLPSWHYVLYSLSLMLILFGIYIVAKRSLPKLPEDEEYLLPLLAPPSAEDASVERIFKQASYYARRASYSGPSMLHAIRLDRDDTETPERRKSMPFK
PHCH_11127	Y	N	N	N	N	0.983	16	55	RVLR	386	MSVAAFVVWSWTLGDSAFQFLTGLNVPAPAWAVTGVLMWIATSPFRGVVLVFAKRVLRAGETVWFFVRSCAERYRQAARNPEAQAMSPAAYAWGLVGLSFLVPMAVLRDHEAKFGSVGKLCLKWNDAYHYTLCVFAPDAVQSTWAWSCMGTRGCVDASKSAVGRTGDFAFGIYLVVALMISGVIYIPRVLYDLVEGVLQGWKGVVLALFAWDCWTGFGDVSVCVSIVTAALGCYSHLMRLLDARLSEAEVMPDQVAAQGWSKLMERMSARAEVERSNVERLKQAVLPPPQAIPTTVVPDKQVAGSVPTKFESKNRGADVQVEVGVDRPVSGDDGGTRRGRRVTVGENCHGPPPVDGLTVLADCISMVLAAELHRRTPESGPQAFRV
PHCH_10308	N	Y	N	N	N	0.996	17	117	RELREKERAEEERQRQLEEK	246	MNKLLTATIVLVALSLAKVQNVVRRYDDDVKLTVEEDAPLRLQVEAKINELSKEEAARRQQEAAREREAQVAQRAAELARQQERERLQQEARQREAERLREEQRRIEALAVAAQKKRELREKERAEEERQRQLEEKERERLNVSIPHGKEGIEMAIGMLKESAGSEALFRQSLQKLLAVVSNICSSPENAAFRHIPKDNVHFHADLGQYAGGHQCILALGFKELQQGDENQPRTVFVLEEPGLAED
PHCH_15668	Y	Y	Y	Y	PITG_04052;PITG_04063;PITG_04350;PITG_04353;PITG_05014;PITG_05074;PITG_05076;PITG_05095;PITG_05096;PITG_05133;PITG_06246;PITG_06375;PITG_10116;PITG_10341;PITG_10347;PITG_12458;PITG_12731;PITG_12761;PITG_13847;PITG_14673;PITG_15032;PITG_15038;PITG_15039;PITG_15105;PITG_15110;PITG_15142;PITG_15152;PITG_15278;PITG_16195;PITG_16283;PITG_16705;PITG_16726;PITG_16844;PITG_16845;PITG_17218;PITG_19302;PIT…	0.999	21	50	RILRVDENDEER	393	MLRLYFVAILSAVTLLKSTDAALTATTSKVAESTLSSSFRSRYDDVSTNRILRVDENDEERAISFKSIPGVGKVTDAMTKVKLAKYLKNARTSDEVFNKMKLGKAGEKLFENPKFLAWVKYVDDYNMKNPDKATTMIPTLTAHYSDDVLAKMLAAATNVPATKRLAESLETQLVKHWQTLKYSPDDALRALKLDKKLDSVLTDPTFLTLNKYVVDFNAWNPSKSTTMTELLSRNYGDAPVAKMLQQATKVKGTEGMAARLQSQQLKTWKEMGLNSDDVFRGTLSLDKQAGNLFENPNFLVWTKYLDDFSGERTSSFNFLWKAFGEEKLAKLLIAPRETRRNSVVADLQNSLIRKWLAMSPPKQPAEVSKILGTSFEGKTLSSMYRWNYRNQYM
PHCH_15667	Y	Y	Y	Y	PITG_04052;PITG_04063;PITG_04350;PITG_04353;PITG_05014;PITG_05074;PITG_05095;PITG_05096;PITG_06246;PITG_06375;PITG_10116;PITG_10341;PITG_10347;PITG_12458;PITG_12731;PITG_12761;PITG_12791;PITG_13847;PITG_14673;PITG_14685;PITG_14884;PITG_15032;PITG_15038;PITG_15039;PITG_15105;PITG_15110;PITG_15114;PITG_15123;PITG_15125;PITG_15127;PITG_15142;PITG_15152;PITG_15278;PITG_16195;PITG_16705;PITG_16726;PIT…	0.999	22	44	RFLRREYATDEDDEER	674	MRLYVAGLVVVALSAGVGVASAATDAAALSHPITAHDNDLLTKRFLRREYATDEDDEERAIGSTSIFSLEKLTNVFKSKITPEKLQKWARKQITADDVFIRLKLNKAGDKLMDNPDFNVWVAYTRLVVKNDPDSAVLAVLKTRYSENELAAMVGAVKKVTTSTSTNGAAAVENALTQKWLSSHYKPDDVFAILGLDRAGDKLLASPELNTWTSFMKLYNSKNPTEKTSFIELLTKTYRDAGVVRIVEAAKKTKSTALAAKRVEAEQMQLWLKNEKSTDDVFKLLKLDEAGESVLTSPLLATWTKYMKYYNTEFPDKATTLVNTLRTHYGEASLYKLFDTLKSVPATKTMATKLQGEQFMAWRTEKKEPSDVFVWLALNKAGDDLFSNPLLTTWLKYSDD…
PHCH_16269	Y	Y	Y	Y	PsG_131013;PsG_133912	1	23	40	RHLRTEGTLADEER	187	MRPYYLLLLALTLLFVCSNEAVAVETQSVTSVFNVGLTQRHLRTEGTLADEERALGVGRLTTWFRFWRLRRVADKMKTTDVISAKESKWIDGWVKRDLSPDYVFKRLGLAKRGAKAMESQNYRLFESFTERMFAKDQALYTKWLSAKMTPEDVFKTLKLDKMKPAKAAKTEDFRRYEVYLYKWYDGK
PHCH_07449	N	N	N	N	PsG_130409	0.998	18	-	-	252	MTSHRLLALGLFVVLAVAATTTSGLLRELTQRHLAATLADAPSLRLRFTLKRSSMKIFGQLEFDVFANPVVSNDNTTVRYDGVATFNDGDTKHTFVLVDGIAYFVTSAADGLVTAECSSSSSLRLLNAILPALNDATAISSAVVDDKEITCPSGGLFKVVLGDAAFVLCTFGSAGVVVNGSDLEIHVKYLDARVPITAPTLSDEEARSCETMVEPCSVTATTLSFLTGAPAVKDRDTRSLKHYLGHFLSYAR
PHCH_02521	Y	Y	Y	N	N	1	23	48	RSLRVAATADNGGDEEDEER	173	MRSSSILLLAAVVLLLGLTSALSSTEDSKTAAISSGRSTSAETIAGGRSLRVAATADNGGDEEDEERALNLNFLKNLQKKIPGVNSLKAAAAARAASAKAKKAEAAAKKLKVQELFTITGTRDDQLFKKFAEWHKLKVTPGEAAEQIAKAMKISVAKATPFANRYQEWRSILP
PHCH_04624	Y	N	Y	Y	PITG_07533;PITG_07556;PITG_09586;PITG_09622;PITG_09647;PrG_77945;PrG_82797;PrG_82803;PrG_84127;PrG_85835;PrG_97205;PrG_97206;PrG_97207;PrG_97208;PrG_97245;PsG_140950	0.998	20	53	RSLR	269	MRLYHVLVVVTAALLATGSSLTATEIKPSTLTLLDSTLTASSNEVDGKGNRKRSLRLVEDDAGDDGEDSTATEARAGGLSSLTSKISKQIPTDVKISTWRALGRSNSYVKKHLGLDKLSGAALTNHENFQRFVKYVDTTEKHKMYKMAQGGFLPTDIWMKQGLGTISRLTPQIKSSEAFRIYSRYANIFDDVMESTMGSGYYLPSKLISEKATPLEMTLRAHFWAQAGRSDDFVRTMLGLQHLKGAKLTAHKYYPYYSHYIKNMKPKAK
PHCH_17269	Y	Y	Y	N	N	1	20	52	RVLRKRESASDGIDEERGFKDLVDKALKKAKKLAKYNKWIFDDR	126	MRLYCVVLVVAIALLTGTNASEVSTNVKISSPNTRGLSNAPISADNEASIKRVLRKRESASDGIDEERGFKDLVDKALKKAKKLAKYNKWIFDDRSPEWVTLNYPKYAKGYERFWDNRMVPGGKYS
Win: 93
Regex: 68
HMM: 64
Both HMM and Regex: 57
Either HMM or Regex: 75
Similar to reference effectors (BLAST): 81
WYL hmm hits: 34
All hits: 132

## Sheet: Phytophthora gonapodyides
Protein ID	Win	Regex	HMM	WYL domain	Similar To	SignalP HMM Score	Signal Cleavage Site	RxLR Position	RxLR-EER Sequence	Protein Length	Protein Sequence
PHGO_00543	Y	N	Y	Y	PsG_159171	1	20	47	RFLR	217	MRIHHLLLLAAIALFSSTNATSTTDDKAIQSDILSSSMTKQDAGANRFLRAYDEEDNESRAINLGNLFKSSETKLVEQWTKNHKSMDDVFEHLQLGAGVNQLFANNNLRKWAKFSTVVDKQQAQPKMIAKLTDVYGDQALATALQQATQTGKFKKLAAQLQKAQFEKWYGDKLRPADVVEKVFKYGPGEWLSTPAKPIRRAYHKFLDKHDPKWFETL
PHGO_01149	Y	Y	Y	N	N	1	21	41	RLLRAQGESDNGEER	166	MRSSAVLLLVASAILLAQGNATHATSGASKASADGVTSEKRLLRAQGESDNGEERGFFNLKFLDDFLAKRDVKKIKAAMNSELAANKAKEALKNQKNLLNAIKKAEVNGDAMYNKVFPALKEMKVSQNGFRDLLTRAGRSKKDISDGAAVYGNYLTSISSNVRVGG
PHGO_19097	Y	N	N	N	N	0.947	25	43	RVLR	359	MLGTGLKVAALAAVVACYVRPQLLLQPMLGSELDGADADASSRVLRGLLTLLSYGAASMRPSWFWVLASVAALQLALWGMQLTDGSLLGLSVEGEQRLLQTGAVLCFAAIVSIILFGGKGDAKARFRKRLVAFYSQHNPEKLPSVDELVAKYEFNEELLFQRLHLKYNALAAGAQSRSVMKNIDEGEFLYEEGEEERVESEDEAANLLEVEKEAAAPAMREYDTPASEPQKSEDEAANLLEVEKEAAAPAMREYDTPASEPQKSPRSSGSDESYEVVEKKAAVATSRPLELDVEIEDYDLLDGTPPVSPRTAERLAYTHRQSSTLIKDAIAVARRFQHERIERRIANIASRSGDGYAGH
PHGO_15550	N	Y	N	N	N	0.998	23	114	RFLRRRRSLDRDLELLEDER	181	MELELLLLSALSLLLSCTTGAVAAAGSVGAGLFTSTFSPLAALLSFCSSLDSDLLRLASALDWLRLRLLLRRLLLRELLRLRSRFFRELVLVRGERLLDLEREGDARRRSVRERFLRRRRSLDRDLELLEDERERDRLRLREWERDRERPRREDDVWRRDERLRRRRRLGLAASSAIEQIG
PHGO_14439	Y	N	N	N	PITG_11947	0.999	27	41	RMLR	222	MVVIFKKSLFLAAVAVALVAAATGVEGYNAVSRDSTYEAKRMLRLQAVEEEMADDSECGSLEMAEDDSECGSLDMAEEDSECGSLDMAEEDSECGSLDMAESGDGDGGETSTWTQAPSTGSGGNAWTEAPSTGSGGNAWTEAPSTGSGGNAWTEAPSTGSGDSTTEGSSTTENKDENTEGSSATESTDDQNTVQQAQSSVGGEAEVAGEADSECGSLEMAEX
PHGO_13802	N	N	N	N	PsG_130409	1	22	-	-	534	MILRPVAFAAAVIFALGTATSADQEGLSLTHRGLESPLPDAPSVKIHVTLKRESSQVHGHPELDVFANPVVSDEGSSVLYDGYATFLQDGSPSTYSYMNGVGYLTSSDGNEESVHCLPPSTLPFHDILPALNAATRIPSASIGGEAVDCASGNLFKTSLSGAPIAVCASGASGFTAYSSEFTIQVEYVKTAFNISTPKLSEGTSCDAVATATSVTPTTLALMTGSSPPTSNSRELKAAEHMEMESTECACQSTPRPCVFFHGIGNTNEMEELQDTPKKAGGRMGNMNKHAPCCTEVKYAILNTIDYSWTDDALQQKFCDRALRLSSTSDVELGTIKDTVVVTHSMGGLVMSMALATGKCSFGDGTSWVALSSPMMGSMGSDYFQDFCNDEISSFATGLL…
PHGO_10607	N	N	N	N	PITG_04074	0.998	26	-	-	327	MTKLNVILSFAAAVAVALTTFDTANAASLRSRENERFLTGFDASFDASTSASDSGEGERFLFEVEGSESAEADASESFDGERFLVEDEGSESAEIDSSASTGGERFLEEVTGSESAETDESSDSFTGERFLVEVEGSESAEAESSESSDGERFLQEVEGSESAEAEGSESVDGERFLQEVEGSESATAESSESTDGERFLQEVEGSESGEAESSESAGGERFLVEVEGSESAEVDSSESTDGVRFLQEVEGSESAEAESSESTDGVRFLQEVEGSESDEGSESVSGERFLEEVEGSESADFEGSESAADERFLEEVEGSEGSESGSA
PHGO_20537	Y	N	Y	Y	N	1	20	44	RFLR	190	MRVHHLLLLAAIALLSSANATSVTDEKSSLLSSSMTKQNAGAKRFLRTYTAADEDEEDDEDEEDTESRTNLNLPGVSNLFKSSETKLVEQWTKNHKSIDDVFDHLQLGAGVNQLFASNNLKTWAKFSTVVDKQQAQPKMIAKLTNVYGDAALATALQQATQTGSSKKLAAQLQKAHFEQWYTNRVTPTDV
PHGO_23323	Y	Y	Y	N	PITG_01724;PITG_15556;PrG_82880	1	20	30	RLLRSSTTADNTAKEVQDEER	127	MRYSSILLVAAAALFATGNALSTEAVAEKRLLRSSTTADNTAKEVQDEERGINFSWLTDLFDSTPEFFKRLLNQREFRRTTFDSWKSGMRSGDDMVAWLKSQGHLSDDAIAKLKASYVKYANTGVLD
PHGO_08675	Y	N	N	N	PITG_09585;PrG_75817;PsG_135341	1	20	47	RGLR	335	MRLLFLWLLLALALTACVQADGSEPETPASTSKANARDNDPVIQEIRGLRNSGMKLNDARDFKGAIDKLRGALTLLHDRVFGEGRHAITDKQDLSQDAALYAQILNDYGSVLIRAKQYDEAIEVLEDSVAMVEKIYGDSHPSLGLSLRSLADAYMAKEKYKKAISKYRTLRKHVKIGLSETHEAYIEASLRIAEGYKKLGDKKKTLKVLKDTVKAQGGEINGLTTGVAELYMELSTAHLAVNEVDQALRAAETASAVFLQRDGENTLTYAFSLNALAGVKMRQKKVDDAIALLDHAHQIAVKIYGENDAITQASAKTLKEVKEYKLDLQAEKDEL
PHGO_06354	Y	Y	Y	Y	PITG_04052;PITG_04063;PITG_04350;PITG_04353;PITG_05014;PITG_05074;PITG_05095;PITG_05096;PITG_06246;PITG_06375;PITG_10116;PITG_12458;PITG_12731;PITG_12761;PITG_13847;PITG_14884;PITG_15032;PITG_15038;PITG_15039;PITG_15105;PITG_15110;PITG_15114;PITG_15142;PITG_15152;PITG_15278;PITG_16195;PITG_16705;PITG_16726;PITG_16844;PITG_16845;PITG_17218;PITG_19302;PITG_19307;PITG_19309;PITG_19655;PITG_19992;PIT…	0.999	22	44	RFLRREYTTDEDDEER	340	MRLYFAGLVVAALSAGVGVASATTDAAALSHSITAHDNDLLPKRFLRREYTTDEDDEERAISSSVFSLEKLTNVFKSKVTLEKLQKWASKQTTADDVFNRLKLNKAGDKLMDSPDFNVWVAYTRLVVKNDPDSAMLAVLKTRYSEKELAAMVGAVKKVTTSTGTNGAAAVENALAQKWLSSHYKPDDVFAILGLDRAGDTLLASPELSTWTSFMKLYNSKNPTEKTSLIELLTKTYRDAGVVRIVEAGKKVKSTALAAKRVEAEQMQLWLKNKKSTDDVFKLLKLDEAGESVLTSPLLATWTKYMKYYNTEFPDKATTLVNTLRTHXDSLRRSSAVQALR
PHGO_19648	Y	N	Y	N	PrG_97268;PrG_97386;PsG_159082	1	21	30	RQLR	89	MKLSTLVLALVCALQLGGSSANEATDIMRRQLRVGKAVASLFENQHQSARELQEKIMQDEDNKPKEVQAEPTKFRMRRLRSPNYVELIE
PHGO_04492	Y	N	N	N	N	0.986	25	43	RSLR	113	MATFLLPVTRRSLPFASSLLHFASSSPSPVKFLISSQSRDLERSLRSHFPSLLASHEHEVIPDWSDPKDLREALGRCDGAILAVSGCGDDVVNLSGNSLDEWLQCEQNVASLX
PHGO_15989	Y	N	N	N	N	0.996	26	31	RFLR	381	MVAAAAQCAALTAALTLRLSFTLIATALLCRFLRQEVGSLQDNDGGCNRTAANLDARIRGDQLLLFLGGPRGTEKSRVIDAVDIFCLSWHRDDSVEKAALMGKAATLIGGRTLASFLMRIQHAIKEKRFGPIDLLVIDKVSMMGKPDFLRLDKLLRRYTQMPPVNPDPIYIDPSEKTTASTKDIEGFDLWLTFSTVVMLQDSWTPAFIALINSRIIEQRHGQEEETNAENELEHERQWAMQSLPTLTLRAQIVHGSVFVTPENAARLAVINAFVLETALLLPNDAPPVRVVANFKGALTGLSRSDIRYVMSLPDSKFGRVASYLDLIDGMAVQVTQNVATIKGVANGTLGTLEHVHHVPSGGGFFSCCSWLFSMYCHFGAF
PHGO_07868	Y	Y	Y	Y	PITG_15287;PrG_78400;PsG_129601	0.994	21	52	RFLRGDTTDNADNDSEDSGEEASAALEER	216	MRARYAVAVVVAVNFTTSCKAADTVQIQVPSVFSTDIASLTNSLQGSRHDGRFLRGDTTDNADNDSEDSGEEASAALEERATNTGFSAQMIADMKAIRQRMDYEDLLAGGATNAQVRSFFKLPAKGEAVTHQNWAAYLNYLKYVKEQEEHAAKMAQVAAIKLKLGTYKDWFFSKKSSAEIRTILGLPAKGDAVSHANWEVFQNYLKFRKEFSRQFT
PHGO_01944	N	N	N	N	PsG_130409	0.938	13	-	-	362	MVTLTALLVLTNATDHSVLDAQHWNELKTGTPLSWPALRFHFTVKTDAMKVYGQPVFDMYATPIVLDNNKNVIYDVYATFTESSTLHNYTLVNGIPYMESTPFSTSSSSAAPTPVTECLSSESDKLPAINPIVAAVNQATAVSTNESAATPCTTGSSYTTAMNGDNYSVCISGTTGFTLQGSDMDVSVEYLESHIEVVAPPIEAEAKSQCSSVASSTSVTEIGHALLTGGAIPSESARKLRAEIDLKLELDLTDSSCSCKSTPRPCIFIHGQGLQPEMAENQDSFPHYWGNLTDHAPCCSSMKFARLDTIHNPWTSKTQQQKVCDRVLAVSDSSTRTTIADTIVVTHSMGNLMLAGALANRX
PHGO_01943	N	N	N	N	PsG_130409	0.99	27	-	-	522	MPSPPLRVAVASLTLVVLVTQLQLVACQKLDTTTRWPSLKFQFMSKRSSTKVYNQSSFSMLAAPDVSVNDGRVQYNVLAQFTQNSASYNYTEVNGTAYLSTSSAASSVECLPPGSGKIPSINAIVSAINEATELSGRSSAVECSTGSLFKVTVNGIDFALCSQASGLSMKSGDLDVYVEYMESPIKVVEPTVGVDTRSECTSVSSWSSLTPIGISLLTGTPLAQDETRKLEAAFDFSLGDSCRCKSKLRPCVFVHGLGIKKEYGGNRDRFYYWGDLEGHAPCCSSMEYTYLNTSGNAWTSDSLQQKVCDRVLEVSETSSDSTIADTIVVTHSMGNLMLAGAIATGKCSLASSSSWVGLAGPMKGSMCSDFIQASCAGKSTAVLETVAELTGKCPPTIGV…
PHGO_09023	Y	Y	Y	Y	PrG_77765;PrG_77786;PrG_83582;PrG_97341	1	22	51	RFLRSHGNENREDEEDMDDDDDEEER	139	MRLSYVLLVAAATTLLASGTMATATGRKEISTPELPDAVASIGTDAGGEKRFLRSHGNENREDEEDMDDDDDEEERAKGANLFASWKLKEMAAGTKRNARFKRWKDYGYNPVKLSKMGTLDDYEGLLKKYRTWHYHHSD
PHGO_21079	Y	Y	Y	Y	PITG_04052;PITG_04063;PITG_04350;PITG_04353;PITG_05014;PITG_05095;PITG_05096;PITG_06246;PITG_06375;PITG_09732;PITG_10116;PITG_10341;PITG_10347;PITG_12458;PITG_12731;PITG_12761;PITG_12791;PITG_13847;PITG_15032;PITG_15038;PITG_15039;PITG_15105;PITG_15110;PITG_15114;PITG_15123;PITG_15125;PITG_15127;PITG_15142;PITG_15152;PITG_15278;PITG_16195;PITG_16705;PITG_16726;PITG_16844;PITG_16845;PITG_17218;PIT…	1	19	50	RFLRTGDDEER	373	MRVSLFALLFAAATLLVNAHGASTAKASTLDFPSFARPLAVSHHNLDTKRFLRTGDDEERAMVIPGNSKFVKWVNKMNSKSSKVAKADKRQAKTWLKNKESVEDLFTRLQLNAGMDKVLTNPKINAWATFINLYNKKYPDKKVSMIGMLTKHYGDAAVARTLEVSGNAKTTKKLANQLRSDQLDAWAADKKTLDEVFSALKLDTAGADLFSTPQLNTLYGYATKTTKDPDAAVVAVLASWYGDDILARIFLVAQPKVQRMRMMALKLENVMVNGWLKNKLTPDDVFKMLKLDGGLGTLLTQPNLQRWISYVAAFNKNFPDQQTTVVKTLTTVYGVKPVSNMLKAAAKAPKTETIATQWLADLNKQILASTRAQ
PHGO_17054	Y	N	N	N	N	0.999	26	37	RSLR	522	MASRLLSSRTSRSVAALALLSGGTYAADEANANVLSRSLRVFATGGQVVWDYRLHFKGTERDDPMYRPKLQELNQRIAQRLLHLCFQNGGIYTKFGQQLATFNHGLPKEYTETLAQLQDQAKPVAFDKVKKAVEAEMGRPWQDLFKEFDQSPIASASLAQVHHAVGHDGRELAVKVQYPHLESQMKADIQVIKWAFWLTEYYFPDVQIRWLFPEFQRALLSELDFENEKNNSRRIAECLKHNRNVHVPVVYDDLSTKRMMSMEFIKAPKISQVDAISELGLDPPEVARVLCEVFSDMMFCHGFVHCDPHAGNIFVRRNPDPRVQRKEQIVLLDHGLYRELDEEFRKTYCDLWRAMLMRDNALLEDCGRRLNVGELAKYLPLLFTYRTISHKGRLDASMS…
PHGO_03974	N	N	Y	N	N	1	19	-	-	214	MQVAYIVLVVLAALFGCSSEIPVATASVQTTVSKSNGALAEPSMVYSSRVQTKNVVDEERAVNIAKIDELVDPSKLNAALKDLTTRKTLFKQWNVDASVWKPVLKRLSGDPEAFAKYSPLVLMFNGYRMKQTAKQAAKLAQRKTVDALVDPAKLDAAVQDATKMKALFKQWDADEALAMKVVERLAADKAAFVKYSTLVLRFNSYRTKLLPRAS
PHGO_00957	N	N	N	N	PITG_04074	0.998	25	-	-	370	MTKLNVILGFAAAAALALTTFGANAASLRAVDTERFLTSFDASTSASDSAEGERFLFEDVEGSESAAVDESSESFDGERFLVEVEGSESAAEGEGSESLEGERFLVEVEGSESAEAEVEGSESFAGERFLQEVDSSESAADDVEGSESVDGDRFLQEVTGSESAEDDAEGSDSVDGERFLEEVAGSESAEVDVEGSDSVEGERFLQEVDSSESAADDVEGSESVDGERFLQEVTGSESAEDDVEGSGSVDDERFLEEVAGSESAEVDVEGSESVDGERFLEEVTGSESAEADTSSESADGERFLVEVDGSESAEAETESSASVDGERFLLEVEGSESAETDVEGSESAEDERFLTEVEASESGEGSEGSS
PHGO_19995	Y	N	N	N	N	1	19	35	RGLR	68	MKLLAFALVVALALPAALASANVNVVEGGSPLVKRGLRDEGTSLDGATATAADKQEKVCHFLFWPFQC
PHGO_22309	Y	Y	Y	N	PrG_81907;PrG_81908;PsG_139437	1	24	56	RLLRSESEMAGNEDDEER	150	MRLLSFVLVAALVTLLSSSTCVSAASTNSDKKVSLHDSEPQFLGRELPVDNDDIKRLLRSESEMAGNEDDEERAIMVTIKGSVSKFKEKFKKIMNWRYERMEKKGDDPDKVRERYNIGKWGAHSRNKKLYTGFTAWYKAKHPGWKSKYDK
PHGO_22625	Y	Y	Y	Y	PITG_04052;PITG_04063;PITG_04350;PITG_04353;PITG_04388;PITG_05014;PITG_05074;PITG_10116;PITG_12458;PITG_12761;PITG_13847;PITG_15032;PITG_15038;PITG_15039;PITG_15110;PITG_15142;PITG_15152;PITG_15278;PITG_16195;PITG_16705;PITG_16844;PITG_16845;PITG_17218;PITG_19302;PITG_19307;PITG_19309;PITG_21740;PITG_21984;PITG_22722;PITG_22880;PITG_23035;PITG_23036;PrG_74231;PrG_74299;PrG_74300;PrG_74367;PrG_743…	1	22	45	RLLRRSDVYAEER	310	MQLNHIALLVAVALLAIANAAAERKMASSGLTGGAFEVKPVRDKRLLRRSDVYAEERAVSIPGLSKLKNEITTKASTLESWLANRKQLQAWTKQKNTPEDAFKILKLDQGTETLMASPKLVLWMKFLTKYNKQHPDKVETMLGIFTKTFGDEAVAKMLEAARRDPSTKALANRLQTQQLAGWAQNGLSTDVVFQLLKVGEGGVAKLMSNKALNVWFYYFNRMNRYNQGKEVNVMKKLLSSYDDIQLAKAFEAAKHVKTTEFMGKELQNAQFRKWFTDGVDPPTILQRLSGVDPSADIYRGYRAFYNANRQ
PHGO_18002	Y	Y	Y	Y	PrG_84992;PrG_97294;PrG_97295;PsG_139178	1	20	42	RFLRTSKAGDNEER	233	MRLPLVVLLAVIAFLSSVDASLGSTTRKLSGSNAQMDIHTTRFLRTSKAGDNEERAVSASVLSKLKQAASDFKTNSKIQSMLKKQTSLDDAFTKFKLHEAGTNLFKNPKLKGWISYRQIYNQKHGIEDSSGIATIIKFFNNDDQLTGMIDRALADPATRDMAKQFRAGQLGQWLHEGKSTKYVFDMLRVQGTSANSPARIWYKMYRDEFNRVFILKRPRAPKAVEADLLKVIS
PHGO_14626	Y	Y	N	Y	PITG_04063;PITG_06246;PITG_06375;PITG_10116;PITG_10341;PITG_10347;PITG_12458;PITG_12731;PITG_12761;PITG_15032;PITG_15038;PITG_15039;PITG_15105;PITG_15110;PITG_15123;PITG_15125;PITG_15127;PITG_15142;PITG_15152;PITG_15278;PITG_16195;PITG_17218;PITG_19302;PITG_21740;PITG_22722;PITG_23035;PITG_23036;PrG_74231;PrG_78008;PrG_78009;PrG_78010;PrG_78050;PrG_78053;PrG_79107;PrG_79110;PrG_79119;PrG_84992;Pr…	1	20	45	RMLRNGRTQDEEER	368	MRVFYVALLAAVAQLAVTSAASTGTDARLLTPASQTSRQYVSTPRMLRNGRTQDEEERGAKLSSKLIKWLTPDELKLPKAEKLRVRDWVRNEQTSDHVFQQLELGAGMTKALNNPKLASYAAFTDKFNKKYPDKKVTMIDMFAKTYGDDVVAKVLERQMQATWKTDPRTDAMTSRLRKELLNKWELNGEDADDIFKLLKLDNAGSGLLDAPQLAMLYSYTRMTYTRDPDAVMVSILVGRYGYDGLSKIFLTTAPKTEYMRHIAVKLETAMGNLSPGDVFKMLKLDEGLENLLSNPSMRMWSSHLAAFNAKNPELATTRMEVLTKFYSYKALSDVLEAAKQSPRTQKIASEMLLELKKNKLRGRQIQKP
PHGO_11510	N	N	N	N	PsG_130409	0.998	21	-	-	268	MRTSARFLLATAAICAFTCEAKSSGASTPSRTSLGDAPSLKLHVTLQRKAMELYGQSEFDVYATPAMSSDGSSVLYDGYATFVEGHERITYSLVDGAAYLVANDSTSNAATVRCIPASTLPFEDILPALNDATPIPSASIGGEVVECESGDLFKTSFAGVHYAICASGGDGFTAFSSDLTIDVEYLDSAVVVPRAKLKDGSSCDTTAEATSMTPTALALLTGTDLPPQDGRKLKEESQLALAASSCPCNSTPRPCIFFHGLGNENEEP
PHGO_14749	Y	Y	Y	Y	PsG_133912	1	23	40	RLLRTEGALADEER	187	MRPYFLLVLSLTLLFVCSNEAVAVETQSLTSVFNVGLTQRLLRTEGALADEERALGVGRLTTWFRFWRLRRVADKIKTTDAISAKESKWIDGWVKRDFSPGYVFTRLGLAKRGEKAMESQNYRLFESFTERMFAKDQALYTTWLSAKMTPEDVFKTLKLDKMKPAKAAKTEDFRRYEVYLYKWYDGK
PHGO_15681	Y	N	N	Y	PITG_04052;PITG_04063;PITG_04353;PITG_04388;PITG_05074;PITG_05133;PITG_09109;PITG_10116;PITG_12458;PITG_12761;PITG_14673;PITG_15032;PITG_15038;PITG_15039;PITG_15142;PITG_15152;PITG_15278;PITG_16195;PITG_16283;PITG_16705;PITG_16726;PITG_16844;PITG_16845;PITG_17218;PITG_19302;PITG_19307;PITG_19309;PITG_22722;PITG_23024;PITG_23035;PITG_23036;PrG_74231;PrG_74299;PrG_74300;PrG_74378;PrG_74387;PrG_7439…	1	20	47	RRLR	274	MNVACFVLVAVAFLIHPVDSVSVVNAPNKLVSSLLTEGNDAASASARRLRVETFESDGERGFNLEKVKTLLVPVSQGKLDKWAKAGKPVNDVFTRLDLAKSPSRLLFDNPHFVSWVKYVDDLNALHPDKAVSVIPTLTARYGDETLMKMIAAATRNPGTRDLATRLNAEQVQHWAKTGKSPSDVYTLFNLDKVKEGILTNPQFSAWIKYVDDFNVNHPDKATTAIPTLTTYYGDVLFEMLVMAKNVEKTKSIATKLQTEQLQAWLSSGKSPDNA
PHGO_15335	Y	N	N	N	N	1	19	35	RGLR	78	MKLLAYALVVALALPAALASANVNVVEGASPVVKRGLRDEGTSLDGATATAADKQEKMPPDNRISSSWLPRSTITPSX
PHGO_19239	Y	Y	Y	N	N	1	21	50	RLLRTVADGEEEER	144	MRLPNILLAVAAAAFVSNGHALPMVTGSKVSRASNVGQVAEIEAAATHNRLLRTVADGEEEERGLNWASVKSMFPGTAENMAAKAAKENKKIKGFADTFAGWNGKGREPLDVYQRWIRKGYSEKVAMKMGLRYENYLKNPSAYH
PHGO_15023	N	N	N	Y	PITG_04052;PITG_04063;PITG_04350;PITG_04353;PITG_05014;PITG_05074;PITG_05095;PITG_06375;PITG_10116;PITG_12458;PITG_12731;PITG_13847;PITG_14884;PITG_15032;PITG_15038;PITG_15039;PITG_15105;PITG_15142;PITG_15152;PITG_15278;PITG_16195;PITG_16705;PITG_16726;PITG_16844;PITG_16845;PITG_17218;PITG_19302;PITG_19307;PITG_19309;PITG_21984;PITG_22722;PITG_22740;PITG_23024;PITG_23035;PITG_23036;PrG_74231;PrG_…	0.994	24	-	-	314	MRIEYVVLLTAALIASRGATPAESKSTTTAKDEERVFGINLPVLDDAIDVVTTKMTLNGMLEKHTSADDAFGLLKVDKTADNLLETKAWKNWAEYVAMRNPKDAEQSLAAAMTFRFGGDGMSNMLANAASNPKTKELAEKLEKAQFSRWLGRKVSPADILTVQKLDKATGNMFGSPTFATWSRYVKAFNERFPARKTSELEVLTKHYGEEGLLKLIASVDDVASPTATKLKKEMVEGWLEFTVPPNNVFKLMKLDQAGDKLFTSPLLSTWVKYMKAFNEKIPRKEMSMLEQFTKSYGDEKLAAMIQAAMKVDDT
PHGO_15025	Y	Y	Y	Y	PITG_04052;PITG_04063;PITG_04350;PITG_04353;PITG_05014;PITG_05074;PITG_05095;PITG_05096;PITG_06246;PITG_06375;PITG_10116;PITG_10341;PITG_10347;PITG_12458;PITG_12731;PITG_12761;PITG_12791;PITG_13847;PITG_14673;PITG_14884;PITG_15032;PITG_15038;PITG_15039;PITG_15105;PITG_15110;PITG_15114;PITG_15123;PITG_15125;PITG_15127;PITG_15142;PITG_15152;PITG_15278;PITG_16195;PITG_16705;PITG_16726;PITG_16844;PIT…	1	29	46	RLLRTDDEER	534	MRLNLVLATAGALAASLASATSVVTVTEAQVTGSSFTGRGETPISRLLRTDDEERVSFSASVLEKVKGLFTPPTATTEILQGWLTTSKLPSEAFAWLRLNKAGDKLLENGQFTTWVKYVDSFNKQHPENPTTAIATLASHYSSQELTKILEAAKKVPGTTKLATRLEGELRWIDKDTPAQYFTRLALDKQGSKLLESPELTTWLNYMKLFNKDNPHRQTSLVATLTKSYGDDGLVKLLEAARKVPSTATTAKRLEAEQVQLWLKKEKTPNSVFQLLKLHLADDQLLTSPQLTAWLKYMKLFNSEHPDKQTTLISTLSANYGPKELAGLLMSAQKVPGTKEVATKLQAEQVKLWADKRILPDETFVYLGLDKTGDALLANPQFTTWIDYADSFLARGLNL…
PHGO_07850	Y	N	N	N	N	0.991	20	40	RELR	398	MWFIGWPLGLLLSAISSVFGITGKLLLKLAHNEREKDEARELRKGSHGTVPSPTDGVKSNLGCTYFYCGLFSMLVMNPALGALAYCFATQSLLAPMAGLTIGWNTLFGPMLLPHERLTTNDFVGAVLIFTGCVLVGVSGTHESPPLPVELLGARFRSFSFILYCVVLLALLSFLIHHAKHALHFTTTSRRAGVKSSPVSSPEQLPVIARVCLSVFAGVMSGQLFFLAAVMRIVHDDGASRIWSHPLTYVCIVGALGTALFGLYLLNEALAVEDAVVVIYLYEASYIMAGAISGLCFFRDMKHLPSWHYVLYSLSLMLILFGIYIVAKRSLPKLPEDEEYLLPLLAPPSAEDASVERIFKQASYYARRASYSGPSMLHAIRLARDDTETPERRKSMPFK
PHGO_10031	Y	Y	Y	N	PrG_80530;PrG_80531;PrG_80533;PsG_136280;PsG_159139	0.999	20	41	RFLRTEDAAEAETDINAEER	135	MRLHLVIVVAIASLVVGSNAQFASTNDSALASDQNPVESKRFLRTEDAAEAETDINAEERGPNIDLILKDAAISVKKATKWKAQFAYWKLINKKPATLSHEWGVGIMGRAMSQHKKYEKLRAYTEYYGKGPLNYD
PHGO_20264	Y	Y	Y	Y	N	0.999	22	51	RSLRVHEKPLSDANDLEEEER	163	MLMRRYLAVLLFAAFILAACSATEELKKATSLTITAPEIELAPAAISTKKRSLRVHEKPLSDANDLEEEERAFALSKLKDVFKSKNPAKLAKIAKKKEYRQWLKDGEDPITMYAKLGLKGKGPAKALKNDPKFHDYLAFSALWRRKKGVLAKEWWQIWRKNAW
PHGO_20465	N	Y	N	N	N	0.987	22	82	RILRREEK	147	MASARRAVGFVNAVVALVTANAYISTLGGGHFLCRHLSQSTLLAKLQIGISMGLKDPILESKCRVNLMYNALQQGKFKRARRILRREEKVAEQLDSTELRKVCHAAQVYLDKMDRLHREQALFHKKNGRPATLHDNFYRQRIVRATN
PHGO_11858	Y	Y	Y	N	N	1	20	43	RFLRKYAVEDTTEDDDEEER	146	MRLSCFLLVLVATTLVTGHAAPTHGKTTTSLNQIQDESSGNKRFLRKYAVEDTTEDDDEEERGILSFGTSNVVKHAGRSKKLDKKLDEMLRDATFRTNVFEKWEGKYKAGDIYVKLKVNKDGKYAEIYNMFEAFLQRGAGMYHMTG
PHGO_03005	N	N	N	N	PsG_126531	0.925	19	-	-	440	MNATLLSVELVLLHQEGGAALQDLGPTIADFLGPKRLLSLHEACTVGSLKLLDWVWRASREAASHGKNAGWTLTNYLQTDRHYYQWQFSEALEVAAGRGDLDVVQWLFAHFPNCQVTVEVVEAAAMNGRLGVLRFLLDHDSGRMEKEGRAASHSVRWGGRSLANAVENGHSQVVRWLCENGIHGCGEAQMASAIKTALRVGDMPLAEFLLPRGKCILDYAEFCSHPAVIEWKLDCGYFNRDAFGAGVAIKCLVRSGRLDLMQRIAALHHPPPEHSDWPTDWRCAMVHACVYGDRAILQWLMEHPAGRWTCDGDDRLFSELVFSAAYTGNVDVMAYLYERGAVDKVRDALLHAVREGHFALVKWLIEHFPESERLPDYCVMDEAARFGRLEILEYFEELE…
PHGO_20138	Y	Y	Y	Y	N	1	20	37	RSLRAHHTANEEER	152	MRLSYVVLLVVAVLATSTNALSAVEEPANTDLLNSKRSLRAHHTANEEERGVAELKNLGKMIEMENVVAHGGFKIKELGKLDDLVKNPQYRTWLKDGEDPISIYKLLGFTGKGPAARTDPRYIEYLEFSKLWRAKKGTLAKKWFEFWKKGGW
PHGO_00202	Y	N	N	N	N	0.98	17	35	RRLR	639	MDGGVLALLVNVCFVAALAVGFFVMRRKLIRVHTRRLRELAAPLLGNSAASGDHRLDTATREADKGFQVCGVCEFENFKDSLFCSLCGERMDTKEAPDTDGKKSKRRWKRRRKDKKQDEQQRRAELPRRLTERQLRARKRKEWTRKLDVEGNMFWFRVKEGSAPMAPARVGKVVRFVKPNENTKMPGQVSGPVATQSEVAVVEPVKTKVFNEVADMDIIPATKWDAAARATGQVLEDETQAGVERRRETLELAAKDFPSKYAYFVKTTASLLVPPEVEFLKLSIHRDYMFEESMEHLGCIEEKYIRSAMRINFLEESGVDAGGLHREWFMMLTELLMDPKAGLFKATQAEDRAFFLNANSRYDNGEDHLIYYYAAGRLLGRALLEGTVLNFHLSVPLLK…
PHGO_08822	Y	N	N	N	N	1	23	31	RGLR	295	MKSVTAFAAFFALSLLVANGVQAAPNTPLPRGLRLNAEQSATKGADEGRKDHHHHVKKVKKIAIPVPVEVPQFIPVPVSVPSTVVDSSNTAVVGSSTNVAAGAGPGAVGPGVGPGAATPAPTTLRGRPAATPAATTTGRSRATPAPTSFANGGASTSAAEQPAPIGPQAGGGAMTGVPTSPGFGNTNNAFGAGLGAAGAGGFPANGAGFAGGNPLGGRGSFGGGVGGGMFGGGQQTGFGAQDGNTFGGIGGGQGAAMGNFGQAGNNGFTGAAGGGFGGGNAFGGGFNRRERQRRR
PHGO_21083	Y	Y	Y	N	PrG_97280	0.999	20	49	RSLRTVADADDEER	135	MRSIRVLMLVATSLVAICGAAPATERTTRLASSVVQSNDAIFNVSEGKRSLRTVADADDEERAISLQKVFDQRLFTSGYLALMKRNTAFKLKIFKKWDRFSMEQIKVAIGEAKLNNPRMAKMMVDYVQNNRVYKH
PHGO_15230	Y	N	N	N	N	1	23	33	RGLR	305	MKSTTALAAFLALSLLVANGAQAQAASNAPSLRGLRSSAEKNATEGDDEGRKDRHHHHPVKKVKKIAIPVPVEVPQFIPVPVSVPSTVVASSNTAVVGSSTNVAAGAGPGAADPGVGPGAVTPAPTTLRGRPAATPAATTTGRSRATPAPTRFVNAGASSFAAEQPGVAAPIGPQAGGVGTSGVPTSSGFGNANNALGAGAGGFPSNSAGFGGGSPMGGLAGNGLGGGFGGNRGMFGGAGGFNQGGGFGQQMGFGAQGGNAFGGIGGGQGAMMGNFGNNGFAGAAGGQAGGFGGGFNRRERQRRR
PHGO_15238	Y	Y	Y	N	N	1	23	50	RFLRIRDEDTEDSDEDETDEDSEEEER	154	MRVGYLLLAASVAMFASCTGVSASNAVTPNALTDQDLVSPADAIMSNDKRFLRIRDEDTEDSDEDETDEDSEEEERALPTLEKSLSEKISTSTSNAAKKFTKSKSTSALLGMTSKQENAMLTKFDSYVWGKNKELFKHIDEKMKVTPDEMAVRL
PHGO_05768	Y	N	N	N	N	0.94	20	34	RALR	535	MGGSSTSSSLWVALPTAAAAAVLVYLLVPDERQRALRRLPAPASTLPVLGNTLDLMSLELPRLHDWIAEQCKAFGGRTWRLQMLGAPPLVVLSSVECFEDVLKTQFEVFDKGERMNAIFRDVAGGGIVAVDGAKWVAQRKMLSRLFTMRAFRETISQCVHDYTLVLGRTLNDAARTGAPIDFADVMHRFSFDVFTDISFGLQANSLEGGEHTEFMQAMGKIIHNIEMRFQSPDWLWKLKRALKIGSEKELAEEVAILDKMVFTIINKNMERKFNPDAAAKEWPPRPARSTKDVVSLFLEAHDEQKDAGEGADAPLDASFLRDVGVVVLLAGKDTTAWSLSWLIIMLNRNPNVETKLRQELREKLPRLFSDPNYVPTMDDVEDLVYLDAVLRENLRLNPL…
PHGO_14495	Y	Y	Y	Y	PITG_02918;PrG_80523	1	20	52	RFLREESATEADGDVDEER	236	MRLAFVAVAAVVVLFASCEAALDAVDSKNSAANTVDTPLVARVLNVEANHERFLREESATEADGDVDEERAIPGLAKLTEKLKPASDKLTTMAKRLTPTVEKLTDKTLAIAVRLKPIADTFTGKLKPIADKLIPILTPIAAKLNKAPIVKSVVAKLKAFVEKVKNTKVGQATLSQRYTMAKFENWFRLNKSPDDVKAMLKVGTGTTVNTKNYDLWNQYSVFYKVAQGKKEAKTKVA
PHGO_17894	N	N	N	N	PsG_126531	0.958	18	-	-	330	MAPQLTSVALVLRHFVHSDETGPIVSSFLGPSPTLSLSQACAFRSIKLLDWIWHSSCGPTEDPAAGWSLCNFLRSEKNYCWWQAWKSLEFAAATGDLEILEWIYRHFSGCLVAVEVVELAARNGSLEALKFLLKHDAGRSWKQTRSVVGKETEEARWYETNAEVPEGWNGPGLVVDWGGRSLVKAIENGHPDVARWLVKYAPHKHSEEEMKLAIVAAMNEGDFKLAESLVPARKHLVNYAGSCQRVEAIEMLLNSGLLRLDKRHAGVSLGEAAGAGRFDLTERIVQLFSPPLPQMGVDWSSGWCRAIQNACSRGHLQMLKWLLKKVTWQF
PHGO_06994	N	N	Y	N	PITG_10835	0.98	24	-	-	171	MPRNFFSLLIVVAFVAAGLTFVAAETASIQILGPNTLHGGNSARYLKETKTAIETEETSSEERGMTQVLGRIKNLLRRTPKNKEAAKLNKEGAKDAVNKVNAIIGPGKTSAELTPQKLKSLETYAHDNPDKWLAMSYYVSYVFGISLVVTMLYGTFFLGWRPLGVGGPSYN
PHGO_11330	Y	N	Y	Y	PsG_159171	1	20	44	RFLR	228	MRVHHLVLLAAIALLSSVNATSVTADTSHLVSSSMTKQNDGAKRFLRAYTVADEEDDEDEEDTESRINLNLPSVGNLFKSSETKLVEQWTKNHKSMDDVFDHLKLGAGVNKLFANNNLKTWAKFSTVVDKQQAQPKMIAKLTNVYGDAALATALQQAAKTGKSKKLAAQLQKAQFEKWYGEKYRPADVIEKVFKSGPGEWLSTPARPIRSAYKKFLDKRDPNWFSTLS
PHGO_19034	N	N	N	N	PsG_130409	1	24	-	-	252	MASPRLLALGLLVVLAMAATTTSALLREPTQRRLAATLADAPSLRLRFTLKRSSMKIFGQLEFDVFANPVMSNDNTTVRYDGVATFIDGDTKHTFVLVDGIAYFVTSAADGSVSAECSSSTSLRLLNAILPALNDATAISSAVVDDKEITCPSGGLFKVVLGDATFVLCTSGSAGIVVYGSDLEIHVKYLDTRVPITAPTLSDEEARSCETMVQPCSVTATTLSFLTGEPAVNDRDTRSLQHYLGHFLSYAR
PHGO_19498	Y	N	Y	N	PrG_97268;PrG_97386;PsG_159082	1	21	30	RQLR	89	MKLSTLVLALVCALQLGGSSANEATDIMRRQLRVGKAVASLFENQHQSARELQEKIMQDEDNKPKEVEAEPTKFRMRRLRSPNYVELIE
PHGO_09310	N	N	N	N	PsG_128425	0.916	15	-	-	457	MQTVLRARGRALAAARPPRASRRTPAALVPWRARPAAAFSTRPPTGQQPNPEFPTSDFDRREGRSRLWAGLALAAATMAFVVTEAAAAAKDPAQDGAEDPSTIAKHIHERQADVKAAAKKNESKKHTLRKRKTSVRDGKMVVSTAAVRGDRAYMEDTAYVSSCKRFAAVFDGHGGAAVSQHLRNQLYSLIAPQLAQLDQELLAETKGETNVRAKSSRRQKVETMLRDAVSKLDQEVIAKNEWKFQGSTATGVLLFDDVLYSLNVGDSRAVLCRAGDAVDLTRDHKPNDPQERARIESLGGRVQWFGYVDAQGEPIEPYGAYRVNGNLAVARAIGDRDARPFVVGEAEIRQYDLEYDKDEFIVLASDGLWDVFSSAEVVEFVQDVMSGELGGREAWSSGG…
PHGO_05086	Y	N	N	N	N	0.911	23	37	RRLR	103	MAVAKSCPLLTALLWWDRKPVHLLCTGGSRVLQSCERRLRGGRKMRGLGKKRRRASDAEAEEDATEEAEDAAEEEEDDAEEQEDDAEEQEGLAEEDEGAAEED
PHGO_05792	N	N	N	N	PsG_130409	0.996	23	-	-	205	MPSPLLSSIVATVFAVLFSLAAGQSASQQTLQNGATTSFPALSFRFTIKRVAMEVHGQADFSVLANPVVSVEEDSTSVFYNTFTAFAEDKMRYNYSLVDGVAYVARSSLNGSDNNPSVKCVDANILPPINAIVDAVNDAKTVSSIFPSNGSAISCSSGNSFKASVNGIDFGLCYSGSSGFTMYGSDMDIKVEYVENHFEISAPEL
PHGO_23010	N	Y	N	N	N	0.915	28	94	RDLRVRMGRSDGSRFLAGIWWWMEDR	638	MPALSLPSLPLSLFSLVLEFAIFDFSQDLGPQRRELPSDPLKEVALVAKSWYQAVEELAARIRRDTMQLTLKFGSRVEVLALRRKVQLRGRAVRDLRVRMGRSDGSRFLAGIWWWMEDREVPWDVIFSQMPGLKRLDLRLMPLESRHLPILLQNAAKYCLQLEMLVLPKKQDVALMVSCAAINRVMEVLKEALQRWHLKGKCGGLKQLTVPTREEENRFQTSTAFIESVIEFCPNVEYLDGYNLAIDDMNDVTCAEKWMISLDTWEQFNKTCTNLRDFHWVVVPFADPFFRVFGEHVKPKLKKLALTSNVSWDWADYFKRDGDTGLPTEKPGYGVLANDVAALLKGCPSLTELEIAIDQEKNQVPLVSLLDADVFGDKFWEAVVDHCPLLQSVYLHDCS…
PHGO_08694	N	N	N	N	PITG_09223;PITG_09224	1	24	-	-	144	MRLSLFLALIVATFVASCVNFSSAENVNQISGNDNHVRFLKGGRHLATADEWWLTQDDEERLGGSLVSRMKGKISAVRAARASGGAVKTEKLSNAQVQTMSREIAKTVKKDRKVWPVIKKGLKILYGSTLTALIVVGVTAMLSD
PHGO_03246	Y	Y	Y	N	N	0.999	20	50	RFLRKRTTNVQDEER	157	MRAYYVVIAAVATLLASVSAAMNVNQAQLSGVVSPDSANAIDAAQTNNQRFLRKRTTNVQDEERAGDTLKSFKYIMKSLEGKNMEGAFAHLQFLKLPLQQREAIMRLHLAVDLERRQCARRTIERTTWTHAVMTGVGQDDQGTCGTFLAVAWLASGY
PHGO_14661	Y	Y	Y	N	PrG_97223	0.998	25	51	RFLRSPSTDVEDNRVASEGEER	159	MRALYNLLLMVAILLTSISSDVSTATVVGQGNSVEALQTTGAIPKYSSEKRFLRSPSTDVEDNRVASEGEERGVQGLTKIFTRLKNWTNKDLRHVKLFEKGASFEKLYKNKVNPYVVFTQKRFAYMTDAEKASSALYQRWGEYFTYWVTMNKKKASGIA
PHGO_08690	Y	Y	Y	N	N	1	23	49	RFLRSHTEDEEER	135	MRSSLILLAAATLLATCDTGIVADQSKISKAAIHSNVQAADTVQNGAARFLRSHTEDEEERGVMDILKRAPKDEFSTSRLNKMLTNEAYAEKKFAKWYTKFADGKIESGVLNKGSHYKTLWNQYIVYINRVHGVA
PHGO_00681	Y	N	N	N	N	1	23	50	RVLR	589	MAPRRAPPLLTAVALALSPPVQAISHIAQRINDLLLPSTVDTAVYKDLQRVLRVFEASRPWTVGAMDGAADRGKLKLLKWLHEYRTEGCSAQAFTNAATNNRLGVLRWLYKMYRSRCNPTEVLVAAASVGNINAVKFLLTRYFPADKEAILEAAAANLQMEMLEYLLDAYPFDLRGHQALATAAQKGHIDIVRRLLRDGRVSSFRIDQASIRQAVIEVASAGKDWFSAIPCVDSVATEAAAATGRVNAQLADAHASQVTVDRLPAECSAMGRCDRSTGVCACEAGFEGVACERLTCPNSCSGNGRCVSMRDAAVLHDDRNFFSSTTYSLWDADKIMGCQCDPGFTGFDCSQRECPKGDNPLTTSQVNAVQDIAGRGTCKSIQQLSAEATDSQGNPLSLS…
PHGO_00862	Y	Y	Y	Y	PITG_15225;PITG_15226;PITG_23125;PrG_78446;PrG_79303;PrG_83274;PrG_85968;PrG_86250	1	23	42	RFLRSYSMHDLDEKDSTGEEER	233	MRASFIVLVAASTLLAFSDGGLASGQSTTSIGGVEIGETSQRFLRSYSMHDLDEKDSTGEEERGIDMSKLDDLISADKIKASLNNIDKEDALFAKWFKDEAMSDAILKKLQANFLANKDIIIKYNNYRTRLTYNQLLDGWLNTKTLDEIFNVLQNSAKTKTAKMAETFGAWYASGRTTEQVSKALAEVTNVNRAKQYAALDFYYKEFVKLQKLNVERAAKKAAEEAKRAAEVS
PHGO_13745	N	N	N	N	PsG_130409	0.983	21	-	-	370	MPSTFRSVVVTLTALLVLTNATDHSVLDAQHWNKLKTGTPLSWPALRFHFTVKTDARKIYGQPVFDMYATPIVLDNSKNVIYDVYATFTESSTLHNYTLVNGIPYMESTPFSTSSSSAAPTPVTECLSSESDKLPAINPIVAAVNQATAVSTNESAATPCTTGSSYTTTVNGDNYSVCISGTTGFTLQGSDMDVSVEYLESHIEVVAPTIEAAAKSQCSSVASSTSVTEIGHALLTGGAIPSDSARKLRAEIDLKLELDLTDSSCSCKSTPRPCIFIHGQGLQPEMAENQDSFPHYWGNLTDHAPCCSSMKFARLDTIHNAWTSKTQQQKVCDRVLAVSDSSTRTTIADTIVVTHSMGNLLLAGALANRX
PHGO_11096	Y	N	N	N	N	0.999	16	49	RHLR	441	MRVLLLSSLLPALVMGLSGFESTMGIVETNRSVNLDPSVQHIPLISSQRHLRPPPPQVPQDPKLFVGLSVFRDGFRCAKTVFTGFKRASNPASIVFGVVDQVYPSDQKCIEQYCILAKHEWPEDGGCRYKDRIRVDERSAYESRGPTLARHQQQKLIQDEDFCLQLDGHSIFTNRWDENLLKEWTGVGNEMAVLTTYIHHIHNFVAENGDNVPPENLDMPHLCTTMRGANGLVRTVGASMIGKSKMPQLEALWGAGFSYNKCHAEKRVPVDSHTRWMFDGEEFLRASRLWTHGYDMYSPSRLGSVVYHNYTSVPARFEGIPVDQKVKDREEEMGVNRFKVIVGQPFEGLVSTIDLDKYGFGNVRTFAQYLAFSGVTFELGKRDAESCEQRHWVPYANAT…
PHGO_05362	Y	Y	Y	N	N	0.998	23	47	RFLRQQKYVEEDEEEDETEDETEDENDDEDEDEGEDEER	190	MRLSYVLLFAAVALAGVLGTTTAAAGVAVAKPNTVNAVNAAESINRRFLRQQKYVEEDEEEDETEDETEDENDDEDEDEGEDEERMWSGFTGAMGKAKQAISDKAALTSVAANFYGKNADEMGAVISKLQPSQIDTIFDKGEDAIQKILPGFSSNMGFSKFDDLVRGLPSEQQAVMISAYTKYLANKGML
PHGO_14494	N	N	Y	Y	PrG_80524;PsG_136207;PsG_136214	0.999	23	-	-	140	MRFYYVVLVAMAALLAGNNGVSASNSEQIAKVAPSDVEPNVVAGHRLLKSVDTTLEEDDEWETDEERAAFSGLKSIVWKIKIRSWYKAKLTPTQVNQQLIAKGGQVDWALATAYASYFRNLKYGPFAVEMIDEENEENSS
PHGO_15077	Y	Y	Y	Y	PITG_14054;PITG_15930;PITG_21190;PrG_82793;PrG_82794;PrG_82797;PrG_82803;PrG_83593;PrG_83943;PrG_85835;PrG_86187;PrG_87141;PrG_97202;PrG_97317;PrG_97366;PsG_135177;PsG_137404;PsG_159195	1	24	30	RFLRVAETIDDVRAESTTIEDR	224	MRSCYFLALTAAAFLASSDSLVTATVHSERFLRVAETIDDVRAESTTIEDRGFLSQIADDIGNLAKWVSADKTDDFVKQALGLEKLSGQALKANPKFKVLEEFQRKMDEKKVKAWLYEDTTTAEVWKILGLDKLTKAQLKESDALRTYVRYATRLDDDIWNLKRASFEPDLADPKELAVKIKLWAKAGRPQHYVFEMMGKNALKGSPNYKYYQKYAKLLKDRKQ
PHGO_11168	Y	Y	Y	N	N	1	19	47	RFLRAHKTTEEHEEER	139	MRATLLLVAAATFLGSCSATTSVADQLTISKVATPSMIQADGAGAGRFLRAHKTTEEHEEERGFLEKYDKLLKSDFTKAKLNKMLTKETYAAKKFAKWQKSPLTQSDIEKTMLGKGEHYGILMTGYRTYLQRNPRLYSQ
PHGO_23157	Y	N	Y	Y	PITG_07533;PITG_07558;PITG_07954;PITG_09586;PITG_09622;PITG_09647;PrG_77944;PrG_77945;PrG_77948;PrG_82797;PrG_82803;PrG_83593;PrG_84127;PrG_85835;PrG_97205;PrG_97206;PrG_97207;PrG_97208;PrG_97245;PsG_139459;PsG_140950	0.999	24	53	RSLR	269	MRLYHVLVVVAAALLATGSSLTAAEIKPSTLTLLDSTRTASSNEVHGNDNRKRSLRPVEDDAGDDGGDSTATEARAGGLSSLSSKISKQIPTDVKISWWHTLGKSNDFVKKRLGLAGLKGTALTNHANYQRFVKYVDTTEKHKMYKMAQGGFLPTDIWVQQGLGTIAHLTPQIRSSEAFRIYSRYANIFDDVMQSTMGSGYYLPSKLISDKATPLEMTLRAQFWAQAGRSDDFVRTMLGLQHLKGAKLTAHRYYPYYSHYIKNVKPKTK
PHGO_04306	Y	Y	Y	Y	PITG_00707;PsG_137514	1	23	36	RSLRSHTMTAVSEERTSEERAAEER	126	MRVSFVFLVAAAAFFASSEIASATAVSDSTSVISPRSLRSHTMTAVSEERTSEERAAEERDLDANILDKILADHAYAKQVFRSWLQNDQTKESIENQLKVEDVLEKYSSVVKQYGQYLAILEGKSA
PHGO_05141	Y	Y	Y	N	PITG_04314;PITG_08399;PITG_22853	1	20	38	RSLRSHEKPEKVDEER	155	MRLAYLVLMLAAALSSIGDAAEASVGHPNKSLSNGNARSLRSHEKPEKVDEERDLFGLFAKSNLKKMMKSESFKNEMYKQWDTKTVGQIAAKLKVDKYHPRWGPLLFDYLNVYKKGGGEAVRKAANDKEVTFNNKATLRIFKKLADERRLRSNEE
PHGO_17410	N	N	N	N	PITG_07773;PrG_97233	1	20	-	-	158	MGMRFFLILAVAAQLACGNAISTGELSKQARVSKENDAVNSFSAEQTEGDKFLRSLKTTLGDDFDDGEERAGGNVGKVDDVVESMMDDIPSLVAMFKNWKGLTVKDIFQTPAVVALIEKAPNKQFMKVFNLYGEYNLLGKKAFVAKLERMKLKAHAGX
PHGO_14676	Y	N	N	N	N	1	23	50	RVLR	267	MAPRRAPPLLTAVALALSPPVQAISHIAQRINDLLLPSTVDAAVYKDLQRVLRVFEASRPWTVGAMDGAAARGKLKLLKWLHEYRTEGCSAQAFTNAATNNRLGVLRWLYKTYRSRCNPTEVLVAAASVGNINAVKFLWTRYFPVDKEAILEAAAANGQMEMVDHLLDPYPFDLRGHQALASAAQNGHIDIVRRLLRDGRVSSFRIGQSALINAAVAGHADVVALLLRRVGDGTGYANIALQKAAEAGQMSSVLALHKRRFVSASLD
PHGO_14691	N	N	N	N	PITG_07736	1	24	-	-	129	MHSSQLLVLLIIAFVACSSHVATAENSVEIQSSEIDATRELATTEGRRYLEGGQKSTELEAATEERVGATTPSFKQLLGNFRLPKLQTLGKVPGLKQLNAIRKKFGEKAGKLYLKFVKARYNANPNNFM
PHGO_03087	Y	N	N	N	N	0.999	21	40	RFLR	116	MRVSCSLLVVTAAFYAASAGATSLEQATNSKTIRGSDSNRFLRSEALHELPERLEEYVENHHLIRHILWWCQEEMEPEEAMKEAKPGSEKEEAALIYKELLAKQHKTGRKLIQCGV
PHGO_07578	Y	Y	Y	Y	PITG_14054;PITG_15930;PITG_21190;PrG_82793;PrG_82794;PrG_82797;PrG_82803;PrG_83583;PrG_83587;PrG_83593;PrG_83943;PrG_85835;PrG_86187;PrG_87086;PrG_87141;PrG_97202;PrG_97207;PrG_97317;PrG_97366;PsG_135176;PsG_137404;PsG_159195	0.999	25	49	RSLRVPKPTDEER	239	MNVFQPFLVALLVLVSSSNHATVSALTSSDAVLGNTFTSSYHNTASVGRSLRVPKPTDEERNIVATLVSRVKTTYWIETGHSTNDVKKVLNLEHLSGAALKAAPNFKLLDDFVKAVEGRKLNRWLSEGISTQQVWAAFKLDDIAAAQLKESDKYKAFVRYAKMEDDKIFKLKNNDADVTIDFLNGPREMAVKMDIWVAAERPTWYVKEMLSLDRRGIKSFRNSKNYPYYEEFLRRIQEA
PHGO_07579	N	Y	Y	Y	PITG_14054;PITG_15930;PITG_19998;PITG_21190;PrG_82793;PrG_82794;PrG_82797;PrG_82803;PrG_83587;PrG_83593;PrG_83943;PrG_84127;PrG_85835;PrG_86187;PrG_87086;PrG_87141;PrG_97202;PrG_97317;PrG_97366;PsG_135175;PsG_135176;PsG_135177;PsG_137404;PsG_159121;PsG_159122;PsG_159195	0.995	23	29	RLLRVAGTSSNAYLDDTEER	224	MRFFRVLLGTAITFLLASTFTTAMNPRTRLLRVAGTSSNAYLDDTEERGVLSAIKNWAKVKRWVSADKSDAYVKDKLGLQNLRGAALTSHPNYKILEKFLYKREGRELDDWFDRGVTMHGAWMDLKLNTVNPAVVAKTDAYRTYLRYVTRYDDMVYNYKNGIFQPPVEFGGSPAELFAKVKVWSAADRPRWYVKEMLDIDGLSKSELVLNPYYKEFLRLTGKKP
PHGO_01303	Y	Y	Y	N	N	0.999	20	44	RRLRKHDWMLDENEER	148	MRILFYVALAVAVLANNGIAATTESEKVQLSNADVNSPVVVTTRRLRKHDWMLDENEERSKLHKVANELKARKAVTKKLHVAAQKMKAQANLNKLLPKNSISNGKFAGFLRNKWTPEKAKSLGKIKTEAELKSYAAFLLRQKNKAGAK
PHGO_01307	Y	Y	Y	N	N	1	20	52	RFLRKSEVADDIDEER	125	MRLYCVVLVLAVALLTGTNASEQSANVKISSPNAPGWGNAPIPAEDEVPTSRFLRKSEVADDIDEERGFADVVDKAAKKAKKLAKYNKWIFGDKSPEWVKLNYPKYAKGYEKFWENRMVRGGKYN
PHGO_17748	Y	Y	Y	Y	PITG_04052;PITG_04063;PITG_05076;PITG_05133;PITG_06375;PITG_10116;PITG_12458;PITG_12761;PITG_14673;PITG_15032;PITG_15038;PITG_15039;PITG_15110;PITG_15142;PITG_15152;PITG_15278;PITG_16195;PITG_16844;PITG_16845;PITG_17218;PITG_19302;PITG_19307;PITG_19309;PITG_19994;PITG_21740;PITG_22722;PITG_23024;PITG_23035;PITG_23036;PrG_74231;PrG_74299;PrG_74300;PrG_74378;PrG_74387;PrG_74395;PrG_78008;PrG_78009;…	1	20	49	RFLRVDENDEER	347	MRLHFVAILSAVTLLWSTDAALTTTSSKVVESTLSSSVRSRYDGVSTDRFLRVDENDEERAISFKSIPGVGKVTDAMTKVKLAKYLKNARTSDEVFNKMKLSKSGEKLFENPKFLAWVKYVDDYNTKNPGKTTSMLPTLTAHYSDDALARMFAAAANVPATKRLAENLEKQLVKRWQTLKYSPDDALRALKLDNKLDSVLTDPTFLTLNKYVVDFNTWNPSKSSTMTELLSRRYGDAPVAKMLQQATKVKATEGMATRLQSQQLTTWKEMGLNSDDVFRGALNLDKQTGNLFENPNFLVWTRYLDDFSGEKTSSFNFLWKAFGEEKLAKLLIAPRETRRNSVVADLX
PHGO_19166	Y	N	N	N	N	0.955	23	41	RLLR	117	MRVNYALIMAIAAFFTNNAAVMANSELVADSKIVRDGVSKRLLRSEALLEIPDRLEDYVENHHLIRHILWWCQEEVEPEEAMKEVKPGSEEEEAALIYKDLVAKQRKTRRKLIQCGV
PHGO_19167	Y	Y	Y	N	N	0.999	23	46	RFLRNADSIHEER	130	MRVLDALIIFTTALLAMSIDVSAAETTGVSEDKMTKDVDSNKASQRFLRNADSIHEERDEHFDGLVEKHRQISELFSKWCLEGKTPEQATEEAEPGSEDEKIAELYKKFYAFHTGHGVTGRKLAVLECSV
PHGO_21968	N	N	N	N	PsG_130409	0.998	23	-	-	272	MPLFRIGLLATALLVLTLSSTIATDQATPPAQRRLTSSLADAPSLRLHFKLKRSSMKVFGQSEFYVFANPVVSDDNTSVLYDGYAAFIDNATDYSFLLVDGSAYFVTSPVGESSGIARCLDASTIPPLNTIVEALNDATAIASVSASDETIKCSSGSLFKVAFGGADFALCASGASGFTIYGSDLDIAVEYLDDRAEVSAPPLSATAECEAVVTPTFVTDTALALLTGGTVSSDSRRKLKAEADVTISSSSCSCSSTPRPCIFFRGMGSTTX
PHGO_10575	Y	N	N	N	N	0.966	19	54	RGLR	202	MKLPHSSASYVLAASCVLAPELTWTGEQFERDMHLPGRALLPGMVNAHLHAFQRGLRGLGETYPENSTQSSFWTWREEMYKLVGGKCLTRQCFSEMRDAGITSVGEFHYFHHGRPGEGHDGHEFAYDETVLRAAKDVGIRIVLLSAYYDHGGFQRAPMVESQKRFKVDSHDVYWRLMDALQRRLKDDLTQSLGVVAHSMRAV
PHGO_22812	Y	Y	N	Y	PrG_81609	0.999	23	46	RSLRIQKDDVDPEDSDDLDGVEER	141	MRFIHITVVAALALIATCDVVAAENSRTMALKDDKSVRGLTSHDERSLRIQKDDVDPEDSDDLDGVEERAFEEALEAEARATVANAKYRRWYKAKLKPKQVKKLLGVKRNSMTETQRELQRLYLGYYSFYTARHRNDGSNE
PHGO_13953	N	N	Y	N	N	1	18	-	-	359	MGYMKLLVLLGLLPCARAVVATGVLSLDLLPQKPHEPPAFAQQLCSPSAAAGWGIPLPARFDSRWKTLMQLPAANRDGCAAYSLAGDATLSAHGSVVIVDRGNCSFVAKAQRAQAAGAKGLIVRGTKRAVYEAVVSRNSTNTTSLSSVNHAGAAANVATDLAVLNKPVFEYDCSRGEAFVARLATPVWQTDADQCSGDHRCASRSCVLTGHTMLQEGGKKHQVCCMWDTFVLMGATNRTVTKELTIPVVYVTVANGNKLQKALNKYPTSLVARTYRRELPVVDVSSMLLWAIGVATALGATYYSASPLRRQNESVSAREQRKLRGESDSHHDEEGDSEPRDEIWELDARHAVGFILLAX
PHGO_08304	Y	Y	Y	N	PsG_135209	1	21	51	RFLRSHRDDDMDAEDDDSDLDTEAEER	139	MRLSFLLLTATAAFLLTSSSATPTEPDKNVMASPDLVQSIDAVQNGDEGKRFLRSHRDDDMDAEDDDSDLDTEAEERAYFDPSRMLSDKTYRLQIFDRWLSKNRSSMWAYDKLDVNTYPQFRKLYNKYAKAHKKSGLYP
PHGO_16782	N	N	N	N	PsG_159226	0.962	16	-	-	486	MGHLLACIWFVTSELAFHHYGTSWLSTSGMLTFIPDATEVEATVRRLSESTSTFYLESVSLSRKYLRSLLFSMECISTLFNGDILSMNPLELVAEIGITLWSIYIYGALVGAQGELLDARARRQAAFEQSLGELQHYLVQNEVPKKLKRQIKSYYARVWRYRKGGKEFAAVEKVSHTLYEDVVLATLRRFVTRVAAFRSLDEHFLRGLLVCLKYVVCSEGEEVAMKGDVDRSMYFISTGRVLIKLDSSESIREPGAFFGELTLLYGISRLETCIALTLTELYRLDHQPYEQLLQDFPECRERNKLEWTSPSAAAPDRAILEAVVRNFQRGSRRSALSDSTASSAPEEAVLNSNTQDVVANVERINADIPYSHVYKFVMDLLAQLQRVDPLEARDLVLQG…
PHGO_11965	Y	Y	Y	N	N	0.994	23	55	RFLRKCNVVDEVDEER	117	MRFSYYLAVAVVVILHGSGHALSMIKDSSQAMIENSDSPDDVVHSLDTNQSDGGRFLRKCNVVDEVDEERSFKKVTSFLKKQLPWTKAGKEAKRAKKLKNQQYIIKLFQQRQRAGAN
PHGO_03442	Y	N	N	N	N	0.971	25	42	RTLR	429	MGRGRWPSSAEAISATVCVPTTACARDTETESGRPGTIAILRTLRSRTQKPVSPVRINLRTRTISRRQLLPALLPAREAAALRAHSIKEQEPSQRWGARLARLGLLLVHCLLRPFLGSPPSRAAAPLAVNTRLMLSQSQTQTRTAAAAPPTKSLVAAVFERLSMDMPPTAAVGSDSASPTNSSSEPSPQAADLKPKMLLETKRAPSPPIEEAAPEEQEEEEQQEHDDVEELKQTLLRKSTGSIAIMTRQQEALDHRRHTFSAMSADSRANMRRRSYDLTAQFGSTYPPSSPPQQPLPHSLKAHHHLQHLRVYGKSSGPAKRIGECHEEGAPLVALVTPNADTVWTRGKPVDIEWKVLDSTAATLCIELMEDGLSATTLIAKDAPNSGFFTYHKVPWGME…
PHGO_17625	Y	Y	Y	N	N	1	21	44	RFLRVPSVDKEDEER	145	MHSLLLAAIALFASSTVSVTASELPAKFVSGLREDVQTSGADRRFLRVPSVDKEDEERGINALDDFVAKLLGKANTKNLDEVAPKGAIEMVDMRKFDDAVDAKKMTAVVDAKKLDDTLDAKFAELFKLDDQIKKEVGDGKWMDEX
PHGO_09322	N	N	N	N	PsG_130409	0.999	24	-	-	250	MALSPLRFLAVVSTFLACATQINAAPLQHRHLEQGTKLEWPALRFHFTIKQDDKKVYNQNSFDMYANPVVMDNNRNVLYDVYATFTEAKALHNYTLVDGIAYSEATPFSTGSSSGAPTPLVVCLDTESGKLPAINSIVAAVNEATAVSDNGTVTVQCQTGGSYETAVNGIDYTVCVSGTTGFTMQGSDMDVSVEYLESQIAIVAPTPDAEVGRECQEMGLSSSVSPIGHALLTGEPMPSRRKRQAKTGLK
PHGO_04329	N	N	N	Y	PITG_04052;PITG_04063;PITG_04350;PITG_04353;PITG_04388;PITG_05014;PITG_05074;PITG_05095;PITG_05096;PITG_06246;PITG_06375;PITG_10116;PITG_10341;PITG_10347;PITG_12458;PITG_12731;PITG_12761;PITG_13847;PITG_14673;PITG_14884;PITG_15032;PITG_15038;PITG_15039;PITG_15105;PITG_15110;PITG_15114;PITG_15123;PITG_15125;PITG_15127;PITG_15142;PITG_15152;PITG_15278;PITG_16195;PITG_16705;PITG_16726;PITG_16844;PIT…	0.997	23	-	-	460	MRHHGALMLAAATLNATIGIGQAAQHQAVQMHSWSTAYEERGPNLNLPAVETLTKSVKSTVTDDVFKLLTLDKAADELLASPHLQSWLNYMKLFNKVNPTKKASLIATLTAHSGEEGLAKIIAAAKRVPDTARIAKRVQSEQLQHWLATEKSPDDAFALMKLDDVGEDLLAHPEFVTWIKYLENFNELHTGRQTSVFAVLKVYYDDGVLVRILAAAKKLASTEKLASRVQAELTKLWLHDRRSPADIFTLLQLEKEGKALLASPQFTTWVRYTDDYNMMDPEAKVTTISTLKKHVEDDALVKMIIAARKAPSTATTSKRLEAEQLRDWYSNLKNPEYVFTALKLDKTGSKLLEKPLFAVWKSYVEFISEMDPSIKVNLIRPLTKVYGERKLSKILVAAS…
PHGO_06969	Y	N	N	N	N	1	22	53	RVLR	939	MVRAWLLLALAALALTPTPVNAVDRSKFRTCEKTQFCSKFRNVQREELPGNFRVLRDSIIQDSEAQLVRFQLQDGGPMALEGSLAFVLGEQQSALPALRVRLGEKFADPKDPKTRWTSPDVLEPAADQTRPLRQLTAQEAGLKTPIKEDEVLLFAPEGQETQLVAAIKIAESFGVDLYLDGEKVVSTNDDGLFHYEVRQDRADAEAQAENADQGAVDAHEGKTIVDYGEDGLAIYDDGTVQKKEEHSATTTATVGADGKVEGWEESFGGHTDKKKFGPSSIGLDVAFHGSAGAPRTLYGIPEHATDFALKDTIEADEEGGEKRKVVTDPYRLYNLDVFEYELDNPMALYGSIPVLVAPNKHNTVGMFWNNPSETFVDIWTNEDAHSKASHWLSESGVFD…
PHGO_22736	N	N	N	N	PrG_82960;PsG_135730	0.959	18	-	-	645	MQRGLLRLSRLALPRARAQPTSILRTLSSTSTLQEAAGNRRAAARKASSAANLGRRGRTQVVGDLEALTHEAKNPRFQPNMDFLRRVSTVLQLCKTREHCTAAIPLCHLVASAPVVHSKALTESVRIYQKAGRNQEVVALAEKLMKQDVFLLNPALASAIQACAALGDVARGFRFFDAAVKRGSIPNLSVYSALLAVAGAAGDPQQVQNVLDQMQEAGVHMNDITFHNLMSAYARGGHVTEALALFDKMQKQGIPADEHTYAILMDAHAENGDLASTRALMEELKKTKLEPNLVHYNILLKACGKESDLTSAFQLYEEMKERKIQPDLVTFITMMHAVYHGELGSIDQKKVKAALVGMGVMGAAFVPFINYEEYMMTTLFCGSLVGSMGLAAYMNPDGV…
PHGO_17434	Y	Y	Y	Y	N	1	20	42	RFLRSHDDDAFHVDDEER	262	MRFLVAIVVAACSLFASTNAIVSAEDSIRGDPATQSDQLHKRFLRSHDDDAFHVDDEERSVGAKVKEAIMNVKLDRYINKGLLPKEVSQKLKIGGQGAAHKNYKYLEKYKDLWVKMDQPVHVSPSYHAKKKEQLGYWFSQKFSTEGVLRQLHLAGLHGKALTSHKNYRTSSKKRRAPAPRRNTSSGGASVAAGPPPQKRARLAVEGGSSMPSDAVASRTRARIRQAPYGDVASADDRRSDSPVRALARSRALDDGQHVDMEN
PHGO_02919	Y	Y	Y	N	N	1	19	47	RLLRTQMNDEER	131	MRLSSLLLLSAAILASGNAASMNADTDLTTMASGASVRSLGVGENKRLLRTQMNDEERAWGMDKLNKLLNDQTYRNAKFDVWMNNGRDTSYIRQRIQNVAPADEKYLRIAKLYAVHRGDISPGMLPKVNYH
PHGO_07511	Y	Y	Y	Y	PITG_10640;PITG_18405;PrG_81911;PsG_139445	1	18	52	RFLRGADEKELTADGDDSGRLDSEDEER	157	MRLLLWVILVTLIAVVSGTSDTTKISDSQLKEEDIEILKRLLTVEGDEDATRFLRGADEKELTADGDDSGRLDSEDEERGIFPIKLTNLLSKFKNGWSKVKANWYEKAFQRMNKNGETPTSLAKRLEIGGATEKRFETLYEKYTVWWINQNTHPITS
PHGO_16845	Y	Y	Y	N	N	1	19	50	RLLRTQMDDEER	132	MRLSSILLLSAAILASGNAASMNADTELTTMASGASPASARSLDVGENKRLLRTQMDDEERAWGVDKLNKLLNDQTYRNAKFDVWMGNGRKTSYIRQRIQDVAPADEKYLRIAMLYAVHRGDISPAMLPKVH
PHGO_15264	Y	N	N	N	PrG_94164;PsG_158475	0.967	20	33	RRLR	444	MTRGLRAAAPSAILAPAIQSAAFSSPAANRRARRLRRSKASAPPAEEDPRTPAILADIDQLSRNGLAQRVEMPAAMLDRLTSVLRDRTHSQLETLRQQHVGDRRNKRQVPLDMSKTPLGWTMDRAQQIPPFAYGPAETLVYLAFEMEATYACAHAVFAELHKRLPDFSPKSVLDFGAGPGTASWVAKDFFGQSLDKFRVVEPSQSMVDAAEVLLEDFPGLSVRRNIADMSRDIDAGNKYDLIVASYVLSDITNDLERVATTSALWELLSENGCLVIVDRGSPWGSHHVRSARQFVLDSVAEDEDANEGVRIVAPCPHHFECPAAGNTWCHFVQRSPVVNRPREATTKRWHGQKGSKFSYMIMQKTRKGSDEDAAAKKKKPIARLLRGPLLATRHVHLDL…
PHGO_04330	Y	Y	Y	Y	PITG_04052;PITG_04063;PITG_04350;PITG_04353;PITG_05014;PITG_05074;PITG_05095;PITG_05096;PITG_06246;PITG_06375;PITG_09109;PITG_10116;PITG_10341;PITG_10347;PITG_12458;PITG_12731;PITG_12761;PITG_13847;PITG_14673;PITG_14884;PITG_15032;PITG_15038;PITG_15039;PITG_15105;PITG_15110;PITG_15142;PITG_15152;PITG_15278;PITG_16195;PITG_16283;PITG_16705;PITG_16726;PITG_16844;PITG_16845;PITG_17218;PITG_17309;PIT…	0.999	20	46	RLLRARHYEDKVDEEER	716	MRNPGIALLAIVALSIHSAAVKSLGAVPAIQALAHPRMDPCLDSKRLLRARHYEDKVDEEERGVSAPSVEMLQGWLKKGLISDDTVGLLTLGTKADDVLTSSLLNAWVTYVKVFNQENPAKQMGMIETLTTRFGDDVLATLIEVAKRTPKTEHVAKELQTKQIQHWLEVGQTPDDVFALLKLNSVKSLLFDHPQVNTWMKYMDDFAKVNPGAELTTIATLRKFYTDDALAKMIVTAAKSSRTSAAAKRVEAELLRDWFNSMKTPTDIMRLLNLHKLGLKAPNSPLYPILTKYTNLVNTVDPRFKKEMLQNWLKKGLLSEDEFALLTLGKGADDLLTSSQLSGWVNYINLLNKENPTGKLSALATLTARFGDDALATMIEAAKKVPKAETMATQLQSEQI…
PHGO_03840	N	Y	Y	Y	PITG_02918;PrG_80523	1	26	58	RFLRVESATEADGDVDEER	242	MAAMRLAFVAVAAVVALFASCDAASAAVESNQSKNSAANTADIPLVARVLNVEADHERFLRVESATEADGDVDEERAIPGFTKLTEKLKPASDKLKTMAKKLTPTVEKLTDKTLAIAVRLKPIADTFTGKLKPIADKLIPILKPIAAKLNKAPIVKRIVAKLKAFVEKVKNTKVGQATLSQRYTMAKFENWFRLNKSPDDVKAMLKVGSGTTVNTKNYDLWSQYSVFYKVAQSKKEAKTKVA
PHGO_00355	Y	Y	Y	N	PsG_135209	1	21	51	RFLRSHRVDAMDAEDDDSDLDTEAEER	139	MRLSFLLLTATAAFLLTSSSAAPIESDKNVMASPDLVQSIDAVQNGEEGKRFLRSHRVDAMDAEDDDSDLDTEAEERVYFDPSRMLSDKTYRLKIFDRWLSKNRSSMWAYDKLDVNTYPQFRKLYNKYAKAHKKSGLYP
PHGO_15851	N	N	N	N	PsG_134166	1	16	-	-	506	MRSLLALSAAAAVASAAPTTTERSLGALVDCPTVRSAESPCLWAGENGQAVDSSTLRELLVQRNIVSFSDQEPFRRNLEAHMTYIEDVHMYAKSVGHEFSYHMGVNERHLTSSTRRRLSPKQLVEQEVKSARSRRLVSEASGSTGSTVSSSGSSDYWNWCDTDNSFGYSVCSSVKSQQNCGSCWAFAAADAIETAVVIAENASAAVSLSPQQFLTCSALETTQTFEYCWASDSGVTGATWMETEIKWESQNDGCNGGMTHGAFIDAAQNSWGLVTELTMPYDDSSSGSTSSNNASSSCTVSDNDTAASITGWEQVVGTDCTASSNCSTLLRTALEQQPIAVAINSADPFGDYAGGYYSCPNDGVLSSKDDVNHALLLVGYGTDATEGEYWILKNSYGSS…
PHGO_08749	Y	Y	N	N	N	1	20	46	RGLRTTTADEER	142	MRSSYVLVLVAATIISSCDAASVVDTPGNSNDIGNVDVNSGTKFVRGLRTTTADEERTLNVDSLLKLLQLKRATASAAVVDDFAKATLDKMLANPAFKREMFKKWSTYKTEKILKTLDLNKRDNIPYANMLQEFLNTLRRTS
PHGO_21026	N	N	Y	N	PITG_07736;PITG_07766	1	24	-	-	118	MRFAQLILLLIIVCIACCNAFAAAESDVQAQQLTTNTIPDDGRRYLKGSSKKSDADAVDEERAVSFKQFLGALKLPKFSNLPGVKQLNRIRLKFGKRAADAYLAKMKKQYEANPQNFI
PHGO_21027	N	N	N	N	PITG_07736;PITG_19942	0.999	24	-	-	129	MRFSQLLLLLIIAFVACSSFVATAESSVQIQNSEIDATREIPTTEGRRYLKGNQKSTQLDVATEERIGATTPSMKQLLGIFRLPKFQTLGKVPGLKQLNAIRKKFGEQVGKLYLKVVKARYNANPNNFM
PHGO_21028	N	N	N	N	PITG_13044;PITG_13048	1	24	-	-	224	MRLSLFVLMAVIAVAVNCIELASADKASTRRLKGTQTEDDLTASEEERAGWQDAVAKMKASGQLGQAAEKIAGGNKWQLALEKMKAAGKVDDVAAGTTANANKWQSAFTKLKESGALNKASTAAKGQTVSQNKWQAAVSKMQSGGKLNALDKTNNKWQGAVAKMKATGQLKNVDDTQVAKLAEGAAAEIVKNPKKSGVFKKLFQAAFGVALTGLILAGFYAMVS
PHGO_10509	Y	Y	Y	N	PITG_04049;PITG_22724;PITG_23137;PITG_23239	1	23	51	RRLRTVEDNEER	153	MRVSYILLVAATALFAACDATLAATQPTRNELSQTTTSNTFPSKAGSPIKRRLRTVEDNEERGIEVLSKLLPATKLVSKDGKTLSGGFVKKLLNNKAYREKTFLSWAGGDIDGKFLRETLGNLNKKGRVELLNKYTAFLGPRDGLVFHRPGPL
PHGO_13703	Y	N	N	N	PrG_83619;PsG_143170	0.999	24	37	RHLR	204	MKVTKSIMALAALCVALCAPVTDSEGVVDVSVDSVTRHLRQESAEFAAKPAQTGATRDSTNPLQRRDQALVSAHRVYDPVSGLACSLVGECVACPESDRDESFCRDTGYRQELDCPRPKDPKAENLLTKPEDERETRFKACSPADTARPGLAVLKFEAVMTVVLAVSLALLRKERGKHMSSFDLRKDPRQRTGLLGSTNDKSSD
PHGO_15639	Y	N	Y	Y	PITG_07587;PITG_07594;PITG_07597;PITG_18609;PITG_22828;PrG_79397;PrG_87087;PsG_135626;PsG_135627	1	23	44	RFLR	136	MHLRFVLFLAVAILAASSTVVAAQVSDDGEIATLDILAGQESSRFLRTADTKTTSDDSSDEVVEKETGPKFIEHKLQKALSNPKKTNKLYQSWYKKGYTAKEVASNLGQTENRELSSTYKTLAKGYVKYLKAQSAL
PHGO_19420	Y	Y	Y	Y	N	1	23	49	RFLRSYQDLDGEDDDDDEDEAAEEAAKEER	145	MRVCYVLLAAAATLLASSDAVAAKTTSELSKLAAADAVQPVDAAMTNNRFLRSYQDLDGEDDDDDEDEAAEEAAKEERGRPLFDTKKLNKAINSHDYSQKLFKRWKNNDYTDAQAAAKMGVNVDGGFDQTYSSLYTAYRAYLRSN
PHGO_11636	Y	Y	Y	N	N	1	24	51	RSLRTSDYDEDEDEDEDEDDSDAEEER	174	MRVCFVLLVASATLLASGSATTDADQNKLSTVGTADVIQLMDAEVAAIAKRSLRTSDYDEDEDEDEDEDDSDAEEERGMNVGALDDIVGKATRTSLVDDVLKKFVSTDALENALKDPKQTLFKNMYEGNVSPKRFAQFIKYDLTGNAAHQFENVYKSFNWYSLYRKSLAANTAA
PHGO_17700	Y	N	N	N	N	0.97	22	56	RFLR	633	MAVLSKSSSIASISALVGLALAIRENGRRKMNTTASQTRKQDGQAKVAVNGEFYRRFLRLFQVIVPGPFTAEVGFAALVAVMLAAKTSFDIAVLHVFTSIERAIVSRSQQDFVRHLRRFMAIMLPMSCVNCLLKYGQTELSLRFRTRLTKHLYDQYLKGFVYYKVANLDSRVSNADQLLTVDVERFSNSITDLYVNMSKPLLDITIYAAKLASSVGVQAPAIMLTYLVISGMFLTWLRQPMGSFTSAEQQAEGTFRFMNSRLITHSEEIAFYNGNVREKSILDEAFHGLIDRIRSGRQFRIACGAVDTVVAKYLAIVLGYYVVSKPFMDASNVRLAGLTYAERMEDYFRSGKMMVNLAEATGRLVLSGRELTRLASFTARMTDMVDVLTDLNDGNFEKQ…
PHGO_12629	Y	Y	Y	N	PITG_08624;PITG_20616;PsG_132166	0.998	23	49	RILRSTAKNDDDSADEEER	158	MRLSYVVLAVAGFLLATTDIVSSAEKFPKTALRSPHGSSLTADNKHDNRILRSTAKNDDDSADEEERMFVGTINGVLGKVGSVVETGGAKVANEAPKKMEKHQLWLKEGLTPSQVRVDVLKKEPWMKLKYLAEHKDFYQYAKFMVEYKRLHPNAVMAV
PHGO_05489	Y	Y	Y	N	N	1	23	49	RFLRSYQDLEKEDEDEDDVDGEAEEEAAEEER	147	MRVCYVLLAAAATLLASSDAVAAKTPSELSKVAAADAVQPVDAAMTANRFLRSYQDLEKEDEDEDDVDGEAEEEAAEEERARPLFDSKKLIKALNNDDYAQKLFKRWKSNDITDAQAAARIGVDPNGGFNQAYSSLYTAYRAYLRTH
PHGO_17573	Y	Y	Y	Y	N	1	23	49	RFLRSYQDLDEEADDDDEAEEEAAEEER	143	MRVCFVLLAAAATLLASSDAVAAKTTSELSKLAAADAVQPVDAAMTTNRFLRSYQDLDEEADDDDEAEEEAAEEERARPLFDTKKLNKALNSHDYSQKLFKRWKNNDYTDAQAAAKMGVDVDGGFGQTYSSLYTAYRAYLRSN
PHGO_03883	Y	N	N	N	N	1	26	54	RALR	100	MTTFFFVFASLVLAVSMAAHVPGASATVNGGNRALKIDLNGKGEQRELGVGGYRALRGVDDDLEYGDAYPDEDDEVVVVGGAAVAGGAVVARPRGRRGFY
PHGO_01934	Y	Y	N	Y	PITG_15032;PITG_15038;PITG_15039;PITG_15142;PrG_85377;PsG_136868;PsG_136869;PsG_139215;PsG_139216	0.985	21	44	RHLRAVKLSYDEVEHEER	176	MRAHYPILVGFIAIQATATAAEFSINTPDAAALIQSAIAERDDRHLRAVKLSYDEVEHEERGVNAAGVGSITDKLKSTVSAQQLDDWLQSGQSTDDIFKLLALDKAADDLLASSKLQTWIDYMKVFNPRVDRKQRTTLIKTLTAHYGDDGAGQDHRGSEADPCECEDGQTAADRAX
PHGO_15024	Y	N	Y	Y	N	1	20	47	RFLR	218	MRIHHLLLLAAIALFSSANATSTTDDKAIQSDILSSSITKQDAGANRFLRAYDEEDNESRAVNLGNLFKSSETKLVEQWTKNHKSMDDVFEHLQLGAGVNQLFANNNLRKWAKFSTVVDKQQAQPKMIAKLTAVYGDQALATALQQATQTGKFKKLAAQLQKAQFEKWHGDKLRPADVVEKVFKYGPGEWLSTPAKPIRRAYQKFLDKHDPKWFDTLI
PHGO_00194	Y	Y	Y	N	N	1	22	36	RKLRDSTTNAGDGTIDAEEEER	201	MRQNFFLLLLLVTLAVSVQGYANDDTDAVVNGNTHRKLRDSTTNAGDGTIDAEEEERLNIPFISKITSYFKGSSTVAKTVEKNAPLIKTLQKNPSVVKALEDPKIVKSVQALEKDTGLAKKLSADPKMSKLRAAIERNPKKLTLKQIGLAGVFVARVQKIKVEGDIKGMVIAYGILALGILGIGGAGAWIYSNTRNSYITN
PHGO_04878	Y	N	N	N	N	0.954	29	30	RVLR	308	MCVYLAPRWRRRSTVTLLLALVLVFTTEARVLRQEVDSGSGSAAVGELEVGVVTTDSAQSATTATTRAWNSDSSDGSQEDSEKTISFDSLVKTTAAPTEESASSASSTTDDEILTPQTSNTSSAESSCSSSHAGDSKEDVGSDEDDDRSIDDGSVDASADSSSDSKSTNEETTGKADTNNKATTTAPTPASTSAPTPAPTAEPTHAPPPHPKKFDAKSSSAWSASGSGEQSVTGQSYEESSSSTNSAEALENKTKAAASSTSSTTLDQTLVVVIVGVVGAIGALLMFVSRRVLKETGDDKDLEGSSIF
PHGO_09174	N	N	Y	Y	PrG_80524;PsG_136207;PsG_136214	0.999	23	-	-	140	MRFYYVVLVAMAALLAGNNGVSAANSEQIAKVAPSDVEPNVVAGHRLLKSVDTTLEEDDEWETDEERAAFSGLKSIVWKIKIRSWYKAKLTPTQVNQQLIAKGGQVDWALATAYASYFRNLKYGPFAVEMVDEENEDNSS
PHGO_08994	Y	N	N	N	N	0.991	23	41	RLLR	117	MRVSYALIMAIAAFFTNNAAVMANPELAADSKIIRDGDSKRLLRSEALLEIPERLEDYVENHHLIRHIMWWCQEEMEPEEALKEVKPGSEEEEAALIYKDLVAKQHKTGRKLVQCGV
PHGO_08993	Y	N	N	N	N	1	19	40	RFLR	116	MRVSCSLLMVTAAFHAASAGATTLEQATNSKTIRGCDGNRFLRSEALHEIPERLEEYVENHHLIRHILWWCQEEMEPDEVMKEAKPGSEKQEAALIYKELLDKQHKTGRKLIQCGV
PHGO_05909	N	Y	N	N	N	0.909	31	85	RALRTDFLRAWAIDER	359	MSKRHRSKRSLAFSSPTAAVSQPHSLSPALAATDRALTFLQSAIQRDVPVRFGKWSPEEDAYLAQLLALFRDGILAGVAERTSLRALRTDFLRAWAIDERSRRSAGKGDLSLNEWLDKVQHLVPTPKIAHRPGLRDAKKKQRIEMLEVEKQPVKRRKVTAEKLEVVAPQQQEPERESSQVTQTEMGGTDHVVALEPIPIPIPAPVEAPPTSSSALVDPSSRDTVVEALSVADCDEPVCLGDWLTSSIGDCLANLNDLQSVNEARYTFCEDQVQFSVRLRDQENPMAGVSMTRKSSRLVIDFGAPSDWNAGDEPKRTSLSELTDTDLAEELASLMEPGIFGWDDASPVSHVAYGSTLNLL
PHGO_05878	Y	Y	Y	N	PrG_80530;PrG_80531;PrG_80533;PsG_136280;PsG_159139	1	20	41	RFLRTEDAAEAEADINTEER	135	MRLHLVVVVAIASLVVGSNGQSAPTNARALASDQNLVESKRFLRTEDAAEAEADINTEERSPNIDLILKDAAISVKKATKWKAQFAYWKLINKKPATLSHEWGVAIMGRAMSQHKNYEKLRAYTKYYGKGPLTYD
PHGO_20522	Y	N	N	N	N	0.985	28	35	RLLR	94	MATDKQKNALAVAACAAALAGLALWAHSKQQQRTRLLRKQLTHLRFDLSVEEIEAETQRILARMKRVXXXXXXXXXXXXXXXXXXXXXXXXXLI
PHGO_13118	Y	Y	N	Y	PITG_04052;PITG_04063;PITG_04350;PITG_04353;PITG_05014;PITG_05074;PITG_05095;PITG_05096;PITG_06246;PITG_06375;PITG_10116;PITG_10341;PITG_10347;PITG_12458;PITG_12731;PITG_12761;PITG_13847;PITG_14673;PITG_14884;PITG_15032;PITG_15038;PITG_15039;PITG_15105;PITG_15110;PITG_15114;PITG_15123;PITG_15125;PITG_15127;PITG_15142;PITG_15152;PITG_15278;PITG_16195;PITG_16705;PITG_16726;PITG_16844;PITG_16845;PIT…	0.997	21	36	RYLRTGGEFSYDEAEGEER	488	MPAPYALLVVFVAIQAACIAAEFSDRSVVTERHINRYLRTGGEFSYDEAEGEERGVNAAGVESVTNKLKSTVSAQQLDDWLKSGQSTDDVFKLLALDKASDDLLASSKMQTWIDYMKVFNTRVDRKQRTTLIKTLTAHYGDDGLARIIEAAKQTPASAKMAKQLQTEQIQRWIGQDKSTDDVFALLKLDKAGDKLFEQPEVLTWAKYADDFNKAYPDEKGTQLFSKLRQEYGEQTLLHMLIAAEIVSSTKKLAVQVQADLTNFWLTSKKEPGKIFGLLKLDEVEGSLLGNPLFTAWMKYADDFNLMYPTKAQSLMASMREHLTSVQLVKMLEEASKSPSTQKLASQLHAELLEDWLTSGNSPARVLELLQLDEASAKLLENPTFTYWLKYVSYYKEANP…
PHGO_20019	Y	Y	Y	Y	PITG_19526;PITG_19528;PrG_84626;PsG_159138	1	23	46	RALRTEGTADDDSLALSADDEER	128	MRVCSIVLATAVALLASSDAVFAAPEAKVAAIASAETPQSVNVDTRALRTEGTADDDSLALSADDEEREAGSFWEKTKFLYWYRMGDTPAELYLKWFEGVDRAIVVKNPNYAVWKRYKAYYEKKIKSK
PHGO_20301	Y	Y	Y	N	PITG_02843;PrG_97274	1	22	49	RFLRKRTTTETAEEEER	122	MRFFYAFLLLVALILATTEAKAASEQAKDLEIAALDSTTTKEHDAPAKRFLRKRTTTETAEEEERGIFSQFGGKLKRLAKYNKWIFSGKKPQDLKNPGGYWNFYHNRMTPGGKYARRLADKQ
Win: 96
Regex: 63
HMM: 68
Both HMM and Regex: 54
Either HMM or Regex: 77
Similar to reference effectors (BLAST): 74
WYL hmm hits: 40
All hits: 132

## Sheet: Phytophthora pseudosyringae
Protein ID	Win	Regex	HMM	WYL domain	Similar To	SignalP HMM Score	Signal Cleavage Site	RxLR Position	RxLR-EER Sequence	Protein Length	Protein Sequence
PHPS_11330	Y	N	N	N	PITG_11947	0.994	19	40	RMLR	423	MMATFKKSLFVSAVAVALAVSVEGYSGAAVTGDLPYEVKRMLRLEAQEVAEEEMASDSECGSLEMAEDSECGSLEMADDSECGSLEMAESGDGSTGGNTGGNMWTQAPTTSTGGDTGGNTWTQAPTTSSGSTGGDTGGNMWTQAPTTASSGDSGGNTWTQAPSTDTGGSTNNWGGGSSTGNTDGSTQGNMGSSKQGNSDGSKQESTQSPASDGSKESSSNTGDSVQQTQGSVGGEADPSKVAGEAEVAGEADSECGSLAMAEDSECGSLEMAEDSECGSLEMAESGDGSTGGNTGGNTWTQAPTTSTGGDTGGNTWTQAPTTSSGSTGGGNTWTQAPSTGSGSTGGGNTWTQAPSTSSGSTGGGNTWTQAPSTGSGGGTTETQAPTTQSSGNSDDKKEY…
PHPS_11421	Y	Y	Y	Y	PITG_15287;PrG_78400;PsG_129601	0.998	22	56	RLLRTDEDDNPEER	206	MRSCSFAVVVAAAALTCSGALAVVAHSDPLKASKVVGSDLFPPLEPTVEDENCHKRLLRTDEDDNPEERAINPATFARMDENWKDAVLRAAYQHWFEGGKTKADVRLMMGLPAKGEAVSYANWGKYLKYLEFLSEKELAAANAAKVAAIKQKLIYKGWFLDGKTIQQVRVTLGLPATGEAKAYANWQTYLGYLKFYREYSKQVILG
PHPS_07229	N	N	Y	N	PITG_04314;PITG_08399;PITG_22853	1	22	-	-	158	MRLSSIIIVAAVALLAIDNASSAPNNNSNPNKAKLIAALSDGDISNYEHGKSNIRSHNTAAAEEERAFFGDFATSKLKKMLTSESFKLDMFKKWDAHSVGHISEKLKVDIYHPRWADLLFEYLNVYKKAGDEVVKHARNGKKVTFSNEVKVRFYPTNS
PHPS_05478	N	Y	N	N	N	0.949	28	76	RALRCKDEVRLLASTDPRVWNVALQRRLEARDER	730	MLRRVCRRAASWQAHVRLASSLSATAEAARRPHPPRARHQPPRHVNRTPKLRVEDKQLTVLLAYKTPSDRFVFACRALRCKDEVRLLASTDPRVWNVALQRRLEARDERGAAELLGLVASFARENASEPVWTDLLFTVLRQRSSRAFRTEEIQELLGQLKKRYGPQFVARALVEVVNGCANINMSVAAQELLLYHQKLWPEIREIEWGPSSQEPLMPPSVVGHLMAKMKQKKKYKQVLSLAAEYFAHPEFDPARDFQQQGFLALFEASVKAKESPRKIVRTFLDYVDGSVRASSSDLETVGSLALERGFGAAIQCCVALEEYSLALHCFSTMESTRERIVGCTDDLKADTVSEETEERVPVVDKVFPVDENMSVNVMKACMAIKDFSSLKDVFRRMAVR…
PHPS_00695	Y	Y	Y	N	PITG_07773	1	19	39	RSLRAKTKVGGEEDEEEEER	149	MKRCYLLMVAALIVRCAAASTSIQSGLSEPLAGEETFLRSLRAKTKVGGEEDEEEEERVGGNFDKVVNKLADKMADDIPSMVKMFERWKKLTTEEIFKTPAGAVLAKASNEKFLNLFNLYGEFNLLGKKAFIDKLERIKANRIKAAAQR
PHPS_15546	N	N	N	N	PsG_130409	0.999	24	-	-	506	MFLSRAALAIVAILVTILASPATAVGQDSARDHRRLTSSLAEVPSLRHQFTLKRSSMKVYGQSEFYVFANPVVSSDNTSVLYDGYAAFVNNGTDYTFLLVDGIAYFVTSPAGDANLSETASCLDSTTIPPLNTIVSALNDATAISSVSASDETINCSRGNLFKASFGGADFALCASGASGFTIYGSDLDIAVEFLDEQIEISPPTLLANVTAACETVITPTSVTETTLALLTGKTISSSTRRMLKAEADVTISSSSCSCSSTPRPCIFFRGMGSTTEYNTLQTTSDYWGAIEEHAPCCSSFSYAILNTVDYAWTDAAQQKKACNFALSISSTSSATTRVVADTIVVTHSMGGLLIAGALANASCSFASSTTWVSMSPPMGGSMSSDYQQGACSGSNVLL…
PHPS_08463	N	N	Y	Y	N	0.999	23	-	-	143	MRVSIALLPFAVVILFASGTCGALSTGKRFLRSGENADVNDGNQEVRGVNFSALEKIILGASDFKMVKAVKEAVKKVGPIKDLDGVLSNSDDMFKQFISWEKQGASPSDVFIKLLATDRAGTKEIQLVSQYALFLDDATVKAT
PHPS_01614	Y	Y	Y	Y	PITG_04052;PITG_04063;PITG_04350;PITG_04353;PITG_04388;PITG_05014;PITG_05074;PITG_05076;PITG_05095;PITG_05096;PITG_06246;PITG_06375;PITG_10116;PITG_10341;PITG_10347;PITG_12458;PITG_12731;PITG_12761;PITG_12791;PITG_13847;PITG_14673;PITG_14685;PITG_14884;PITG_15032;PITG_15038;PITG_15039;PITG_15105;PITG_15110;PITG_15114;PITG_15123;PITG_15125;PITG_15127;PITG_15142;PITG_15152;PITG_15278;PITG_16195;PIT…	0.999	22	46	RLLRTADDDTEER	677	MRVYGVALLTAAVAVVSTSSEAALVDFKIVVSDSAPLRTESGHFRRLLRTADDDTEERVGGLSASALEKAKTVFTASEVSENTLKRWLKKGKSLDDVFTRMRLTQAGDKLFETPQFFTWLKYADNLQATPSGKATSTIATLTAQYGDEALLKMIQAAAKVDKTKQTAVTLEAAQVQSWFTAGKSVDDVFTMLKLNHAGDKILTNPAFNTWNTYVQIFKRENPTTKSSTYATLAAQYSDVALSKIVQTAKGVESTASVAKNLEAAQLDAWRTAGNSADDVFMMLKLNRAGDDILANPVFNTWSTYMQIFNKENPTTKTSLYATLAAHYSDDALFKIAERAKGVKSTAMVAKNLEATHIQKLLSGGKTPEEVFVLLKLDEAGDDLLASPQLNTFTKYMKNF…
PHPS_15122	Y	Y	Y	Y	PITG_06419;PITG_14788;PITG_15424;PITG_16737;PITG_16738;PITG_23054;PrG_76309;PrG_85042;PrG_86023;PrG_86600;PrG_97222;PrG_97357;PrG_97379;PsG_131119	1	23	47	RLLRAYTTEDEER	216	MRLYHVVLLMAAVLLASAGPVSASRESTLMSPGAATRVLQNNTPTKRLLRAYTTEDEERAVLPESLTKLFKRSSKTKELQGMLKVDDSLGGMADLIEKKTVVQFFSSRNFKVWSQHAVNLKNQDLDGAVLAALTNVLGEKNVATMILLGKDSRRSRTIAEKLEKAQFKKWYADGLTADDVFTKVLKQKRADIHKHARDKSIWIDYMIYITNRVKEY
PHPS_01771	N	N	Y	N	PITG_19942	0.996	24	-	-	176	MRFSQFLLLLVVIFVACYSTVTTAENSVQIENRVTDSNREAVDEGRRYLKGNKKTTDLDAAEEERVGATTPSLKQLFGLAKLPDFSKIPGIKQLVAFLKKHGTNAPSVRANEDRNLKSSKKTIFNVSVDEERAIPVSVSKLKDVFKKLPTKIGDKYLKWIETYWAKHPKLRAEANL
PHPS_04233	Y	Y	N	N	N	0.998	21	45	RSLREGETDGGRPLETHKKKKKDGPSHEEEER	167	MRPLSYFLVAVAVMTYPASSALSTDGTISGSKETVKLGTALTGVRSLREGETDGGRPLETHKKKKKDGPSHEEEERGWFGSSTSNLAYGAEKLDLELMKAKYLENGELYQQMRGDAAKRYEVYAIWKGTGYSTATVKSAMKKLDTSKDYKRFEKEYKKFKAGDLSFE
PHPS_04231	Y	Y	Y	Y	N	1	20	41	RHLRSDGAVGVDDEER	231	MRLQFLVLLALAAVLAGADADATTVKTQSIMNRQSDARAKRHLRSDGAVGVDDEERAWYHDLAKLIKPNTKFDNPVLAKLAGKSLNGAYKSLGLKNMKTVDEIFSSSAFATWTTYMSHLNANSGNRPSTVAKFFSKKFGDKQAAEMFATASKSSDDVVSRMGAAYEYQLLRQWAEAGKTSKQVTKISPSLEGEYATLLVKLAVEAEGKSTQLAKANAAKKAARATRLGARA
PHPS_03338	N	Y	Y	N	PrG_83582	0.998	23	57	RFLRYHGNENRGEEEGDEDDDDDEEEEER	146	MRISYVLLVAAAAATTLLGNGDAAATESGRSTKVSAMASPDVAVSIGTGQGTAGEKRFLRYHGNENRGEEEGDEDDDDDEEEEERAAKTNLFSASKLDEMLDGTKVMSRFKRWKRYGYTTYNLPGAVQSSKYDDLRKLYRKFLYHN
PHPS_06056	Y	Y	Y	Y	PITG_09586;PITG_09622;PITG_09647;PrG_77944;PrG_84127	1	25	49	RSLRLVRTSNDNDDAGEDSTDDEER	281	MRLPYILLVTVAALLASTSVYSATAEIIQASRLDNAVTADRDAPSNKGRSLRLVRTSNDNDDAGEDSTDDEERGFLSNISDKILLSIKTGWWLERRKSAEYVKKKLGLVELEGVALTRHVNYRRFVKYVDKLEENEIWTLVYTKRVSTTRIWDNVKLYRGATAEKNTPLDDVAAQLKGVQGTETFRYYRRYAIAFDDHMVSLFGSGYDRPTRFFDDNATPIEKFARAQFWAEKGRHKDHVKEFLGLRWAKPAQVDKDPYYQYYLKVAGELEKNRASTRKST
PHPS_03602	Y	Y	Y	N	N	0.999	16	50	RLLRSRDTVDKGQDNELDDGSDDEER	181	MSVSTILLVTVAAILARPNAVSATSALGFATAPLDRAQANDVVRKSNGQRLLRSRDTVDKGQDNELDDGSDDEERGITGVGTKLDTIVTKSMTFDDIAVKAAALTKGKDLDDLAHMSLGITKTNVKLFRQMERQGYTPTSLAEKIAKSPDEFTLNQKEIDYAMEAFSEYWKFYPRLATTST
PHPS_02062	Y	N	N	N	N	0.978	27	47	RSLR	330	MPTFLLPVTRRSLPFASSLLEFTSSLASPQPPLTQFLISCKSRDVERSLRLRFPSLLASHEDESIPDWSEPKDLREALGRCDGAILAASGCGADVINLPRDPSDEWLQCEQNVATLVSNDHRVVKLSWTEGFVGERSPSATGRAIWELEEELKGKFGTGTNWAHNLTILRAPSGMDAFLRGRLFALVCGRTLSTSVKRGRIAFVHPLDVAESVSALLLKEEVGGGEEGVFKLTGPEALTFEDVAKLLSEGIGDKVNFSYFPLWAVQPARWVRGVPGDAIEEELAVIRALEAGAQQEVETEFMEKLLGHKPRTFREFVAENADAWPRADPL
PHPS_06567	Y	Y	Y	N	PITG_04049;PITG_22724;PITG_23137;PITG_23239	1	23	55	RRLRTGDDGEDR	158	MRVSYVLLVAAATLFASCHVASAAIESGRADLSQVASKISIQSAGVVGNGNPTTRRLRTGDDGEDRAFEALKSLLPLNKIVGKDGKTFSGNFVKSLLKSESTRETTFQYWAKAEIDGNALREMLGNMNKNGRVELLNRYTAYIGPRNGVVHHRPGPIG
PHPS_05591	N	N	N	N	PITG_09771	0.999	20	-	-	116	MRISYVFVVITAAFLATSEALADTNAASISKVASPSGPNQCRLRSHHTTAADEEERLAPIDRINSLARKHGLDVTRAMEQGYLSSLSASILKKYQKALNKLNKEYKSAKASLITTE
PHPS_06961	N	N	Y	Y	PITG_05014;PITG_05095;PITG_05096;PITG_12458;PITG_13847;PITG_14884;PITG_15032;PITG_15038;PITG_15039;PITG_15142;PITG_15152;PITG_16195;PITG_16844;PITG_16845;PITG_17309;PITG_17316;PITG_17871;PITG_19302;PITG_19307;PITG_19523;PITG_22740;PITG_22879;PITG_23035;PITG_23036;PrG_74231;PrG_74299;PrG_74300;PrG_74367;PrG_74387;PrG_78008;PrG_78009;PrG_78010;PrG_78050;PrG_78053;PrG_78630;PrG_79107;PrG_79108;PrG_7…	0.99	33	-	-	342	MTAKPRLNTRVYCSTLLLAFALLACIDVHPVAAASSANVAQDSNRVADARGHGHLRVHTSPTTDEDDDSSEERAINVSGAAKLKDLAKSGTKTLKQLAASAKLKLTSNNQQATDKLFERLKVGTAETNIFESGAYQQWSRSVTKAYKKNPEVGQAAMFSTLKEHYGDLALAERLVAAQQVSSTKAIAKQFENIQLQNWLRSGKTVDEVFSLLKLDAVEGKFLNNPMLRTWISYVNKRNSDDPYELLLSKLRKSYDEAGLAKMLIAAKEDISTTFVAGRVEGRQLKKWLSGGKTAKMTINIGTLERQHLASWVRIADVIFNVLKLNKEGDNLLESPMLRTWIS
PHPS_09077	Y	N	N	N	N	0.984	19	48	RKLR	426	MSSSSVLAVVLLLPAVCTAAVTSSVSISPLAIITTSIALLVVAVAATRKLRSHQSTPSTLCVLQRDDVHERLAEKRANLLPVNAAVALNRPLNGLQTGSVSSYDAQCNSYEVTLSSSETVTLQASELQFPKVAGLFVYPVKSCAGVALAEAQLTPKGLLYDREWVIIDGERDKFVTQRRYPKMALIQPKVLPGMDEEATSLVLTAEGVSDLEVPVVHAGEGQLRVVSIWKDKVEAIDQGDAAAKWLDAFMGEDKCRFRLTRVRDGYTRHTKPKYAPGYATNFADAFPFLLALEESLEEFNTTLETPVPMNRFRPNIVLRGSPAFADEHWNCISIDGTHFRNVRPCARCGMPSVNQETGQVHPEREPSRAIVRERNGALLGFTDGKKFEGYFGSNMVVEG…
PHPS_02248	Y	Y	Y	N	PITG_15086	0.997	23	45	RSLRSYGTNNGNDDPETEYEER	170	MRLGNVLLVVIAIYFSSCNFTSAASGNTSHLASFGTAVLSDNGGRSLRSYGTNNGNDDPETEYEERAVSFSGAKTWFKTLIQKWLQNWQATREQKDAKKIASDLSPNTVARMLKNTRFKVKMFKKWNNYRMEDIKMKLAANLDNNPAVAVMLVDYVQNYRVYATRWKTVN
PHPS_13061	Y	Y	Y	N	N	1	21	43	RHLRSLKATDTVEGGTNPEEER	163	MRLLHVLVILAAATVFATGEAAATGTAGFAPPRADKVGVHDERHLRSLKATDTVEGGTNPEEERFNLGFLKNLQKVIPGTQAKQAAVKAKQAGLLAEKAKHANLYGEMLYRDDIAFPMFKVWAKEGETRVSIEKLVEAAGRSKADAEKISGNFVRYRTILRGS
PHPS_14455	N	N	N	Y	PITG_06432;PITG_16663	1	22	-	-	214	MGLMGRFLLLTAFALLTTLARSADSGAGRQLLRVADATDAEERGLPVPSFIKSGVTKWKTNARVSSWIKKQRSDKYVLTKLGLNGLTGEALTKNANFETFQKFKVGGWLKQRATTTEAWDNLGLDRFTGDEIMKADSFSVFVHYVTTLNNKAKQLNFEKWPPLLGGGSDKELLVKGLLLSTLGRGSIDRSIMLGTRGDLVMFRAARMQAAINKV
PHPS_04733	Y	Y	Y	Y	PITG_14054;PITG_15930;PITG_19998;PITG_21190;PrG_82793;PrG_82794;PrG_82797;PrG_82803;PrG_83583;PrG_83587;PrG_83593;PrG_83943;PrG_85835;PrG_86187;PrG_87086;PrG_87141;PrG_97202;PrG_97317;PrG_97366;PsG_135176;PsG_137404;PsG_159195	1	20	40	RSLRVAKSVYKEER	350	MRLCHVLVVVALLASSGTLATKSSPSRVISTNSFDVKGARSLRVAKSVYKEERMVPALTKWMKTTIWLETGKSDDYVKKTLGLDELSGAALKSAPNYAYYEHFLQALEGRKLDLWLTKGVLSKDVWAKYRLDDVPTAQLKENDGFKTYLRYATMQDENIYKQRYYDKDVAIDYSGTPAEMEAKVGMWLSLDRPDWYVKKMLNLDRRSRNSLRGSENYPLYKKFANAMEGRQLEKWLAAGIPTERVWRISKLDDIPQAKLKNNEAYHTYVRYATMVDDQNFQLKNSGKEVKVELGGSTAELEAKVKIWASAKRPNKYVEEMLNLDSAALATSPNYKYYETFVKLTGQVNKN
PHPS_04736	Y	N	N	N	N	0.958	22	55	RFLR	638	MSVLSKVSVATSVGALVATVLAIRENGRQTAAKDPSTRPRKAEPKAAVNADFVRRFLRLFRVIVPGPFTAEVGFAALVAVLLAAKTSLDVAVLHLFTSIERAIVSRSQRGLVRHLRRFLAIMLPMACVNCLLKYSRSELRLRFRTRLTKHLYAQYLAGFVYYKLANLNDNRVPDADQVLTVDVERFSNSVTELYVNLAKPLLDIAIYAARLTSSVGVQAPAIMLSYLVTSGVFLTWLRQPMGRFTIAEQQAEGAFRFLNARLITHSEEIAFYNGNAREKSILDGSFHRLIDRIRAGQQFRIAVSAFDSVVAKYLAIVVGYYVVSKPFMDISNARLAALTYAERMEDYFRSGKMMINLAEATGRLVLSGRELTRLASFTTRVTDMMDALTDLDRGHFERF…
PHPS_07282	Y	Y	Y	N	N	0.999	23	50	RFLRRRQSEEEEDPADEER	131	MPTSYVVLVAVATIFASIGSVSAATELDQSQLAKVTSTTLTQPIEANSDRFLRRRQSEEEEDPADEERGAEGLAAKLEGLLSTITKVNGMSQVKAAMHVQQMRLPWNQRDAIHSFLLLSKADRKAVAMLIK
PHPS_02844	Y	Y	Y	N	PITG_06077;PITG_19617	0.997	21	50	RLLRRVEKDEDEFEDDVDEDDTNDDDSNEER	126	MRITYVLAVVVAATLHANGTALPVTKDSEAMIENGDAHAIDDSVQADGGRLLRRVEKDEDEFEDDVDEDDTNDDDSNEERGVVKKLNPVKAVKKANEETKAQAAKIKEALKGAAWLKKMKEAIGKD
PHPS_08061	Y	Y	Y	N	PITG_00579;PrG_97196;PsG_140939;PsG_159233	0.999	24	45	RFLRTANSANDDDEER	161	MGRPFVFVVLAAVYLVANEALSSATHFDQLKVSKLTSQVASPTERFLRTANSANDDDEERGLLGTKSLMMLSKQAEKLGKHDLSKKLEHHAWIKAGESPTSKFKEYGWKDIPLAQLREDPKYLRYEGFDEHWLKVQHEKGTIHTTEAWIKLAKEELKKATA
PHPS_00993	Y	N	N	Y	N	1	22	35	RALR	135	MRLSYAFFLVLLAASSAAIATASVSSDETSSVVERALRIQATVLEDSSESRRFSDHDTSPEVASSKADEARALSIDIGVWNKLKLKFWEWRGVNPSVVYRKMGLNKLSGDAVKASKFYKYWEAYATKWASTQAQF
PHPS_15215	Y	Y	Y	N	PITG_10540;PITG_21362;PrG_75845;PsG_138565	0.998	23	47	RSLRIAKTEDEDDDDDGSLDAAGEER	399	MRLSYILFIAATTLAVVCETVSATTDPEQVAVQSIETAQLVDRSGKRSLRIAKTEDEDDDDDGSLDAAGEERRAETLVKQLSKLANLKGNTAALQKVDDALAAVQSPKVKNLEHSLMTKLNKNTLAQKFFGQYIDGKWTVDVLKTKMGMAKGLAPDSKEYEALTALLQTRMYVDTLMKIKTSATRSNAENMLTKITENPFAQKYFGQYMDDTLSQTALRKELGITRATSKTSQEYKALTLLIEARAFNNLLSKTKVGSLKDSVLGKVTENPLAQKFFEKYLNEKWTVDVLKTKLGITKAMAPDAKEYVALSALVTSRMYVNGVAKAKTPTMRSNTETLLTKLDENPLAQKYFGQFMDNSLTQAALKAELKVTATTAKNSKEYEAVILLIQARAMSKTLA
PHPS_14453	Y	N	N	N	N	0.98	27	56	RLLR	1025	MAAPAPTEEDVVLAALGSLYAPHVTSAQETQAADAFLRGFQLTPAAFDVSASLLDRLLRTRPTSGTGTLSPDSVPAVFFAAQTLANKLRRQHSASPLDAGAWTQRLVTWLSCDVRLPKVVVTQLLLALVAALPRLQARDLKLQDDQDTDTNASQLFALVRESYALCNGQSVVGYALVRLAQQSVPPTVLAELLLLLVEEVGTLAERGARQRMQDEVDAWAPAVLDRLLPQLMHEASNRGAGTCPDSVEIQETVLRALTSWLRYVRVPPEVVVRNPLLHSLLGFLARDELFDASVDLAVELVRSYSHENLVVQWLAPRLLSLRGAFAAAAQAEDVDACLGLCRIFTEMGEAYLELLLQQQGAGNDHAALVDLLLDCMSYPEAEVADVTIPFWFRLLEELQ…
PHPS_13433	Y	N	N	N	PITG_07587;PITG_07594;PITG_07597;PITG_18609;PITG_22828;PrG_79397;PrG_87087;PsG_135626;PsG_135627	0.999	19	54	RMLR	151	MRLHYVLMVVAVTLAAVNGAVSGARVSTESANLRKVFEADSVHSTTQTETRSKRMLRGVITSGGDSDTVYHYPPKKGERKPFIEVRLKKALTNPTKTLRLYERWYKSGYSAKQVAKGLDQSENKELKEVYQQVAKGYAVYLKEKRPQQQTP
PHPS_00880	Y	Y	Y	Y	PITG_05146;PrG_97308;PrG_97332;PrG_97334;PrG_97335;PrG_97346;PrG_97374;PsG_132282;PsG_159067	0.999	24	51	RSLRAEKPSIDDVEDEER	137	MRLDSALLVAIAVFLATCSSVCAATSTKGIAVGTSSSIESLTQGRVEGSNRSLRAEKPSIDDVEDEERGYKSAVEALRKASYKALFPGWLLAGKKPAEIREKLKITYPYVEHQNWKILKSYKKAYDKLQNTLHPSGM
PHPS_07366	Y	Y	Y	N	PITG_15225;PITG_15226;PITG_23125;PrG_78446;PrG_79303;PrG_83274;PrG_85968;PrG_86250	0.999	23	48	RSLRSYDMSELNTKSEEER	260	MRVCFVVLATVFTVLAVTDTALATVASSESKILLSSAGGAKVEGTGKRSLRSYDMSELNTKSEEERAVDPAAVIQKLTNADDIAAALNNLDGRMALFAKWFTHEDDIVAKLSEKTDGVMKNLPILLKFNDFRTSMHFNQALTKWLDTKKLDDITTALQASKTKPMREQFTTWYRSGISSKEFSAVIAMVENPVKRKGYGALENHYKMFVQGEAKQTAAAAVKKTQEFAAKKAAAKRIAEAAAKRATELKAKRAANAAAAV
PHPS_08568	Y	Y	Y	Y	PITG_04052;PITG_04063;PITG_04353;PITG_04388;PITG_05014;PITG_05074;PITG_05095;PITG_05096;PITG_06375;PITG_10116;PITG_12458;PITG_12731;PITG_12761;PITG_13847;PITG_14673;PITG_14884;PITG_15032;PITG_15038;PITG_15039;PITG_15142;PITG_15152;PITG_15278;PITG_16195;PITG_16705;PITG_16726;PITG_16844;PITG_16845;PITG_17218;PITG_17871;PITG_19302;PITG_19307;PITG_19309;PITG_19655;PITG_19992;PITG_22722;PITG_22740;PIT…	1	22	44	RFLRSHHSLDEER	395	MRLPSILLLLVAAALLASSAQSKPLQVKSLAVDRSLNVNIPAQRFLRSHHSLDEERGVATILEKAKGLVSSKVTDQTLQRWAANNKSPKHALTRLKLDKAGVQLFEKPAFGSWVTFMTILNQKNPEAAMMSTLMGRYSDDALSQMLIKAKSAASTKDIATKLQAEQLHVWASQGKSADDVFTLFQLNKAGDKLFDNPQFTLWAKYVRQSDTKTSVMSFLSTRYKDDVLLQMITAATKVTSTKDIATKLQTEQLRAWASQGKSADDVFNLFKLSKKAKTLDELVDNPQFAAWTKYVDDVNAKEPEKASPMVAKTLTTYYTDEGLHKMLDAATNVASTKKLATDLQKAQVDNWLTAKVNPRDVFHWVGAKGTAQDSVEKSLWRAYREAYNKKFISGQ
PHPS_09250	Y	Y	Y	N	PsG_108861;PsG_109104;PsG_142101	0.988	25	50	RFLRKHKADEEEER	130	MRLSFMLPVTMVFMYVAACSATANSKISMMGSPDLVRSPEAGQNDTAGRRFLRKHKADEEEERVFGRDARSKVKKLARAMLKDSTKEPAGFAAWAAAGHTLDDIKNWLDVANRDKYLRIYNGYTFHTYQS
PHPS_06838	N	N	N	N	PsG_159226	0.943	18	-	-	571	MLPLELLLFAAGVRVPLAYVSSIEHEAHALWWTSRWLLRMNRLLLVRRIEPLSEQLFQFLIYDRKMSANEPFLYFLKGLASYLTMGHLLACIWFITSELSFHHYGTSWLSTSGMLTFIADTTEEVEDAARMLSEGTTSFRLESVSLMRKYLRSLLFSMECISTLFYGDILSMNLLELVAEIAITLWSIYIYGALVGAQGELLNARARREASFEQSLGELQHYLVQNEVPKKLKRQIKSYYARVWRRRKGEKEFAAVAKVSHTLHEDVVLATLRGFAARVAAFRSLDEHFLRGLLVCLQYVVCSEGEEVAMKGDVDRSMYFIAQGRVLIKLDSSESIRERGGFFGELALLYGVSRLETCVALSLTELYRLDHQPYEHLLLDFPEYRERNKLAWTNPSSPA…
PHPS_12669	Y	N	N	N	N	1	26	37	RSLR	522	MTSRLLSTRTRRSLAALALLSGGAYAADDAIANIVSRSLRVFATGGQVVWDYRLHFKGTERDDPDYRHKLQSLNQRIAQRLLHLCFQNGGIYTKLGQQLATFNHGLPKEYTETLAQLQDQAKPVSFDKVKQTLEAEMGRPWHEIFNEFDQTPIAAASLAQVHHAVDHEGRELAVKVQYPHLEKQMKADIRVIRWAFQLTEYYFPTVQIQWMFPEFQRALLSELDFENEKNNSRRIAVCLKHNSDVYVPIVYDDLSTKRMMSMEFIDAPKISQIDAIRELGLDPPKVARVLCEVFSEMVFSHGFIHCDPHAGNIFLRRNPDPQAKRKEQLVLLDHGLYRELDGEFRKTYCDLWRAMLMRDSALLEDCGRRLNVGELAKYLPLLFTYRTINHKGRLDASMC…
PHPS_15662	N	N	N	N	PsG_130409	0.996	31	-	-	541	MTKKTVVAPMRVVVAFSIALSILGLAHPSTALERSQTHTSLSDAPSVKLHVTFKRKTMELHGQSEFDIYASPVVSANGVSVLYNSYTTFHDGDSEFTYTMMDGSAYVTTTDASDAEIVRCLPANSLPFDKILPALNAATPIPSASIGDKSVECASGNLFRTTFAGAHYAICAEGETGFTAYSSDLDIAVEYLDGPVNVEKPDLTHGSISCKPVEKATSLTPTALALASGGKFPSSTSRVLKEAAHMEVGATTCETCPSAPRPCIFLHGLGNPNDRAELQDTPKLTKNKIGDMHGYAPCCSEIKYAVMETIDAGWRNDTLLQKFCDHSLSMSSTSDVAAGIIDNTIIVTHSMGGLVMAHALAKGVCSFSKTTSWVAVSSPMTGSMASDYLMQSCNEEISS…
PHPS_15663	N	N	N	N	PsG_130409	0.999	18	-	-	521	MNRFAGAAVFALSSFAAAQVPSQTALADLPSLKLHVTLQRKAMELHGESEFDVFANPVVSDDGARVLYDGYATFVEGHSRITYSLVDGAPYLVTNDSSSNAATVRCIPPSTLPFNAILPVLNGATRIPSASVGGEAIECESGNLFKTTFAGVHYAICSSDEAGFTALASGVTIDVEYLDAPVSIPETKLKGGSSCDALAEPTEMTPTALALLSGGDIPASDRRNLKEEAHMAIEASSCGCKSTPRPCIFYHGLGNEKDEPTVQDTSRHFGFDFIKDHAPCCTTIKYAALDTVNYAWTNAKLQGKVCDRALSMSKTSDTRARTIEDTIVVTHSMGGLMFAGALANGECSLAKSSTWIGLSPPMTGSMSSDYLMDFCNGEVRNLMTDLLFNGRCPVPPSTE…
PHPS_15664	N	N	N	N	PsG_130409	0.995	26	-	-	532	MTGLIVRSKVCVIIGLLARVAASAVALDRRLGASLVDAPSVKLHVTSNRASLQIHGQSEFDVFAYPVVSPNGDSVLYDGYATFKDDESTFSYSYVNGAGYLSTSDGDKENVRCVPSSTLPFHSILPALNEATPIPSASIGDEAIECASGELFKTTFAGAHFAICASGESGFTAYSSDLTIEVTYLDAPVRKIRAPKLPDGSSCDAVATAALVSPTALALMTGSAIPVTNARYLKAAEHMAMEASTCKCKTTPRPCIFFHGIGNSHEMEELQNTPKKSTGRMGNMNSHAPCCSTVKYAILNTMDYGWNNDTLQEKFCDRALRFSDVSQVEAGSITDTVIVTHSLAGLVMSMALATGKCSFGEGSTWVAISSPMTGSMVSDYSQDFCNGEVSDLATDLLEI…
PHPS_08098	N	N	Y	N	PITG_15235	1	22	-	-	179	MRPSYFLLALLLAFAACVSGLADNAQVGKVKTFADRTVINGGRNLKGSSTVTDATEEERGGLTKVSEMLKGAGASFANLFGKSTATEVQALQKNTKLVNSIKSDSRLNGLKAAVQKNPGALTEKKVGKIGEFVAKLKKIEFVGDVKGMRIAYGILFLGIIGILVSGAIITHNVQSSYIH
PHPS_13216	Y	Y	Y	N	PITG_05841;PITG_05846;PITG_06308;PITG_11952;PITG_15679;PITG_15732;PrG_73724	1	19	47	RSLRRYEADGEER	345	MRVLSLVALVTFLSAACVAADSDKTRIAADVDIVSRELASGPKQVKRSLRRYEADGEERILPGLEKLDDVMSKVTKVDDIAAKAANPSGKLSTLVRKNKGNLAEYAALVKKLSTSKVYKDVNLDTMSLSVLRQMDDVEKVRAVDIKNGLKGTKATADGMRRKMEPFPGMKIAPEQYLASHVGRHTQRYGKDGSRWLSSAVVSRPAEQGGGQVLLISSSNPKKGDWLLPKGGWDQGESIKKSALREVIEEGGVNAQLAHGLGKVKFSEGKSKYTYFAYLMKGGTVYDDWSESVRYRLFVSYDEAMVLLANRPRMVEVVRRAKAVDSKIVAGKMPALDPKLSKVTLD
PHPS_00665	Y	N	N	N	PrG_75380;PsG_139250	0.999	29	40	RLLR	129	MAGPQLRFVALLLLLVAVACSCSVGSVSAEAEAARAPDARLLRQQVQQLDESVTQTAAASHSSTGSSSASSSGSGVVNASISTEASAAESTETTHEGPTLMSFTGPALAGVLAIVLIGAVVTFKNRMGK
PHPS_04396	N	N	N	Y	PITG_04350;PITG_04353;PITG_06375;PITG_10116;PITG_13018;PITG_15032;PITG_15038;PITG_15039;PITG_15110;PITG_15142;PITG_19309;PITG_21740;PITG_21984;PITG_23035;PrG_74231;PrG_74299;PrG_74300;PrG_74378;PrG_74395;PrG_78008;PrG_78009;PrG_78010;PrG_78050;PrG_78053;PrG_82368;PrG_82371;PrG_82374;PrG_82380;PrG_82382;PrG_84992;PrG_85055;PrG_85058;PrG_85060;PrG_85061;PrG_85377;PrG_85684;PrG_85688;PrG_85876;PrG_8…	0.905	42	-	-	316	MSHFTSVVFPQFKLDRRMRPQGVLLLAIATFVLACGWPTTNADSSLTAHGNDFTTTGSTTRLLRTEARAVGFDKVAKLVASTKAQYNENKQLRGWLKEEQSADDVFMLLKLEDGTKNVLTSPKIKAWASYISLFNNKYQNDRVHMIDILSARYGEDGASKMIEAAKSVPGSKALAEKLQTDQFRGWLQGKKSPIKVLRILKLDDPANLDSVNVDALIKYLGVFNHRTKKTTSMLDLFTRAYGGEQKLVQKLVTAPASNKLETALFTQWLLHGWDRETVMTGVFKLHQHDWFSSPAAPLLIRYSTFYLDKVKAARGH
PHPS_04397	Y	Y	Y	Y	PITG_04052;PITG_04063;PITG_04350;PITG_04353;PITG_05014;PITG_05072;PITG_05074;PITG_05076;PITG_05095;PITG_06246;PITG_06375;PITG_10116;PITG_10341;PITG_10347;PITG_12458;PITG_12731;PITG_12761;PITG_12791;PITG_13847;PITG_14685;PITG_14884;PITG_15032;PITG_15038;PITG_15039;PITG_15105;PITG_15110;PITG_15114;PITG_15123;PITG_15125;PITG_15127;PITG_15142;PITG_15152;PITG_15278;PITG_16195;PITG_16705;PITG_16726;PIT…	0.995	25	52	RFLRVDETSDNEER	507	MRFFFFVVVVVLAVNVLLVSGGAVAKSSRSTATSTLVHSPPLANKYETHTTRFLRVDETSDNEERAIPHVPSVALFTDWVKAMGLKVTDSARARYWLWRKQSAEDVFKQLKLDGGLDKLLTSRKVNTWATYVALLNRKNPDKKVTMAGILTANYGDLALSRALELALNARVKSQRSIAARLALQQRQGWQAAGKSADDIFVLLKLDKAGDDLFVTPQLNSWYNYVRMVKKGDARAAMAAVLKAHYGDEALAKIFREANPRVRRMRFVRMWLETAVAQSQPKTVPSPEKYFKALQLDAGVDKLLANPNLGKWVAYVGKFDAKNPGQEATTIKTLTKFYGDEELVKALEAAKKVPQTEKMATELQAAQFKQWLKEFSPEDVFKLLKLDAGVDKLLTSPSLV…
PHPS_04398	N	N	N	Y	PITG_04052;PITG_04063;PITG_04350;PITG_04353;PITG_05014;PITG_05074;PITG_05076;PITG_06246;PITG_06375;PITG_07630;PITG_10116;PITG_10347;PITG_12458;PITG_12761;PITG_13847;PITG_15032;PITG_15038;PITG_15039;PITG_15105;PITG_15110;PITG_15123;PITG_15125;PITG_15127;PITG_15142;PITG_15152;PITG_15278;PITG_16195;PITG_16705;PITG_16726;PITG_16844;PITG_16845;PITG_17218;PITG_19302;PITG_19307;PITG_19309;PITG_21740;PIT…	0.999	28	-	-	304	MSRTSHALRRRLLVLLVAVALAVSGVIADPTPDLSVLVRPSAQNQNQLGPNRLPRTQRRVDKDEERGINANILQWLHSGQSVDDVFKLLKLDDGVEKILSNPNLPTFMEYVNRFNLQNPGNGATAIKTVTAAYGDDVVAKVLQTAKKVSSTKVMAEKLMGDQRILWLGDKKSPAHVFQLLKLDDAATNPLNSPVLDAWTSYLTLFNYVNPGKETTMIKTFTTAYGDAALAKLLNSAKAVPETESIAKNLQLAQFTRWMRKGQNPDKIYRNVFKLDPKLKTPPEPYQTILNHYHWFYQLHLRKNT
PHPS_04407	N	Y	Y	Y	PITG_04052;PITG_04063;PITG_05014;PITG_06375;PITG_10116;PITG_12458;PITG_15032;PITG_15038;PITG_15039;PITG_15142;PITG_15152;PITG_15278;PITG_16195;PITG_16705;PITG_16726;PITG_16844;PITG_16845;PITG_17218;PITG_19302;PITG_19307;PITG_19309;PITG_19655;PITG_19992;PITG_21740;PITG_22722;PITG_23035;PITG_23036;PrG_74231;PrG_74299;PrG_74300;PrG_74378;PrG_74387;PrG_74395;PrG_78008;PrG_78009;PrG_78010;PrG_78053;Pr…	1	19	28	RLLRTHKSTTSANEEER	396	MRAHYIVLLAAALVAVTGAAGDDHLGTRLLRTHKSTTSANEEERVNFAGFEIKIGLLDDIIERMNQSPMFKAQVDKRASAQDAYTAFKVDKVADNVFESAQWKEWAEYVRLMAKNKNEVPDENLAAGMSAVLTSAGLSNLLANTAKNDKTRDIVSKLEAAQLSRWLNGGYTPDAIFNTLALEKADDIFGTAPFATWTKFLTQYNKKHPKKMVSELDVLTSSYGEQKFIKMLSSADKSHPDVSQKLRDELVKGWMDDVMHPSSLFTRLKLHEAGDDLLTSPLLTTWVQYMQAFNEKYPKFKTTMIQTFTKSYDDQQIAVMIQAAKKSTNGRMVDFATNLQTAQFKQWMADKKTPTEMLSVLKLTSQTFTDNPAADIWRAYNKAYVKKFPSGEFAFQP
PHPS_05720	Y	Y	Y	Y	PITG_01907;PITG_04055;PITG_06478;PITG_09316;PITG_13119;PITG_13125;PITG_15763;PITG_15764;PITG_23061;PsG_159175	1	22	49	RLLRVAGEAFDDEARSDDTGGEER	362	MRLLCAIFAVVFLLAEIAPNAAFVNPDASDADFPNLHTPTALEAAASKRLLRVAGEAFDDEARSDDTGGEERAAPSSVDAFVAKLMQMANTSPKTVFNRLGLANAKVDLNKNAVFNKWLQYVNKFRMTKGADKFPDYEILALLRKKRLDKDLVPLFQSLRDVHGMKNLADKLQFYVFQSSPSSRSVMNNVWLKAKVTPDEVFNIIRLQDDVFKDSQKLLQWLKYTQQYRNQVGSDSITDLAILNHLMKAPHTKETDFGALFVSLEKEADMLPLAKRLQAKLFQKWRVTNELTPDELGRVITRPTTENWEKIFGLPVTDARYQLLKAYTVTYAASRGKTVKKGVIKLFSKNQPVAALIAAMSV
PHPS_05428	Y	Y	Y	Y	PrG_83582;PsG_141401	0.999	21	53	RFLRRHQAEEEDEEEGNEAEEENEEER	144	MRLSSIILVAAASAIFSSAKAMTTDHAKSISTVESLDLVRPLEADNHADTEQRFLRRHQAEEEDEEEGNEAEEENEEERAKGANLFAPWKLDEMASSVKTFKRFANWKAYGLSPYDVYTRLEAKGIYKKYEDLYSMYNRNYATI
PHPS_16438	Y	Y	Y	Y	PITG_13093	1	20	46	RLLRAHPRTDETIDSPGEER	171	MRVCCLLLMAVIGLLAAVSGSDIKPQDSQNAIQPATAAELQHKGGRLLRAHPRTDETIDSPGEERVALNAVKNLRTKARAILKDKQLEWYVKYQASFIYTDHIGKAVLKKNMTPDKVYTTLKLHKLDNRKVWSNVISGYMDSPGFTLWEKYTKLWKQRNPSWKSQLSDIVV
PHPS_12938	N	N	N	N	PITG_04074	1	26	-	-	215	MTKLNVILSFAAAAALALTTFDGVNAASLRSAHTERFLTSFDASFDASDSTDGERFLLEMEGSESAEGEGSESLEGERFLQEVVGGSESDEGSDSFAGERFLAEVGGSESGDGDDDGSDSVDGERFLQEVTGSESADTGSESTDGERFLQEVEGSESGDDDEGSASVEGERFLVEVEGSESGVDDDEGSESTDGERFLVEVEGSESFEGSESGSA
PHPS_07371	Y	N	N	N	N	1	19	52	RHLR	101	MKTTLMLTMLTLTLALANASTRLPREDATAAMASTLTPLSPLAVINEPNDIRHLRSEDIGDDVVETITSVLNSLTPATSSSETPVPSSPETEEASRRRRVP
PHPS_07399	Y	Y	Y	Y	N	1	20	41	RMLRSYTTADEGEER	234	MRPQFILLLALAAVLTGADASTTTTKAHSIAVDQNDSPAKRMLRSYTTADEGEERGRYGAITKVFKSKKVSTNLELLSPDLVKLAKMKKDLNGAFKYLKLNKITSADDLFTNPAYTTWLSYMVHRNSQSKNEPFTVAKFFNKKLGDEGAAKLFDSAIKSADPQVSRMGQAYGGQLLKEWAQAGKHYDEVARIAPAFAPTYEATLINLARAAQKKTTALAKARVAANAARANARV
PHPS_11809	Y	Y	Y	N	N	0.999	20	36	RFLRSQDPIDGNSGTADEER	118	MRPTSVLLVLGAALLSIVIAAEVAVPAAALSTKDTRFLRSQDPIDGNSGTADEERVLGKNLFGKTKFEKMLTTNPDLLDKYTTDTIIAKLKNTKYGVELLEYLNWRSTAIRAGAFKTT
PHPS_11625	Y	N	N	N	N	0.968	30	31	RQLR	289	MPVRDVALGALSGALLSVLVSQVALPRLRTRQLRAQAPRGTVYLVGAGPGDPELLTLKARRLLASATVVVVDDLVGPEVYALIPADCDVVYVGKRGGKKDSAKQVDIDAILVDKCRAGHVVVRLKGGDPMVFGRVHSEIRALVRAQCKFEVVPGISSALAVPATANIPVTHKTLSTTFVVVSGHKPAEMDFATLAKVETIVLLMATRTIASICESLRGSGKDKDTPVALIHSGTNPDQVLLLGTLETIAAKTEGKKYSPAIIVIGQVAKYGDLQAYLDESDEEPINTDV
PHPS_00419	N	N	N	N	PsG_130409	0.987	26	-	-	540	MGSSTYPLRCIAIAFVLFATSTASVAQKGKGTVHGDLRTSATGWPSLKLHFRLKRDSMQVHGRSEFDVYANPIVSNDGLSVTYDGYADFTEGSTLTRYMLIDGIAYSTTSTSGTDQTQASSSTSQCVEPRSLPPLNDMLPAINDATPAANATLEGAKIKCAPGNLFKATFRGLNLAVCASGSAGVHVYGSDMEIGVTYLKNRVNMLAPKLNGSECKAVANATAVTETTIALLTGDVIPESESRNLDFFGLGVELSETTCSCKSTPRPCLFIHGLGIDYAEAELQDSFTAYWGDLTDHAPCCTDFKYMIWNSLETGWNNDTQQQILCDLAASVTDSGSPTEIADTIVVTHSMGGLMLASAIATGKCSFANSSSWVATSPPMSGSIGSDYAQEACNGEHTA…
PHPS_05544	Y	N	N	N	PrG_83619;PsG_143170	1	25	37	RKLR	206	MKVTKVIVALAALCVALLTPVTGSAGPADVSGDSPARKLRQESAQFADPPSQTGVKKDSTNPLRRRDQALVSAHRVYDPVSGLACWLVGECVACPESERDESFCRETGYRQELDCPRPKDPKDEALLTKPEDERETRFKACSPADTARPGVVVVKFEAVMSVLLAVSVVLLRRERGKHMSSFDLRKDPRQRTGLLGGGASSDKASD
PHPS_10445	Y	Y	Y	Y	PITG_04052;PITG_04063;PITG_04350;PITG_04353;PITG_04388;PITG_07634;PITG_12458;PITG_14673;PITG_15032;PITG_15038;PITG_15039;PITG_15142;PITG_15152;PITG_15278;PITG_16195;PITG_16283;PITG_16705;PITG_16708;PITG_16726;PITG_16844;PITG_16845;PITG_17218;PITG_19302;PITG_19309;PITG_21984;PITG_22722;PITG_23024;PITG_23035;PITG_23036;PrG_74231;PrG_74367;PrG_74387;PrG_78008;PrG_78009;PrG_78010;PrG_78053;PrG_78057;…	0.99	24	50	RALRANRDADGDEEER	302	MHPHCIFVVGLVVLFSSARIHVEASVAAVSDVFSRARFDSASGASVAATRALRANRDADGDEEERAGLSVPAVEKFKTIFTSSKVTPEQLQSWLAQGKSADTVFTRMHLTKAGSWLFFDAQFSSWVKYVDDLSAKTSNKGMSVVSTLTAQFGDDALYKMIEQAKDIPRMESLAMRLGAEQMQHWVATRKDLDEIFRLFDLDDAVKNALGQYRQFPLDKAGKRIFSNPKFTAWVKYVDEMNVKNPEEPLSMIPTLKKYFRDGELLRMTESAKTVAGSKSIATKVEDGMVQFWLSSRKTPDDVX
PHPS_06111	Y	N	N	N	N	0.956	21	43	RVLR	333	MLGTGLKVAVLAAAVACYVRPQLLLQPLVGAELDGADADASVRVLRGLLTLLSYGLASMRPSWFWVLVAVAALQLVLWGLQLTEDSLLGMSVEAEKKLFLVGAVACFGAIVSIILFGGKGDTKARFRKRLVAFYTKHNPKKLQEVDDLVEKYELNEELLFQRLHRKYNALAAGVDNHSVMKKIDESEFLYEEAEEEGVESSEEETATLLEETAVVPAEEEEDELEYEEPPRSFTAQQSSGSSGSDESFELIEKKMGTPAVLTPVRPLEIEDYGELDGTPPVSPRTAEKLACTHRQSSALIKDAIALARRAQQERIERRIANIASKRGDGYAGH
PHPS_14470	N	N	N	Y	PITG_15038	1	20	-	-	115	MRCPWLVLLVSIALLANTGAVSNPDEPEILRPKVRKNRVLIKKNKPENDGGFGDIKTNPGAEERGASTSAVESLSNSLKPADQLDDWLKKGESADDVFKLLTLDKAADDLWPTRS
PHPS_14473	N	N	N	Y	PITG_04052;PITG_04063;PITG_04350;PITG_04353;PITG_04388;PITG_05014;PITG_05074;PITG_05095;PITG_05096;PITG_06246;PITG_06375;PITG_09732;PITG_10116;PITG_10341;PITG_10347;PITG_12458;PITG_12731;PITG_12761;PITG_12791;PITG_13847;PITG_14673;PITG_14685;PITG_14884;PITG_15032;PITG_15038;PITG_15039;PITG_15105;PITG_15110;PITG_15114;PITG_15123;PITG_15125;PITG_15127;PITG_15142;PITG_15152;PITG_15278;PITG_16195;PIT…	0.999	23	-	-	492	MRQPCCMLLVVTAFLANSNGAMGTQTISLDHGSSSRLVTAGSHEVPTGRTSPKARYEDEERGNNMSAVELLTSSLKSTVPYSQLEAWFKHGVSADEVFKLLLLDNAADDVLASPQLSAWVSYMKLFNQANPTKKTSLIGTLTAHYRDEGLAKIIEAAKQVPSTARVAKHLQTEQTQRWIGQRWSPDDVFALLKLDEAGDQLFAQPQVLTWMKYLDDFNGAHLNEHITVFAALTTHFDEKTLAQMLIEAKKIPSTEKIAIGVQAEQIKKWLHDTKSPSDVFTLLDLKDEGSSLFTSPLFTAWLKYTDEFNMLDPEAKAVLSFSTLKKHYSDDALAKMVIAASKAPSTSNLAKRLHSEQLREWYSSLKPPELVFKALKLDKTGSKLLERSLFTVWKEYVEF…
PHPS_05765	Y	Y	Y	Y	PITG_10818;PrG_76263	1	22	36	RFLRTEDKSTNFINSGDVASKLDEER	200	MHLRSAVLVLLLIAVFADCTVANSVAADRRDVSSKRFLRTEDKSTNFINSGDVASKLDEERKIGAAGVFGTVVKAMRVQAKLNIMLGRGFSPAKVIKKLKITSLNDKNFNNFARYYARYIVKYPKKAATIPATAEDAAMAVKMKQWVKERVFPQQAAQKMLAFGQKNPQKYVPQYMSLWTANQANLAAKVKIKYVKEATM
PHPS_16285	N	N	N	N	PITG_04367;PITG_20940	0.998	22	-	-	177	MRSNIFVVLVICTLGCAGLASARIPVQIKPARPVRHLKSSAEEGVAVSNAAGEERTWQDIVEKLKATNILKNAEENKGADAATWESVAEKAEAGGKFQPENAAKVRWQNALANLKAEGKLTEASEEKVTKITGEAALAVKKNPKKWPYIKKALEIAFGATLTAAIVVGIDGMIGGSD
PHPS_10189	N	Y	N	N	N	1	21	115	RGLREATERNRQTLQRVREKEEEK	380	MARITWVWTVLLLCAAAAVDGEEDLDELDQLVAAKVKEMQGAFVGVERQLSAARQVAELFALEDAQLQMFALETRAKLAAVQEEVEKEMALAVLEVEGVRQAAVGNVTTWEKTLRGLREATERNRQTLQRVREKEEEKRHLQRELELKTKREVEMLQELERQREMDLERQAEEEMKRLQTLERQQKEAKQRQLEKMQELDKLREREKQRELEKKVELEQLQEEEKVQERELEKTRAFEKQPEQDAMQERISSDSAKDSDGAENTPPSVRSERASTVKRVLAWYVSVEQTVLDAAAAAYRQLVLPVVAILGFFLVLTVVIAKYNSMKRARRNRRVLYSGYPKSYRPKAKQEQKHVVADGYDLRPRMRHPIPRRDPNGFIDD
PHPS_10611	Y	Y	Y	Y	PITG_09861;PrG_97227;PsG_159064;PsG_159065	0.995	19	54	RRLRVAEPADQDDHPTASMVETPGPSNDSSASRAPASDDEER	242	MRLLQTAFVVTTALSGVKAASSLTDSTQAQLSTPTPAPWSSTITIGRNDGGGKRRLRVAEPADQDDHPTASMVETPGPSNDSSASRAPASDDEERGITKLRSSVTKLLKSKKITTPITNLLTGNKHQKSQAKLRALLLRSLPPEQASKLIFLKMPKNVPAKLPPTLPTGCKGYNFKIPGVSNAIIRLRMEVWFYYRIPPTYAFKQLGLVGKGSGKVLHAQANYKYFKSYFNAWYEAQKHLSF
PHPS_03261	N	N	Y	N	N	0.999	24	-	-	128	MRVSQVLLATTVVLLATSTKTTTASDTTTKSKTPVPAIDDSDLFMQKIPFKYGNMTGTMSIKIDPNSLHELSEDELASTDASKVYDFTQSDETGSDGEERGLFGRSFVDKLLAMFKFDRLAYLLSKAH
PHPS_10143	Y	N	N	N	PsG_130409	0.992	24	36	RILR	537	MLSMLLYCCGVFTTLVVLAAQTEASSSSPFGLQQPRILRDEATSSWPSLLFHFEVMRSSMGIYGQTNFSVFANPVVSADETSVLYDVYATFTDGATVYNYTQVNGVAYLQWMQEASTSTRCLRSELNDFPPINAMISALNEAKPVSSVSAPIQCNSDSLFKVTVNALDFALCASSKSSFEMYGRDMDIVVEYLEARVDIVTPKSDDNCEAEVESSTVTSTGRSLLTGTPLFTQDSRKLETAFSLVGDDDVNDADACSCKSARRPCIFIHGLGVKAEALELEDSLPYWGEIIGDHAPCCTSIKYAHLNTVNYTWINATQQQQVCSRALEVSTSSTKHIIKDTIVVTHSMGSLMLAGAIAHGRCKLDPSSTWVSTAAPMIGSMAPGYAQEICAGDTNIIAE…
PHPS_11810	N	Y	Y	N	PITG_14203	0.999	23	27	RFLRTQQATDTTNAGVEDEER	543	MRVSCALLIATVTLLSSFDETSATTDRFLRTQQATDTTNAGVEDEERASGGLKNLLNLAKLKKGTNDFAKADLDKMLANPAVKLEMFGRWHKYSTNKLLAKLDMSKTDNIPYAGMLLEYLNTYRVGPEQRRKYSSRLAAGSGGVVVLLLVLESSRSLCRTPAETVKLLIQMHRTLCTTLVQYAARGFKPKFPKWTLRFELVRGVMHDAASMFGDRIVDATQAPVFRWHSELFGSFMGWFALRQHGWSLAPVHFNGLEHLWLKSSSAASKTDVHERVVVLFYHGGGYAVLSPRMYIPFCCNLLSAIKHELTSQSSGEGVDVDVFIANYHKLPEHPYPAPAEDAVAVYEYLLQHEKLQPSQIILVGDSAGGGLVLSTLLRVKATGKPNLPLPLAAIVACPL…
PHPS_06526	N	N	Y	Y	N	1	22	-	-	129	MRVTFFLLAATAATLLANGSAASNAEKATVSTMVSPDQTHALDAAMSDGNEKRLRSHKTEDDDDLAEERINSAKVADLASGFTTNQFSKWLGKGYSVETIRGKLLKTKLKDDKRSDVLRWYGNFLQGGA
PHPS_07037	Y	Y	N	N	N	0.994	21	44	RMLRRVEKDPSSEER	107	MRLAYILVLAVAAIIHDNGTALSTTKDSKAMVENGDSTYADGGRMLRRVEKDPSSEERAVSFGKWMKNLNPMKVRRKFVHAGKVDEFVKAEAKRTAWLAEQAKKLSN
PHPS_11631	Y	Y	Y	Y	N	1	22	55	RFLRSHKTDDDDDPNEEER	121	MRVTSLLLAATAATLLATGSAASNVEKVTVSTMASPDQAHALDAAMGDGNGNEKRFLRSHKTDDDDDPNEEERLSSQKLSDLVKGSTSKLFEKWLGKGYSLETVRGKLGTLKESDRANIVR
PHPS_09091	Y	Y	Y	N	N	1	20	55	RFLRAREEAGDAKDDEEER	181	MHLRYILLAAAFAFLSSSEALTTATDVKHSPVARDSTPGLVRSLDVIGDELTANRFLRAREEAGDAKDDEEERALPKLDRVVSDLSGNTAGTVAKLTRSNSLNAIDDLEALKKVYASQKATLKGVFEDIATKMKVDPRAMSERLGMPEKLKTMTMEQLTRDADYRMWRMFTKYWNKHHFQG
PHPS_05426	Y	Y	Y	Y	PITG_04052;PITG_04063;PITG_04350;PITG_04353;PITG_06375;PITG_10116;PITG_12458;PITG_12731;PITG_12761;PITG_13847;PITG_15032;PITG_15038;PITG_15039;PITG_15142;PITG_15152;PITG_16195;PITG_16844;PITG_16845;PITG_17218;PITG_19302;PITG_19309;PITG_21984;PITG_22722;PITG_23035;PITG_23036;PrG_74231;PrG_74299;PrG_74300;PrG_74378;PrG_74387;PrG_74395;PrG_78008;PrG_78009;PrG_78010;PrG_78050;PrG_78053;PrG_78630;PrG_…	1	22	50	RRLRFDSIKGDEER	330	MRLVLVVLLLMGTLLPVAVTEAAPSSVESSLTAFNLQASTRYRFGNPDKRRLRFDSIKGDEERAITIPGLEKLKKWLTDFITKIKLSFNEGKQLNAWLKEDKTPEEIFHLLKLDRGTKGLLANSKIRVWSVYMTMYNKKNPTKMVTMLGVFTKTYGNLEVAKMLEIGRRNPKTYRLADRLQGIQLVAWVQNGLSTDIIFQLLKVGETNVGKLFSNPAFNVWYYYFTRLNRHNPDREVDMIKTMLTAYDDIPLAKAIEAATKVKTTGTLAKNVQSIENIATQFQNAQFKKWRAEGIDPPTIFKRLEMDKLRWGVDPNAEIFRGYKTFYNAN
PHPS_16932	Y	Y	Y	Y	PITG_04052;PITG_04063;PITG_04350;PITG_04353;PITG_05014;PITG_05074;PITG_05076;PITG_06375;PITG_10116;PITG_12458;PITG_12761;PITG_13847;PITG_14884;PITG_15032;PITG_15038;PITG_15039;PITG_15110;PITG_15142;PITG_15152;PITG_15278;PITG_16195;PITG_16705;PITG_16726;PITG_16844;PITG_16845;PITG_17218;PITG_17871;PITG_19302;PITG_19307;PITG_19309;PITG_21740;PITG_21984;PITG_22722;PITG_22740;PITG_23035;PITG_23036;PrG…	1	23	51	RLLRIGRTTGDEEER	379	MRVRDLVLLAAVALLASLDVTSANEAMKMMRPSPGSPALTRSLLNISPGKRLLRIGRTTGDEEERAITLPGAGKLADLLETGASTLVQSAKIRTWLLTQKSTDATFKTLELNMAGNKLFEDPKFITWVVYVAKVEKNNPEEVIFSKLMTQYTPNSLATMIAAAKKLLELDRTGAKLLESPQFTTWTSYVEAFNRKNPGDEVSIVKKLTKSYDDATLASMVQEAMKVPSTETIAARLQNQQNQLWRSEGKSTDDVFKLLKLNEPSLEVLVDPKLNAWTSYLKAYNLANPGKETTLITTLTTHFGDLRLAQLLQKGKKLTQTQKIAEDLQVAQFARWFYAGKDQNDVFSILKLKKDTWLTDVDTVILHQYNKFFKEMVKPT
PHPS_16931	Y	Y	Y	Y	PITG_04052;PITG_04063;PITG_04350;PITG_04353;PITG_05014;PITG_05095;PITG_05096;PITG_06246;PITG_06375;PITG_10116;PITG_10341;PITG_10347;PITG_12458;PITG_12731;PITG_12761;PITG_13847;PITG_14673;PITG_14884;PITG_15032;PITG_15038;PITG_15039;PITG_15105;PITG_15110;PITG_15123;PITG_15125;PITG_15127;PITG_15142;PITG_15152;PITG_15278;PITG_16195;PITG_16705;PITG_16726;PITG_16844;PITG_16845;PITG_17218;PITG_19302;PIT…	1	21	47	RLLRSQAVIHEKEEEEEEKDGYSEEER	503	MRLLGIALVALVLLLLTSTEAEVYTATRGVETATRSVVRQLDAPITRLLRSQAVIHEKEEEEEEKDGYSEEERGVSTTSVESLANSLKATEKLELIEAWLTSGKSTDYVFTQLALDNAADDVLASPQLQTWIDYVKVFNKKNPKKQTSLATTLASHYGDDGLAKIIQAAKKAPKTAKYGSRLEFEQIQRWLAREKTPEEVLKLLKLDRMRYDLFDQPQLFTWVKYVDDFNKMYPARKTTLFAKLSPLVDEDTLVQMLIKAKSVASTERIALRVQAEQTANWLKKGETPDDLFTLLRLNRAGDTLLENPIFDAWVKYADDFREMYPKISFDPVVTIGEHYSSAALATMIVEATKSPSTSTLAYRLNTEQFRDWIKTSTSPVHVFSLLELRAAGDKLFQSP…
PHPS_08704	N	Y	Y	N	PITG_01724;PITG_15556;PITG_18981;PITG_22945;PrG_97284;PsG_159046	0.999	18	28	RSLRLSKTVDDAHDEER	121	MRFFYILLVAAAVHLATGSVLRAQTGFRSLRLSKTVDDAHDEERAKFDFNLLNDIFHALPEQFQRMRTQPSYLDHIFGSWKSGWIGVDEAVAFMKREGLSDKAIKQFKAAYKEYLKANRRH
PHPS_09655	Y	Y	Y	N	PITG_03192;PITG_21238;PsG_135445;PsG_140885	1	24	49	RNLRDAAAMYDEER	146	MRLSLVFALFVVTLLACYNGLTSAETGVQVNAELPDSVDSPISGDITRRNLRDAAAMYDEERGLNFAKKVAGLFKSNPGLSTKVETLQKNPTALKNLEKAAVTQKTSSKLRTWFARLDANSSVTEKFFVIATILLFGIGAYLLWKR
PHPS_06549	Y	Y	Y	Y	PrG_84627;PsG_136266	1	20	36	RFLRAPKTPEDEER	101	MRVYVVLAVFLLACTSAVSGFEKTKLAITTDGADKRFLRAPKTPEDEERGINPKFWIWKTAGKNPGTIYQKYFKNMSAEEILASPKYKVWQNYKEWFNTVA
PHPS_00602	Y	N	N	Y	PITG_04052;PITG_04063;PITG_04350;PITG_04353;PITG_04388;PITG_05014;PITG_05074;PITG_05095;PITG_06246;PITG_06375;PITG_10116;PITG_12458;PITG_12761;PITG_13847;PITG_15032;PITG_15038;PITG_15039;PITG_15105;PITG_15110;PITG_15142;PITG_15152;PITG_15278;PITG_16195;PITG_16705;PITG_16844;PITG_16845;PITG_17218;PITG_19302;PITG_19307;PITG_19309;PITG_19655;PITG_19992;PITG_21740;PITG_21984;PITG_22722;PITG_23024;PIT…	0.999	20	40	RFLR	280	MRLQIVAALVAATLFGSSDASALVSSNSLLTRPASASSLRFLRAGTTTDEQERGVSLVIAGSGKTADQAFTLLQLDKAGENLFSHAEFKSWTKYMGTINKEHPSAAMAASLSARYGDEGLQKMLEAAKEVPRTQKIATKLQVAQLESWASTSKPANDVLTLLKLDGGVEKLLTNPNLNFLATYTTLFNKNHPGKETTMISTLTTYYGDKSVAKMLQAAKKVPSTEKMAKELQTAQFSQWLKEGAQPAQVLKMLKLNQQNLKTSPNGEIYSGYLAYINKLQ
PHPS_15738	N	N	N	N	PsG_126531	0.977	18	-	-	163	MAFTLHSVALVLRHQASADALDHVGPLVTSSLGPPRCLSLSQACSFQSVELLEWLWGASCVSRAIRAPHWSLANYLRSDEFYRRWQFAEAAKVAVSADNLATLKWLFDHFQGCTVPPDVVNMAAEEGKRPVLEFLLASEGNTVQWGAASVQKALRHNHLDVAH
PHPS_15739	N	N	N	N	PsG_126531	0.984	18	-	-	654	MPRALASVACVLRRQASADALRDVGETISDFLGPDPNLPLAEACSFNAVALLDWIWRVSCVSRAARASRWTLASYLRSEPKYAQWQFQKAAIAAAAGGHLDVLKWLFAHFSGCWTPVMAPEAAAKNGNLAMLEFLLSQDAGRAFEYERVEVPLEKLTSFETRPTLPSGWKGPGNVVYWGGRCIAFVMRGNSFEAARWLFTRSPHTYSDEDITLMVQWALTAGSFELAELFLPRGKSLMEFAVGCSHLDVLKRVVKSGVLRLDEAGAAETVELLVPHGRLDLMQRVTQLYSPPRPRREGDVNWKSYWYPAIKAACARGDLPMVQWLLEHHYGREIIVGNRDDVEHDHFLCIAAGEGHVEVMQYLYDEAAADQYPASLLNAVEKGHLNSVKWLLEHHSYVE…
PHPS_07551	Y	N	N	N	N	0.977	28	35	RLLR	704	MATDRQKNALAVAACAAALAGLALWARGKQQQRTRLLRKQLTHLRFDLSVAEIEAETERILAQMKRVDDEIAALASSAVTFTNTAQKLIDLDHEMLSRVTNVTFLGQVAADKETRDACTKADEAIEDFSVQRSMRADVYKATHTLYKSAAYQTLDTVTQRYVHRLVQDFERNGLQLPEEKQKEVQAWKQKLSKLGIQFQQNLSEETIEVAFSRDELKGLSDDFIAALEKGDDGKYKIALSYPTVFPILNTCTVESTRKAVEYAFNRRCISTNVAILEEMLEIRHKVALALGYENHAAYVLEQRMAESPANVKKFMNDLDNKLVPLAKKDLDDLLKLKEADCERNGWKFDGKINMWDFRFYMDQYVKKHCSIDSEKLREYFPLTHVTKELLSMYQELLSL…
PHPS_12954	Y	N	N	N	N	0.957	29	52	RHLR	640	MPIAGKCHLLARWMVIAFTLFVVVEVTTQRYCEATLWADNYVDGVVEGTVARHLRQINDKRNANENTRVLLSFAGNVKATAAPNLESSSSGKAVGNKNNRPTAETLTVSNESVSNRQPPTTTTPSPTTSAPAEKANKQNNSKNAQPNKDVPTSSKSIDEGSGAEDQAQEAANDQARTGSGTTSSVSLAPGEPATLDGTASPSTSNVLANSGASDSFSSGQQSKTTQSDSPGPNLLTETSSEEAASTETESLKKGNLSNKKSAVNGGLSSNANGQVTSEIDTDQSNAKQNKEHSWKDQASDHEASSGEDDVSTHKVKGGSSHSDEAEAKRENGLPSVIETYSSKGDDSAEASTENPKKSKLPSDSVESSQNQAKDNPSRDSGRASNNNTDANANSTSSAS…
PHPS_07808	N	N	Y	Y	PITG_04052;PITG_04063;PITG_04350;PITG_04353;PITG_04388;PITG_05014;PITG_05074;PITG_05095;PITG_05096;PITG_06246;PITG_06375;PITG_10116;PITG_12458;PITG_12731;PITG_12761;PITG_13847;PITG_14884;PITG_15032;PITG_15038;PITG_15039;PITG_15105;PITG_15110;PITG_15142;PITG_15152;PITG_15278;PITG_16195;PITG_16705;PITG_16844;PITG_16845;PITG_17218;PITG_19302;PITG_19307;PITG_19309;PITG_21740;PITG_21984;PITG_22722;PIT…	1	20	-	-	326	MRFPCILLLVLACLAAISDAAPITGGSKLSTADFQTTHRSRVFNRPDAADKRRLKTHSAKTEAEEERAIVLPGLAKIKEWFQAFVLKIKLTFSEGRQLGAWQKEKKTPEDVFKLLRLDSGTGNLMANSKLKTWSVYMTMYNNKNPTKSVTMLGMFTKTYGDEAVAKMIEAARRSPKTKVLANQLQMQQLTGWAQNGLSTDIVFQLLKVGEGGLDKLMTNKALNVWFYYFNQMNRHNPDRQVELTKKLLTVYDDIPLAKAFEAATKVKRTEFIGTELQQAQFAKWLADGIDPATIFKSLKMDKVKWGVDPTAEVFRGYKTFYNANKT
PHPS_11956	Y	Y	Y	Y	N	1	23	32	RFLRSGENADVNDDNQEER	146	MRVSIALLVLAAVTLFASGTCNALSTGTTSKRFLRSGENADVNDDNQEERAVNFSALKKLIPRRSSFKAAKAAKEAAKKLELAKGLDGMLSDRNKMYNQFKLWKEQGAEPSAVFATLTAAGRAGAKESEMVNQYASFLKDFTAKAT
PHPS_10397	N	Y	N	N	N	0.996	23	27	RQLRGHLAEELQADGRILAADGIEETAGGGWNVLLEDK	113	MKISTATAFIGMAIFLVAAPSQALEGRQLRGHLAEELQADGRILAADGIEETAGGGWNVLLEDKKRKFLGQQTAEAPGDHEEARRKRKLQGQLALDGIEADDSGELLASRRRK
PHPS_10396	Y	Y	Y	N	PrG_97268;PrG_97386;PsG_159082	1	22	31	RQLRVGKAVASLFENQHQSTRELEDK	90	MKPSTWILVALVCASQLGGSAANEATDIMRRQLRVGKAVASLFENQHQSTRELEDKIMQDEDNKPDEVQADATKFRMRRLRSPNYVELIE
PHPS_10399	Y	N	N	N	N	1	16	54	RELR	106	MKATLILTLLTCVVLAMAPTYAEHQLRAEGSTTPTPLDAFKAEIAKFEKKPASRELRSDENGKEVVKKFVDAIEELKKNGRARRMEEDGTDYHVDSLVGQVNGRNY
PHPS_06044	Y	Y	Y	Y	PITG_04300;PITG_04339;PsG_133875;PsG_133876	0.999	23	38	RSLRIVSKATEEEER	221	MRCHFIVLLAVAAVFACGNVAVATTDSKLDTADQIDARSLRIVSKATEEEERTIGASVTEGLTKWANRILSKALLTDNDLEHLAMQATPVDDVFKRLQLDKGLDNMLTNPNFKAFGSYLLKVQTNDPDDALVSALIKQYGDKAVAEFLFDARQVKITKGVASKLQTAQLAKWVDEGKTTNEAIELLQLTHYDNLYKTLWWEYVAAHADHVSKSKKLPPVEL
PHPS_07023	Y	Y	Y	N	N	0.999	21	46	RLLRRVEKNPSGEER	111	MRLTLILAVVIAATLQNSSIALSATKDSKAMIENGVVVSAHADGGRLLRRVEKNPSGEERSVSDVGKWVKNLNPAKAARKVVQTAKIKKFLREEGERAAWLAEQAKKLSNE
PHPS_10552	N	N	N	N	PsG_126531	0.985	21	-	-	392	MSVTSLTAVTLVLKPFPAVAALDHVGTSISSYLDGSVMIPLDEACSIGSTRLLDRIWMNSDPDAEEGTSWSLCRYLRTDIHYHRFQFSKALRAGMGCGDLDVVQWVLEHFSGCTADEEVVEEAARCGRMEILQYLLEYGRCEREGGEKNVIFWGGDDMVNAIKEGHGDVARWLYDNTPDARRNLNNVMKFAVRQGDRSLIQWLLDVVYQADTLLPPPSMNDAAAGGHMEVLQWIYEQGYGGRSDHALQGAATNGRLGMVKWLVDNGITKGAREAVQGACDGGHLNVVQWLFKRGGVQYPHFAMDSAIHRGHLDIVKYLCIPGIAYEPSRMMIEAASYGHLHLVKWLLQKYDAGLFPAGDPSRSGRSNQRGRKKWGSYMHKLGSDVGSHDGSS
PHPS_06997	Y	N	N	N	PITG_09585;PrG_75817;PsG_135341	1	24	51	RGLR	339	MRVLRVTLLWALLLLVALSSSVHAADDAPQTPEPTSSANARDNDPVVQEIRGLRNAGMKLNDARDFKGAIDKLRGALTLLHNRVFGEGRHAVTEPGDISQDAALYAQILNDYGSVLIRAKQYDEAIEVLEDSVAMVEKIYGDSHPSLGLSLRSLADAYMAKDEFKLAIKKYKTLRKHVKEGLGVTHEAYIEASMRIAEGYKKLGNKEKNLKVLKDAVKIQGGEINGLTTGIAELYMELSTAHLAVGEFDDALRAAETASAIFLQRDGEDTLPYAFSLNALAGVKMRQKKVDEAIKLLKHAHRIAVKIYGENDPITQASAKTLKDVEEYKLDLQAEKDEL
PHPS_04938	N	N	N	N	PsG_130409	1	22	-	-	534	MSTRLLWVAAVFLAFVTQSAAAWRPAQQQEHPRLKNGTTTFWPSLRFHFMVKRSPMKVHGLSAFAMLASPVVSEDGSPNVLYDTFATFTEDSTVYNYTLVDGIAYASRSSPGGGNSPAAIECANSDSLPSINSIAAALSEASGVSSISASGRDIECPNGDWFKVSVNGIDFGLCYSGSSGFSMHGSDMDINVEYVDNILVPALDVQCEKVATCHSATAIGKSLLTGEAFSSENRRRMLKAALDFSLDISPSCSCKSTPRPCIFIHGQGIKTEMPDNQNSFPTRYWGNMTDHASCCTSVKFAVLNTVNHSWTEDAQQQKVCERALAVSETSVNSRISDTIIVTHSMGALMLGGAIATGKCSLAPSTTWVSTGAPMRGSMGSDYLQGLCDGGTNVIVEKVA…
PHPS_09640	Y	Y	Y	N	PrG_85155	0.999	23	51	RSLRVYKEDNVDDDDDDVDDDDEKDYEEEER	174	MRLSYILLLAAAALVGTLDGTEASGAALSKLKMANAVGLANAHESTGNGRRSLRVYKEDNVDDDDDDVDDDDEKDYEEEERMFSLGEKFKALQAAAKFSGKSTDDMSEVLKKLGPDEINAMFNQGESQIKKALPGFYKGMGAKDFDKLIRGLPDEQQALLLSGYSKYLHYNGGL
PHPS_14700	Y	Y	Y	N	PITG_01934;PITG_09741;PITG_13612;PITG_13628;PITG_21778	1	20	42	RLLRVHHPTVEYDGGSEER	140	MRLSLVLGVIAATFVAASEASSVATVPSQISNVVSPDAHSQRLLRVHHPTVEYDGGSEERTLSNSAMKKMMKNLTTKEDFAATLGIANKIDDYTNKNGIPGLRAFLESAEYKTYIGYVNYLNDMAKKSKYAALVKKIKGH
PHPS_12704	N	N	N	N	PITG_04074	0.997	26	-	-	250	MTKLNIILSFAAAVAVALNTFDTANAASLRSVDSFDASFDASTSDSAEGERFLFEVEGSESAEADASESFDGERFLVEVGGSESAESDEGSDSLAGERFLVEVEGSESAEAESSDSTDGERFLQEVEGSESAEDEGSASVEGERFLTAVEGSESAEAEGSDSATGGDRFLTAVDVEGSESVEGSESTDGERFLAEVEGSESAEDEGSDSVEGERFLVEVEGSESAEAEGSESAANERFLDEVEGSESGSA
PHPS_01400	Y	Y	Y	N	PITG_01724;PITG_10396;PITG_15556;PITG_18981;PITG_22375;PITG_22945	1	20	30	RSLRSIETVHNDDAAEEER	158	MRLSYALLVAASALLATSSALSPELDAGRRSLRSIETVHNDDAAEEERAGVVAAFYHKFDFNLLDDVLHRLPEQFQRMRTEPETLRNMFKLWKTSYMSVDDVVIYMTREGLSEKAISQFKTAYEAYIVHAVAVAKAARVAKAAKTAKAAKAAAAVRVH
PHPS_13941	N	N	N	N	PsG_126531	0.923	20	-	-	178	MARVSQFVTLVLRRPAPADAIPPLAELVTRFLGPSPNLSLQYACELGSTDLMDWIWACSSLFLLTPTPGWSLCSVLQSDKHYYQWQFSKCVEYAAKRGDTKLLTWLYGHFTECRVPQRAVRAAVGNGHLPVLQFLLKHDLGVDCTEDSGPTIKKKRVETDVRPRMKVEWGVGNVEHAL
PHPS_13942	Y	Y	Y	Y	PITG_10640;PITG_18405;PrG_81911;PsG_139445	1	21	53	RFLRGVARKDLTAADDDSHAEDEER	157	MRLLLWILLVTLITYISCATAASEETPVSQLTAKDIDTVTRLLTVEDGDAAKRFLRGVARKDLTAADDDSHAEDEERGLIPSKVTDLISKMKNGWGKWKANAMEKAFQHMMKTGETPTTLAKRLEIGVGGAAEVRYNKLYEKYTAWWINYHTLAGTR
PHPS_12898	Y	Y	Y	Y	PITG_22922;PrG_76365;PrG_82793;PrG_82797;PrG_82803;PrG_83943;PrG_85835;PrG_86187;PrG_97366;PsG_137404;PsG_139459	0.999	18	52	RLLRVDKSASVDSYSFKDIDRGGNGDGGAEVDIRTANDSEER	478	MRWYRVVFIAAVFVQASCDALSATDLVKISTVASTVTLLSANSIVGESSRRRLLRVDKSASVDSYSFKDIDRGGNGDGGAEVDIRTANDSEERGGAIEKLKSLKTFKSLSRAANTFSNKISPALPIKSKLQVWSNNGKSVDFVKKELGLDELAGAAFTQAKNFKYYDDFVTTQLPIWAKNELTPDEVVARLGLQGLSGVALTSNPNFKYYDEFVTKQALVWSKQDLSVGSVLVRLGLDTLAGAARTEAANYKYYNEFVISQMRTWVANDVSVTDVMAKLKLDKLTGDAFLSHPNYVYYKSFVKSKLRTWATDGESLDDVVLKLGLEGLPGKMLETHPNYKFLVKYWEKREQYLEEGWLKQGVTTFDIWKKYEVGRVHPSMLRRSDSYEAYKKYVTFIDD…
PHPS_03194	N	Y	Y	N	PITG_02843;PrG_97274	0.996	26	58	RLLRKTSATGEDDEER	130	MRLTVGWAVLLAVVILFACVIEAASTSENPKTTKPTSLDASQWGRPLSAGAKDAPANRLLRKTSATGEDDEERGFSVVALAKKFGAKMKRLAKYNWWIFSGKKPEQVTDPRYQGYWDFYHNRMTPGGKYH
PHPS_04612	Y	Y	Y	N	N	1	20	45	RLLRTEAKNDETIDSSDEER	166	MRLVLDLLLALTALVASTNADSASSVKHQTSRGLIQSSEARHTGRLLRTEAKNDETIDSSDEERAGFADLFKKASTGFKNKTLELFLKRQAAYSYNGAVTKAVAKENIDLDRLHTLLKLTDNKNRWDAKVGNKPGLKLWQKFDEASRQANPTWKSKLPRDPASISL
PHPS_04344	Y	N	N	N	N	1	24	43	RFLR	135	MVKLPAILVAAAAALLVLTNSAVAISEDFDVRSGGVTSARHQRFLRATVVSSVDDVTSLLDGSLDNGDEEGAPLDKGSLAGHAPPSVGHDSKPPCHRDGHEKANDKELQGNKKPEGHRVARPPASLWRLDMAGES
PHPS_10838	Y	Y	Y	Y	PITG_00707;PsG_137514	0.999	23	51	RSLRSHQKKTTVVVEDEEER	138	MRVSYAFLVAAATLLARSDIVTATPSALSKTTSVDAVHSLNVAKIDGTSTRSLRSHQKKTTVVVEDEEERAADIDSKILDKIVSDHAYAKQVFRNWLQNGQTKEDIENRLTTQGLLSKYSKVVTQYAQYLTILEERSA
PHPS_02578	Y	N	N	N	N	0.973	20	56	RLLR	260	MRLDAPAFVVLATCVLGVCGHPRPPGYFPDHLHIEPGVVAEFALIAGLVVCLYGFRLLRALVFVCGFLVAGLLVSAAFENTFGLKAWVLAASWIGFVVMGFAGGCVALTVFPLGVFVVGSMLAYAFTSSLPYRMLPGESSAVSDGVVVLLGGMLAWLLVRPFAIVATGLVGSVTAVWGIGYFAGKYPSSDDVDRFHSYMKRSKEPWVYAVPGAWWGYLAAMLALFVVGMAKQCRDVGKARSYSRIGRYTGWRPSPNIPIP
PHPS_15547	N	N	N	N	PsG_130409	0.999	26	-	-	243	MWPSAPRLLALGLLVTLAIAVATASATTLADARPVRLHFTLKRPSMKMYGHLEFDVFANPVVSPGNASVRYDGYATFKEGSTKHTILMVDGIAYFVTLTADGSETAECSSSSSLALFNEVIPALNNATAISNATVDDKKVTCSSGDLFKVTLGDATFVLCASGSSGFIVYGSDLDISVEYLDSPVPVVAPTLSEDAARSCETILSPSAVTPTTLALLTGEPIAYNWSTQGLARYLGHYFSYAR
PHPS_00595	Y	Y	Y	Y	PITG_02918;PrG_80523	1	23	53	RFLRVESTIEDEER	233	MRLAYVMAATLAALFAGSNAVSAAATSNQAKVSAVETHGVPAAARVLNTDSNRFLRVESTIEDEERALPSSLAKLSEKIANKAKPLASKLNPVVEKMTGKTMSIAVKLKPITDTFTGKLKPIATKLMPILKPIAARLNKVPIVQKLVEKFKTFAAKIKNYNVGGHTVGERYTMNKFENWFKQNKSPDDVKAMLKVGEGTSVNTKNYDLWTQYSAFYRWAQRDKEVKAAAAAGA
PHPS_00593	Y	Y	Y	N	PITG_02900;PITG_10654;PITG_12952;PrG_80526	1	20	49	RSLRAQKPAYEEEDSLDSLDYTEER	170	MRFYYVVLAVVATLLASTNAVSADAQQSQISQTTPEIVAAAQTYSAVKRSLRAQKPAYEEEDSLDSLDYTEERGGGIHINDLKKIISSKLIAIPTNIANMETKALKKMLDKFASQGLSQKKFATKLGLKDVDDVNHVNSKFFNEWKHLFRAGKKPKKVPEGLIGNHEYYY
PHPS_15822	Y	Y	Y	Y	PITG_06087;PrG_81609	1	20	44	RSLRSYTSDDAEER	136	MRFFLLAAVAAVAFVSSSNAAGAETLHAVNSARGVNDDGTGFARSLRSYTSDDAEERAIGEVLAVENRALASVKYRSWYKAKVTPTQVKTVLGVTQKELNKTAKELQQLYLGYYSYYTAMKRREAKKKKLKSQVKM
PHPS_08927	Y	Y	Y	Y	PITG_14054;PITG_21190;PrG_82793;PrG_82794;PrG_82797;PrG_82803;PrG_83943;PrG_85835;PrG_86187;PrG_87086;PrG_87141;PrG_97202;PrG_97317;PrG_97366;PsG_137404	0.998	23	43	RLLRVTTTTEER	238	MRLCYIVVATALAFIASRSGTLAMTAESRTSLVRAPGAVGGGRLLRVTTTTEERDVFSQMAEEVSKWVTTTTLLNLGKTDDEVKKILGLEKLSGQTLKTHPKFQVFEEFVSKFRERKVNELLNKDTTTDEVWRLLNLDDLSKKLTTDQLKETDALKFYVQYVNKLDDDIAKFKRADFEPDNSSPQELAVKIHIWAKAKRPPDYVLEIMGKNALKGSENHKYYKEYLQLIKGSKQIVDF
PHPS_15827	Y	Y	Y	Y	PITG_06094;PITG_06099;PrG_81610;PsG_138592	1	20	56	RFLRTNKQDTGVESDESDDSQEER	150	MRLSYLLVVALTGFLACSEAAVASDADKSIVSETARDQVLSDRELIDTGANDNGKRFLRTNKQDTGVESDESDDSQEERFSLIQTSNTPRYLWWFENEMTPRDVRKELRLTKNSIKLVKRSIYQGYVKYYDNHCTYFENRKKAFCRAKEY
PHPS_00053	Y	N	N	N	N	0.922	20	39	RTLR	385	MPSLLTLLLFCDFLERRLHTSNLVLLRRMLRDFFAGNERTLRDFVRLGASVVTIAPMERAHQRHRQEAARLLEQQAQLPEDSKQQAQLCVFRYLSARVATKNILWLRDMYHEFCSGRDTLVREFVRRGNEVVSVIPVDIQALQAAALQSTELASDEGDASGSDEDDDNEIASLAELATVASMPPTQNELRACIMEVLDRIEQQEPWKQVFDSDSLPLPFKRRKLTAALATFWAEHGRAVWERRFWGPLVKLLDQRRRHLARKSRQYKARGTFKMVTTLVYEEHGANFFVQMDQRTRLHKGWWYSEPVQDLVSIAQHQSLAACLHYMESQALERFPTVPGRDTSEGKPSTCKSKSMWSTASAMAPILREICAIKDANTCATNKKKK
PHPS_04029	N	N	Y	N	N	0.999	20	-	-	143	MRYGHLLVLFMAAFTACCAALPNIEDTGQEIGETTTTSAVIQRNLKGSETATEDSDEERAVSPGNVGKLKNVFQTVKTKTAVINALKKVPTKISAKDVEIARQFVTNIQEKTKINKKAIAITLLVFLLVTGGSVALANYTRSH
PHPS_04939	N	N	N	N	PsG_130409	0.996	23	-	-	531	MSKPCLFSVVAIAFAVLLAFAAAQSSSQLQNETPSSWPSLYFRFSIKRAATEVHGQSEFSVLADPIVSSDSSSVLYNTFTSFAEDEMLYDYSLVDGVAYVARSYLNGGENNPPVKCMNTNVLPPVNSIVAGLSDAKAVSTITASNGSTIPCLSGNAFKASVNGIEFGLCFSGSAGFTMYGTDMDIKVGYAGNHEPILAPKMDDKVEQECEKVAVTSSVSSLGKSLLTGEQIPVDEARKLEVAFDFLLEESCSCQSTPRPCIFIHGLGVLDEKEENLDTYNYWGNMTGHTPCCSSTKYAVLNTVNNSWTDDLQQQKICDHILEVSETSTETTVSDTIIISHSMGGLLVAGAIATNKCSLDKSTTWVSTGTPMTGSMASNYFQESCKDQTNLFMERFVEST…
PHPS_10135	N	N	N	N	PsG_130409	0.996	24	-	-	241	MSGSSLRVLLALATLVAFAGKTTSAHRKLETGTKLEWPALRFHFTIKQESVKVYDQSSFDMYANPIVLDDNKDVLYDVYATFTQPKALHNYTLVDGIAYSELTPFTTGSSSGTPTPQVVCLDTESGKLPAINSIVAAVNEATNSSGNGTVASTCATGTSYETAINGGDYEVCVSGTTGFTMQGSLMDISVNYLDSHIDIRPPTMDRAAASKCSNLGLSSSVSPIGHALLTGEPMPTGTKTT
PHPS_10134	N	N	N	N	PsG_130409	0.999	23	-	-	545	MPLSLGSLAVTLTALLGITHTEAADHSVLDAQHWNELKTGTPLSWPALRFHFSLKKDTMKVYGMTTFDMYANPIVLDNNKNVLYDAYATFTDSKGVHNYTLVNGVPYSESTPFTTGSSSGTPTPLVACLDAEFDKLPELNSIVAAVNAVTVSGSGSAASACSTGSSYKTAMKGVDYAVCVSGTTGFTVQGSDMDVSVEYLESHIEIQRPTMDPKAQKCASKASSTSTTSIGHALLTGAPIPTNKARNLEAELSIDISLDELSTCSCKSTPRPCIFIHGQGIEPEMAENQDKFSKYWGNLTDHAPCCSSMKYARLETIHSAWSDPSFQQKVCDRALAVSDSSSTSAIADTIVVTHSMGNLMFAGALANGLCELDSSSTWVGLAGPMKGSMASDFVQDSCA…
PHPS_10133	N	N	N	N	PsG_130409	1	22	-	-	534	MPLPRFGAVFAALLMLTTEALASQQELDHQSVNSSTNWPSLLFNFTVKRSSMKVYGQSEFSMLATPVLSVNNTRVLYDDSTHFIQGANVLSYMEVGGVAYLSTSLADGSSFTPPPAECFHSESGDIPSINSIIAGINEATAVSSSGDADECSTGGDLFKMSVNGIVLALCLSTSSGFTMKSNDLDISVEYLKNDIAIKPPTAQAGTLPACSTSSLSSTVTPIGQSFLTGNPQALDHTGTRKLDAAFDFSLDDSCSCKSKPRPCVFVHGLGVKKEMARNRDRFYYWGDLEGHAPCCSSMTYTYLNTSGNPWTSDTLQQKVCTRVGAVSDTSTSSGIADTIVVTHSMGTLMLAGAIANGKCSLDSSSTWVGLAGPMKGSMCSDFIQDSCTGKATAVLETVA…
PHPS_11667	Y	Y	Y	N	N	1	23	51	RSLRTYKEDNVDDDDDDDEDGGEEEEER	172	MRLSCILLVAAAALIATLDGTAASGAALSKLKMANAVDLANAHESTGNGRRSLRTYKEDNVDDDDDDDEDGGEEEEERMFSGLAEKAKALAVAAKFSGKSTDEMGEVLKKLSREEIILMFKHGEPQMKKFLPGYRRGMDFDDFDNLIRVLQSDQQALLLSAYTKYLHYNRRF
PHPS_09840	Y	Y	Y	Y	PrG_97198;PrG_97340;PrG_97368;PrG_97370	1	20	53	RSLRVHKVDNEER	132	MRLAFLLAVAAVTLLSSGEAVSAVANTEESQVSMLTSPDQLLSAAAGRNDGKRSLRVHKVDNEERGYNVEKFNRLMNSQSYRDHRFGNWVTKGYTDRHVHNLLKVDSNPSYRRIFQYYQNYLQNFAPRLVSK
PHPS_15835	Y	Y	Y	N	N	0.999	23	50	RLLRRVEKNAAHEDAAEDEER	118	MRLTYILAVVIAATLHASGTALSANKGGNAVIENGASPDTIDSTYAGGERLLRRVEKNAAHEDAAEDEERLFKGLKKYLNYIPSKLKDRLEVSKAKEQLKTSRLRHEKLKEQGLTPLT
PHPS_01462	N	N	Y	Y	PITG_04052;PITG_04063;PITG_04350;PITG_04353;PITG_04388;PITG_05014;PITG_05074;PITG_05095;PITG_05096;PITG_06246;PITG_06375;PITG_08074;PITG_09109;PITG_10116;PITG_10341;PITG_10347;PITG_12458;PITG_12731;PITG_12761;PITG_13847;PITG_14673;PITG_14685;PITG_14884;PITG_15032;PITG_15038;PITG_15039;PITG_15105;PITG_15110;PITG_15114;PITG_15123;PITG_15125;PITG_15127;PITG_15142;PITG_15152;PITG_15278;PITG_16195;PIT…	1	21	-	-	493	MRLHNAVLLAAASLLLASTTAESPFNTGLSTSLRISDQHDAPAKRLRRTHATSKTEQDNEERGVTTSGVESLANSLKAKINTEQLETWLKGGHSTDDVFKLLTLDNAADDLLANPQLQAWVNYMKLFNKENPKKQTTLIKTLTSHYGDEGLAKIIETAKQASSTAAIAKRLQTEQIQRWLVQEKSPDDVFTLMKLDKAGDQLFQQPQVVTWAKYVVDFNKAHPGQKKTLFSAVTKFDDQTLVNMLIAAKNVPSTEKIAVRVQADLTNAWLKIKKTPNDVFTLLRLKKDAGTLLDDPSFIAWMKYTDDYNLMYPKETMPVIYTMAKQYPIAQLATMLVKAHKVSSTAKLASQLHLDLLEHWFKNGNAPSYVFKLLKLDKTEENLLDSPVFNSWLKYVAYF…
PHPS_13363	Y	Y	Y	N	N	1	24	49	RFLRANHNEKDELESLIAADEER	158	MRSLLYVALAITVLVSSDAVAATAESNQHLMKTATDFVAPEGIQESRKRFLRANHNEKDELESLIAADEERDKFSGLQMMAKELKMRRSSQKQLAAAVKKMKAKPKGPPAGLNSVTDTKFAQLARANKTPKQALAIGKIKKTEVEAYQKFFLNSLFNR
PHPS_03531	Y	Y	Y	N	PITG_22978	0.998	20	49	RHLRKKELEDESEEER	179	MRAYFVVVLVVATLVARPGALDSRRATGIMSPDTPQWSTAQEDGLPTKRHLRKKELEDESEEERVIESQFSSVTKLLEKLPSIERKGLLDEFKKLSPAYQAGFLKRLESLNRQDIIDTTGKVPYFVKKFPDSWAGRILQYNAWIWKSRTPEWVEKRYPAFAKGYDLFYNNRMTGGYKYA
PHPS_10398	Y	N	N	N	N	1	19	51	RQLR	100	MKKILLVTLLTLTLAFANAADTSQRQLRLENNAATSFEAAVGAIKKIDDPRQLRSEGILSNLVELLKNLTPANPSTGTVDSASPEQDPDEVEILRRRRVP
PHPS_16084	Y	Y	N	Y	PITG_10808;PrG_97219;PsG_159112	1	22	49	RALRIHNARHAEADAQKVSKNDEER	213	MRVPHVVVFLVLTVVSLTHCEAVSTDSERPKVSPPHASLWSSSAIEPKRALRIHNARHAEADAQKVSKNDEERVGVLSLLGQALIKVKAKGDQQWWLFRKYTPDQVQIILNLGKEDEKYKEYVKYFYSYFIKYFDEPLAHFPEPVIEQIWKARLRAWLDTDSPPLVFEKLGLKGSPFASAKGQKNYKHFQKFHDMWTKKQMRESQPVKLDIVM
PHPS_06671	N	N	N	N	PsG_134166	0.998	18	-	-	508	MRVQASLIVLSTATASAAQTTERSLGALVDCPAARSAESPCLWAGENGEVVDSKTLRDLLVQRNLVSFGDRDGLTRNLQAHMTYIEDVHAYAKSVGHEFSYHMGVNERHLTSSTRRRLSPQQLVDQEAKSSRSRRLKAEASGSTASTTSTVSSSGSSEYWNWCDTDNSFGYSVCSSVKSQQNCGSCWAFAAADAIETAVAIAENASAAVSLSPQQFLTCSTLETTQTFDYCWASDSGVDGATWMETEIKWESQNDGCNGGMTHGAFIDAAQNSWGLVTELTMPYDDSGSSSTSSNNASSACTVSSNETAASITGWEQVVGTECTASSNCTILLRTALEQQPVAVAINSEDPFGDYAGGFYSCPNDGVLSSKDDVNHALLLVGYGTDASEGDYWILKNSY…
PHPS_03222	N	N	N	N	PsG_128425	0.995	40	-	-	323	MAASLNLASLQSMAQTLRGSFLGQALVLLLLVLVLRYVAASWRAGLAPYEVQTCPPINPHVHYRYGVSQMQGRRPYMEDRHTAMAGLNGDPKQSFYGIFDGHGGDGAANYCVQAMCQNVIREPSITKEPAEALKNGFLRTDQEYLQIANRKNSEDGTTAVVVLTQGDEIFVAHTGDSRAVLVHRTGKLSVLTSDHKPNRPDERRRIQELGGSVVFWGVWRVEGILAVSRAIGDRMLKPFVVAEPEVKKFTRTESDRYIVVASDGVWDTVSNEDAAQLVLKYEDPQAAAQRIMEEAYGRGSMDNICVMVIDLREETNECSVKDA
PHPS_10454	Y	N	N	N	PITG_09216;PITG_09218;PITG_22884	1	24	43	RRLR	174	MRFAVFLALLVATFVACASSFASADTFEEGFAIFDDEVDNVGRRLRGEVAVNKDNVAKISGGFLTKLKENAVLTKATKMAMAAKGDEAATRNAIKLAAGAREGAKMSDETMAKLSSMIAQTAKKNPKSWPRLRIFAKATLGAGVGALALYGAYKLMFDKTSTSAATTTTTTGSA
PHPS_03573	N	N	N	N	PsG_130409	1	18	-	-	536	MEPFTVILFALLAVAVSASEFGTEQRREAASTTAHRLEPSLHDAPSLKLHVTLKRESMKIHGQSKFDIFANPVVAGTGSSVLYDGYAAFIEGDAQVTYAHVNGVGYLVNQGLNSGQTVKCLPSESLASDAILAALNAAAAIPSASIGNEKIDCDGGELFQTTLGGAGFALCALGSAGFSMSSSDLAVDVEYLAQPVDIPVPTSPIACETVATATSVTPTALAFITGTGIPSTTSRSLEQASHMAMAASTCACKSTPRPCVFFHGSGNKNEEKELQDTPKKLSHKFGDIRGHAPCCSSMKYAVLNTVDYGWMSDALQQKYCDHILSLSSTSDEASGVIEDTIVVTHSMGGLVMAGALTTGKCSLGQGSSWVGLSPPMNGSMASDYLEDYCSGEFTDIAGG…
PHPS_09058	Y	N	N	N	N	0.976	30	52	RALR	297	MKKKLRVATTRSPPASFAAALEVLFAPSRGLWRCINVESTLTLARVCTASRRALRAWLDAAAADLSLGKETLPVLMQLPGTTFHAQLHAALQLLHDFTYATSVQLPDGHKLPAGLQQKDDEQCQRVLRGRQVQVIVAQCKGKGWGVLAAQQIEQGAFVGEYTGELVSSREMRRRYRERYDAQELNYVLSLREHVARRDSAALHFDVVRTNVDATGVGSLTRFFNHSCRPTTFVAAVRVDSFVPRLALFARRCIETGEELTFDYGDGTSGADSQGGGGHPCRCGAPECRGYLPGGSGS
PHPS_05511	N	N	N	N	PITG_10835	1	23	-	-	168	MRTFLLLVVAVVFAASCVSFTNAEYAVQAQSHLNTDRLLKPTADKEGDLIPADKEERAAGIAGIATRMKNLLRRNPSKMSEAKNNVKGANEAINKVNSVIGRGKTSTELTPAKMKTLETYARSNSENWWAMAYYITNVLGIGLSITFVYGVLFLGWIPYGMGGSPRAN
PHPS_16614	N	N	N	N	PITG_04280;PITG_04282;PITG_19529	0.996	24	-	-	200	MRQCSFLVLLVVIFVACIAALAHAEDSTRISTVKTVLEDLNDATTRRNLKEDNEVAKTEGGSTDAEAEERAFPIKFPSLSGLKSFFVKPSSVGTAAKTNPEFAAAFKNPKVSQAFAEVEKQPGLLQRLKNIPVLSNLATRLRGRSAQFTTRQVTNVGHLAVTTSSSSQLTHMWVKYGAAFLFVVGIAFLATMVYRGLQPK
PHPS_12775	Y	Y	Y	Y	PITG_00582	1	23	40	RFLRTSETTDEER	213	MHPTKILFLALAFLFALSSAISAQVPASADALSDNMNRNRFLRTSETTDEERGISLDALRSELSFMKLNWAARHKESAEVKLLTKQAKSQTKLEDTLAKNKIKVDAKAARAQQKVEAQALKAQQKLAAHKAKAEQQLEALKAKELQKKAKELAKNDKRYNQWLVADETPDDVFKNFKFDKMVKKGIDPTTSPNYKHYENYQVVFHNRYPNLPL
PHPS_12770	Y	N	N	N	PITG_09216;PITG_09218;PITG_22884	1	24	43	RRLR	182	MRFAVLLALLVATFVACCTSLAVADSFAEGFTVFDVAEDIEARRLRSDAGVNQENVAKIAGGFLSKIKESATLTKAVSMAKAANGDEAAAKKAIMLAAGAKEGAKLSDETMVKLSTMIAESAKKNAKSWPRLRKFVKIALGVQVGALAMYGAYKLMFDKGTTTVAPTTTTSSASTASSASTA
PHPS_08128	Y	Y	Y	N	PsG_133925	0.999	23	51	RFLRKRVEAESDDLSSEER	149	MRAYITPLVAVVALFASSGVASAVTASTPVKLAQLYPGSTNNVQTENNGARFLRKRVEAESDDLSSEERGGLADVAKKAKQYLTGETRLAKLFTKTDDQLFLKKIGPDDLTNAANRLEKRGWSKETVEEFKAIAARYSDYWYRNLPDPV
PHPS_14824	Y	Y	Y	N	N	0.997	21	48	RNLRAHETNANDEER	139	MGLRCLVFVVVFFTLAACCNCVTVADSNVMAKDLEADSTRLIDVNGKRNLRAHETNANDEERAFPGVTSLKTLLQKIPHVGHLKTMVKENPALAKANVFVSKRPKLHAASLIVKGQLKPLAIIGAVALTGGYIMYLVKG
PHPS_08948	Y	Y	Y	Y	PITG_12458;PITG_15032;PITG_15038;PITG_15039;PITG_15142;PrG_74231;PrG_78009;PrG_78010;PrG_78050;PrG_78053;PrG_78057;PrG_78630;PrG_82382;PrG_84992;PrG_85060;PrG_85377;PrG_97353;PsG_133362;PsG_136868;PsG_136869;PsG_139205;PsG_139215;PsG_139216	0.985	16	43	RLLRSHEPREANEER	153	MLAFAVLVASIDVVASEAAMAPPGISAKTWPLTGPQHDVLPRRLLRSHEPREANEERAIGTSTVESLVKSAVSTEQLEAWLKRGDTADDVFKAMKLQKAGDNLLDNPQLTAWVSYMKMFNQANPTKKTSLITTLTAHFGNQGLTRIIEAGLLG
PHPS_02881	Y	Y	Y	N	N	1	23	36	RFLRSHKTAANVGNDEEER	106	MRVCYVFLVATVALFASDAGVSAATTDATEAATTSRFLRSHKTAANVGNDEEERGLDIIKQLAEIMKSLEGKNWMDALHTLQFVHLSQKQRDAILQLHLERLAKNA
PHPS_16075	Y	N	N	N	N	0.996	21	48	RYLR	182	MRVCYALIAVAAILAQREAVADSKQNQLVADIAAPSLDAAQIATSSKRYLRLFEVEKQLPKVIKRQQVITVDQLLNTKHLDEILDPKRADALLAKKNLGGWLDKSTLDAVLRGDFAQKKEMFKAWRASGRTSRMVTRLIKKSDPSIEKKYRVVYTMYAGYLKMVYKQENNAKRLAAAAAAGN
PHPS_11731	Y	Y	Y	N	PITG_05750;PrG_74458;PrG_97224;PsG_144038;PsG_144167	1	16	49	RMLRTSEGTDAADEER	172	MRSFLLLLVLAGVAFATSDALSVTALGSQLTLSKSELDQAVQPNDGGKRMLRTSEGTDAADEERGFAEVGTKLKARSQILKTWVTNSKLVQTATQKVETLAQKLRIATVKGLIRKGATNEVMYANKVSPDEYFLALKLNPKLKFNADSAIARANNPDLEKFFTYSVYFNLKQ
PHPS_00928	Y	Y	Y	N	PITG_04153;PITG_15303;PITG_18318;PITG_18325;PsG_141756;PsG_159009;PsG_159154	0.999	26	52	RFLRVTDPDLAVDDEERGGGQRYGSLAAITAKLEEK	131	MRSIFYVALALAVVARSTVVAAFANADESQLLSKTFPDGAADAVISSDSRKRFLRVTDPDLAVDDEERGGGQRYGSLAAITAKLEEKEMKHVAEILSGLKEKHYDAKLKEAVQNGKITNEEMAAVKNLLGM
PHPS_07845	Y	N	N	Y	N	0.998	23	52	RFLR	193	MRVQYALLLVMATVFANNNLVSAATASNQDKLPSELSADDLGNLERGTKGTRFLRKVEAHEGSRDIKNDDEVRAFQIDDMLAQWLKTGPKKVEDVAPKKMIEMVDMRKFDDVADKVKKVDVKKLDPRKVATTQGDDEIAKLSGYLDDLEKIIFRDWKAKKFTVEQVRASMQRDGADEKLIKMVPQWYKEVAKP
PHPS_07224	Y	Y	N	N	N	1	20	55	RILRAREVAGDPKDDEDER	181	MHLRYILLAAAFAFLSSSEALTTATDVKHSPLTRASPPEFMHSLNVIGDELTANRILRAREVAGDPKDDEDERTLPKLNRAISDLPGNSASTVAKLARSNSVNAINDLAVIKTMYASQKVTLKGMFEQIATGMKVDPKVMSERLGMPQKLKTMTMGQLVRDRDFRFWRMFTKYWNKHHFQG
PHPS_00570	N	N	N	N	PITG_09223;PITG_09224	0.998	24	-	-	143	MRFSLFVALIVATFVATCVSFTSAESVAQINDLDTVQNLKGGRNLATADEWWLADTATEERTGGASFLSKFKGRVSAFRLKGAGAKTQTLSDAQIKTVTREVATTVKKDRKAWPIIKKGLKILYGALLAGLIIVGVNAMLSQV
PHPS_08806	N	N	Y	N	N	1	21	-	-	160	MRLLVWVLLVTLVTLLSNAEAASSTVGNSDTTKSSKLESSQARALYGEHNVNNHGYLRALKAVEPTVDDLDADGEERAISFSNILNQAKTALGGTKAGVSGQAAKMKDHATGILFKRLYNSGATPTSLKSRLMGTNFGKSFLDKYNVWWKSVRKTAEVPK
PHPS_02544	Y	N	N	N	N	1	23	46	RLLR	2111	MRLGYVLLVVAAALLVSCDGASATKPQLPARNRIQSVATDDGPSSRLLRGGDGLKKIPASVVKELMGDSTKRTQFFQTWSTGNVSVKRLAKSLDLNTMQLKQLRKFMNRKKIDKATLLKQYDEYLAKLKKTALSIQWARAATLADDWYLSTRCHERSKSTSCRNYERCKATGRCARGDEDYEIKAGQLKSFAREFAGGGRQQIALMNDFEDWKSGSHRWRFHSRGGATNSSDDSSVLGPRASIGWDTFTFPVIGSLELASGYLVFDTDRAEVRGDVQLNGLVATTRLGGTSVAVFNFMTVYLGAAVRVRFQGARAVALLSRSSLIVDTELRVRPETLGGFPGGGFVGTGTSFPGVNNNQNGPGSSSVRVYVKTLSTYGKHVPEVQEIETSAAAGQKLQG…
PHPS_12188	Y	Y	Y	Y	PITG_22922;PrG_76365;PrG_82797;PrG_82803;PrG_83943;PrG_85835;PsG_139459	0.984	20	52	RLLRAGKTANVDNYSFKDVDHDDNGDDK	479	MRWYRVLFATAVSFRTCSDALSVTDLVKISTVVSTVTLLSANPTVAESSGRRLLRAGKTANVDNYSFKDVDHDDNGDDKTEGDNVTTNERVGGTGGIEKLNSLKISKWSVPKAVNSFSEKILPALPTKAKLQLWSNHGKSVNFVRKELGLDELAGAAFTQAKNFQYYDDFVTSQLPIWAKKELTPDKVEAQLGLQGLSGAALTRDPDFKYYDEFVTKQALVWSKQDLSVDAVLVRLGLNTLTGAARTNAANYKYYDEFVIRQLRSWMAQDVPVTDVMAKLKLDKLTGDAFLSHSNYVYYKSFVKSKLRTWATDGESLDDVALKLGLEDLRGKTLETHPNYKFLVKYWEKREQYLEEGWLKQGVTTFDIWKKYEVGRVHPSMLRRSDSYEAYKKYVTFID…
PHPS_04122	Y	N	N	N	N	0.951	30	55	RELR	148	MTALPALALELVAFFGFLCILLNVLLPVLAFVLRFVAVDAPREWRKWQLHRAQQRELRRLQRRVDVLTRRKQAEEQETRRRAKGASAQKRQQAEETPQQEMDGRRSSKRKAESTPRQQRHRLSIHSTAKKPAASSMRERRRTREQEEL
PHPS_16192	Y	Y	Y	Y	PITG_18156;PsG_139461	1	22	53	RNLRSDAATDDSDKSLESEEER	195	MGLVKLFLVVAVLVLTSCDASAITGAGHQRNVAKPAPIDAVFSTTDGLGGHERNLRSDAATDDSDKSLESEEEREIVPASVRYALKKLVTKDDAIYTHGTGTGYEKEWWATVLKYYRYAKNKLDTVYRHFPGQFIVWAANKQTPAMMYEKLNVIKTTGPYDKNYRTYIKYLRFYEWLKGPTYNPVLEHGPKFKTD
PHPS_08114	Y	N	N	N	PrG_94164;PsG_158475	0.994	23	40	RRLR	451	MLSRLTKLGTLSARACLAPAVVAPVLSATFSSPAANRRARRLRRSKAGAETAAPDPRTPSLLADIDQLSRNGLAQRVEMPRELLERLTSVVRSRTHSQLAALRQKHVGGRRNTRQLPLDMSKTPLGWTMDRSQQIPPYAYGPAETLAFLAFEMEATYACTHTVFTELQKRLPDFKPKSVLDFGAGPGTASWVAKDFYDQSLDKYRVVEPSQSMVDAAEVLLEDFPGLSVRRNIADMSRDIDAGNKYDLIVVSYVFSDITNDFERVATTSALWELLNENGCLVVVDRGSPWGSHHVRSARQFVLDSVAEDEDGKQGVRIVAPCPHHFECPAAGSTWCHFVQRSPVVNHPREATPKRWHGQKGSKFSYMIMQKTREGSDEDAAAKKKKPIARMLRAPLLAT…
PHPS_01840	N	N	N	N	PsG_126531	0.927	14	-	-	309	MAFVLTSVSLVLHAQRYDDALHELGPLLSSFLGPSPNLSLGGACTFECVRLLDWVWTLSCTSVAQRPRGWSITNFLRSEPQYHTWQFWKCTKTAAERGAVDVLEWLFRHFSSSVVPMEVVEAAAKNGHLLVLQFLLQHDRGRTSRHNHVAMTTQRDEQDVVSFQSIPVPKPSDWSNGGHVVHWGGRSIIDAISKKHFDVAQWLYMHAPHELNSEELRLAIFEALCWGGIDLARFLLPPGRRLVDYADWVHRAEVVEMLLDEGVLRENEALAVASIRRLTEAGRLDLMQRIYRLHSPFRPPRDGAFSRIW
PHPS_07471	Y	Y	Y	N	N	1	23	55	RFLRVYHDEDDIDSDDLVVNDADEEER	151	MRLSYTLLAAAATLLATSEAVSSATATDHASLSKLSSANAVQAVEVTQTDGTSKRFLRVYHDEDDIDSDDLVVNDADEEERGKAPFATERLQKALNNNSKLSKLLKQWDNNGYTVAKVAEKLDVDVNGALDQKFMSLVTAFQSYKNGWRPQ
PHPS_02336	Y	Y	Y	Y	PITG_13481;PITG_13959;PITG_21107;PrG_97215;PsG_142795;PsG_159007;PsG_159234	0.995	25	48	RFLRSHQTTGDEGKITEHDDEER	147	MRLFNMNLVVLATVLLASGTAVSYADQASVLNVDVVHSSRVLSGEDKRFLRSHQTTGDEGKITEHDDEERGGGQNLFSALKLSNMGRNVNYRDKVFQRWKNYGHTVESVTEKRVPDSLIDAFETYLKLRKNTGKVFGDRRRRIIEPR
PHPS_08783	Y	Y	Y	Y	PrG_82381;PrG_82382;PrG_86936	0.999	20	45	RLLRTTEYEDSEER	257	MRLHFIALLATAAFIPSIDASAATGFKGTLANPLTVGQNEDHATRLLRTTEYEDSEERALAFLSKFKTFLTPGTSSKITSKVSSSVAAKASTETSQVQAMLNAGKSIDYAFKHFKLDKVDDIFSSPNFRSWLGFTTQYSQKTGSKETVVKFLTKKFDDDKVALMLQKAAGSSDTQVQTYGKGFLTAQMNDWFKAGKKPETVKKLLTSKANKPVLDAYKEHYSVLLAKAADKAKRKALAEAKALELAKAKADALAKAG
PHPS_15377	N	Y	N	N	N	1	24	29	RALRSVHEER	408	MRLTFYLALLVAAFLAACIDLASADHEARALRSVHEERGGGNSITTLFSGLKQGLADGKNKAALLAKILTTDPKKLEAFKVSDDSVSKMSGIVTKANAGDGVGLTDVEVLKYARSFAVAQKGAGMTDDQVAKLAKMVADATKVKNAAQVSDEEVAKVSAIFKKANGGATDAAKYTDDEVAALSKAFAAAQKEAALSDDQVTNMAKMMAGDPKTLEAFKVSDDSVSKMSGIVTKANAGDGVGLTDVEVLKYARSFAAAQKGAGMTDDQVAKLAKMIADSTKVKNAAQVSDEEVAKVSAVFTKANAGIKDAAKYTDDELAKLSKAFAAAQKEAALSDDQVTNLVKVLSDAKSITSTSDARIGKISQELAIVATKDKKGWSTLKDVIVGILGVTVGGAIIYG…
PHPS_13566	N	Y	Y	N	PrG_97284	1	20	28	RSLRSYKAAADQEEEER	114	MRISYVLLVAAATLLASGNALSTETEKRSLRSYKAAADQEEEERGISWIENMGLPEMFKKMHKLPNHQRAIFASWMNGMQSVDDAVVFMKGQGLSGNTLEHFKDAYAAYRRSNS
PHPS_15405	N	Y	N	N	N	0.9	22	76	RRLRQLPIDER	559	MKSSSKFTNALVSVEAAWVCAADVDVQREEEERVGALARLRKQSVKDKYELATRATRLDQELQEQQLQWKKKTEMRRLRQLPIDERGLADESSSNNNRKKGSIYAMENLRLAMLMKDTKLRQRVKRKKVRPRIVQDMLTLERRYSEAARKLQKWWRAHLNCRFWQMYLKQVKAVVQIQRLARGYLTRRETINRVEFMAVLETEEEWHRVQRDKLQARLNRKQLQQRVAQLEYEYYSKHEEIQDMESIYLDMQTQRMRVSPRAIEHGWVEEMEAKMKQQRALITKMKLETVFGLGLEFKRKEKELDEFQQRIDAIEERRRRFEIWRNEEFLDNWERECRFRHQAKLKQRRQQVAETRRRWQVQFYWTNGKHDNRWRGTCWSPDVLEAAKEKEIFCIGSTD…
PHPS_13805	Y	N	N	N	N	0.964	17	30	RKLR	1056	MDAQVAISLLILAFVSCGVVYDVELSPQGRKLRSRRYRWRRLQNWFPMGVAYAAFYMARYNVAAGNVPAVRNQLGYSSVYMGWVLSAGSWAYAISAPFTGQITDRIGGRNGMIVACVGAALCNLAVGVVFLSNGSFRVKQVLFVVFYAANVLMQGFGTSAVVKINAAWYEASERGVFAGVFNVMLTSGYYLSLGTGDSIIESLGWAYVFVIPGGALVVMSVIILSFVKSSPADINRFSADQLPTCVAPQCVSCGEEAALTRKQQMQQLLKNYTFLGYLAALFFLCWARDGYLNWFLSFFDDVRSEPLTSSDTAIIGGAWTIGGFVGGILCGWISDTIFESNRVKPIFIFSLLQAIVLAVIYVVSATCSVVALGALTFLSSVFILGNYTLLSYTVPTDLP…
PHPS_07463	Y	Y	Y	Y	PsG_139173;PsG_159174	1	20	50	RRLRAEKAIEDDDKAEER	270	MRLHCVVLFVVAALVASVEASVGATESKAATPKVQLERALTDWTDTGIKRRLRAEKAIEDDDKAEERGAISSLTTKLKNLLKSKKLPKVAPKVDPKVDPKVLTDAASMQKELVKVASMPKDMTLPKKLQTMARKQKSTDDAFSTFKLGEEGARLFKADALPAYVRFSELTVKQRGGQDMYGVKTLLHNFGEKKVITIANAGLNSKNELSVATAERMRAGLISKWWGERKSVQDVTLMLKDGGVTLSQANKEVVKTYMNAYNKAYITNVAV
PHPS_07467	Y	Y	Y	Y	PITG_04052;PITG_04063;PITG_04388;PITG_05014;PITG_05074;PITG_05095;PITG_05096;PITG_06375;PITG_10116;PITG_10347;PITG_12458;PITG_12731;PITG_12761;PITG_13847;PITG_14884;PITG_15032;PITG_15038;PITG_15039;PITG_15142;PITG_15152;PITG_15278;PITG_16193;PITG_16195;PITG_16283;PITG_16705;PITG_16726;PITG_16844;PITG_16845;PITG_17218;PITG_17309;PITG_17316;PITG_17871;PITG_19302;PITG_19307;PITG_19309;PITG_19655;PIT…	1	26	47	RFLRANVVEER	412	MTATSSACMKLLVVVTLLACINVASAASVDVRPLALNAERTDASSPRFLRANVVEERKLAVSLPGLEQAASGTKSWAAKIVQKLQLKWWQLRKKSPNDVFTKLKLDKTGGNLFENAGFSKWAAYVTKNSKEAPEMAIFSTLALHYTDDALAKMLLAAKDVEGTKALATKLEGLQLTNWVQAGKSPDDVFKILMLDQAGAKVFDNPQFVRWTDFVAKANTKNSDVAMYVTLGTHYSDDALAAMFAAAKDVGSTKALATKLEGIQLTNWANAEKSTDNVFNALKLDKTGEKLFESPALSTWTSYVAKTQKDPDAIMVALLKESYGDVALSKMIASATKAASTEKLATDLRSVQFKNWAAQGRTPEHVNTMLKVATNSDDLTKKVSRDYEKFYGKLKVTDTA…
PHPS_00943	N	N	N	N	PITG_22828;PrG_79397;PrG_87087;PsG_135626	0.996	23	-	-	134	MQLRYVVVVVIVTFAACSSVASAAKAAHEAKISVVASADGVHTSQANHGFVRSLLADDDNSSPKLQENKYFMEHKLQKALTNPKKTKKLYQFWFKKGYTVKQVSSDLGRTENRELSQTYTTISKEYAAFLKEQQ
PHPS_06670	N	N	N	N	PsG_134166	1	18	-	-	506	MQLLALSFTLSAVVFADAAAVQTTDRSLGSLVGCPTVRSADSACLWAGENGHVVDSRTLRELFIERNYVAYSDRESYGRNLQEHMTYIEDVNMYAKQVGHAFSYHMGVNERHLTSSPIRKVTPEQFVDQEVVSAYSRRLQQTNSTNSSSTISSSGSAEYWNWCDTDNAVGHSVCSPVKSQKSCGSCWSFVAADAIETAVAIAENASAAVSLSPQQFLTCSTLQTTQTFEYCWASDGGVDGASWVQSEIKWESQNSGCNGGMTHGAFMDAAQNGWGLVTELTMPYDDSSSGSSSASNSSSVCAVSADKAAASITGWEQIVGGDCTASKNCTTLLRSALEKQPIAVAITSNGGFGEYTGGFYNCPNNGDIASKNDLNHALLLVGYGTDSSVGDYWILKNSY…
PHPS_01415	Y	N	N	N	N	0.999	28	39	RDLR	425	MVFAFRSAAARMTPALAVFLGGATLGMAHSSVARAEDKRDLRDLEFGVPHDRKRVDPFSPFFPSDKHPCTHAGMFIPGCHELKIFSGSSHFELADDIARRLGTRVGKLKLGRFADGEVQVQVGESVRGKDVYLVQSLASPVNDNIIELLLMVSTMRRASAKKVTVVLPYYAYKHHRRANPAATSLNSKFIQSPAADIAKMLEVMGVDRVIAVDMQMRVEGHEACFFSSDIPVETIETIMAGVEYFATQVYLRRPLVVMAPNPECLRRARIFQTGLNKWLPDSPAQFAVFFHGTGKKEAGEPSSADIVGDVKGADVIVVDDLIDTSGTLSKLTNLALSKGARKVYCFASHPLLNGDAERLIEESNVSQVVVMDTIPADPKAFHTDKLKRLSVAPMLAELI…
PHPS_10041	Y	Y	Y	Y	PrG_97198;PrG_97340;PrG_97368;PrG_97370	1	20	53	RSLRVHKVDNEER	132	MRLAFLLAVAAVTLLSSGEAVSAVANTDESQVSTMTSPGQLLSAAVGHNDGKRSLRVHKVDNEERRYNVEKFNRLMNSQSYRNHRFGNWVNKGYTDRHVHNLLKVDSNPSYRRIFQYYQNYLQNFAPRLVSK
PHPS_01230	Y	Y	Y	N	PITG_05841;PITG_05846;PITG_06308;PITG_11952;PITG_15679;PITG_15732;PrG_73724	1	21	34	RSLRQYDFNELSGTELDGEER	335	MRLLSFAALVALVSSCAVTSAATHLDAGHQPVKRSLRQYDFNELSGTELDGEERNVGTKVNDVIKKADDLLGKVQSVPKSLTAVVKKAVIMSADDLAAVAKKIKAKYPKDLSASTLAQVNKVEEQRLKDLAKYSKESTDGMRRKIEPFPGMKIAPKEYLGSHIGRDMQRYGDDGSRLLSCNVISRPKEQGGGDVLLVSSSNPTKNDWLLPKGGWDKGEDVQKAAWREAIEEGGVNGKLTAGLGKLNFKNKDGKKYRYYAYKMQAKTVYDDWSESVRYRLWVSYEDALKMLGNRKEMVDIVKRAKLADDLAAANKLPKEDPKLAALDYLKPVTATN
PHPS_02321	Y	Y	Y	Y	PITG_07566;PITG_07569;PrG_78748;PrG_81822;PrG_81823;PrG_81825;PsG_143795	1	21	53	RFLRSSGTADDEER	287	MRLPLTLLAVSAAALLASGSALPAVTAADQGLKVSNTADDLLGVGLNHGDVKRFLRSSGTADDEERLGGKNIFNIEKLDEALVDANYAKTLFRRWKRYGVTEAKAIRQFQTNGFKIDDNAKWLFQAYKDYLGSPKAIPNLFDTEKVYKASNNPTYANQLFGRWKRHGYDSDDVYTAFKKLYVNKDKKFVQVYEDYVVWLNIRYPLKKTKVTTADEFLFLSSRISRAETDEVFAARLFAKWKASELDEGSVYKNLLAVGLKEDAGNAPFKVYQDYVKWLHAMPAKATR
PHPS_04074	Y	Y	Y	Y	PITG_04350;PITG_04353;PITG_05014;PITG_06030;PITG_06246;PITG_06375;PITG_09732;PITG_10116;PITG_10339;PITG_10341;PITG_10347;PITG_10348;PITG_12458;PITG_12731;PITG_12791;PITG_13847;PITG_14685;PITG_15032;PITG_15038;PITG_15039;PITG_15105;PITG_15110;PITG_15114;PITG_15123;PITG_15125;PITG_15127;PITG_15142;PITG_15152;PITG_15278;PITG_16195;PITG_16705;PITG_16726;PITG_16844;PITG_16845;PITG_19232;PITG_19302;PIT…	0.995	22	46	RSLRTYEATDKADEER	472	MMRIYSIILMAVTAFLVSASEGIAATTITHRVSTVASEHNDAPTRRSLRTYEATDKADEERVGFGDALKAGTSQLFESAQLNAYLLRKKSAINVLNILKFDNDVVAVLKNSKLNTLKKYITMLNKKNPETTISLIGTLTARYGDDAVAKAIVTTERRAGSPEAAEMAKQLKKELLAGWLKDGQSVDDVFKLLKLRDDGFDVIISRKLVVLDAYIAKFNHARRAHETLLKAFTTGFGGESRFVTILAQAKEDPGTVVMARKLEKGLLRQWGHENLQPESVMKLLKLDNDVDNVLKSDNLRTFEKYIAEFNSKNPNNQMTLLESLTAKYGEVDMARTFVSAMKHDSTKTIATGLQKQQLEDWLKSEMSVDDVFNLLKIKSNVDETLVGALSKGFGGEGQLA…
PHPS_08226	N	Y	N	N	N	0.91	20	103	RYLRAFEEK	678	MAVAAKEALLALQLSCRGDAARESTLRDWVKFSEGRSEVSLLQTLPKTPSGTAIDWLKLYEEVAARGGFTVVSQRQQWAEILGPNGLNIKGLMPYQLAAHYDRYLRAFEEKQLFGRDLPPTESTMGVLPSKRRVQEAADDDEAPVATMQDLNDARGGTGGTPLPRANKRFKAQRELQTHLGTLHSVVLALDSDIPEQVMSALNLLTVLSYGDGAGGSSAQQQHHHHQNTAVSATANANATANENELLVDNVPGLLDALYRQLAACKLLPDEEEMEQQQAARRRLLNLTVGDGERELFDSRALLVLNILRNLAVVGANEKPIAGHDELCVFFIMALRFVNSTDARNSRRGRSRAAVDVGDHVLDTLCAISKRIDFLALHPPAALEVWHPQYQLSTQMWKK…
PHPS_04076	N	N	N	Y	PrG_78054;PrG_86034;PrG_97236	1	23	-	-	220	MRLLFIVLLTAVVILMTTEATLASVSSKAATLLSPTVPRSLTDREIDVTSQRFRRADKVADEKEDRGITASGVEHLVASATKKAQLQLWLTQRKSAETTFKLLNLERKSKFIFGSKEFLTWAEYVTKLKKKGAEGAMINILLKHYDDGALARLIAGAKSSTAPSMQNLATKLQEAQFTKWMIASRRPIAVEKKLNGLGQGMFSKKDQEIVDAYKHFIGTI
PHPS_16551	Y	N	N	N	N	0.981	23	30	RNLR	253	MSDLSKLVATFAVGSAVGAAAAALALHQPRNLRALPKLFVYDHCPFCVRARMVFGFKQVPHELVFLANHDEATPIGLVGSKQAPILQLADGRAFPESMDIVQYVDEHWGGPAVLAPSANRPELKQWVKDSADVFRLLYHPRFHAAPFAEFATLESREYYRRKKEKTVGPFPAALDKTPELVEQANRFLLQLEPLFHSSHSVNETLSYDDIDLFGRLRGLTLVRDLEWPAKLREYIDYMSERADIPLLDSMAVY
PHPS_03452	Y	Y	Y	N	PITG_18981;PrG_82880;PrG_97284;PsG_159045	1	20	30	RLLRSHKTVDTTNDAEEEER	122	MRFAYVLLVAAATLVASGNALTTDADTGKRLLRSHKTVDTTNDAEEEERALDKSTVKKLPQLFQDMYKQPSRLDYIFSSWHSGLQSVDNVVEFMKKEGLEFDAIMHFVEAYRKYIAAHKSPF
PHPS_07258	Y	N	N	N	N	1	19	31	RVLR	185	MSMRWIILVLTLSLVQAQGRLTTYRRPQSPRVLRPGRVDVPTPGSPHHCRLHQLTMARRHLEVLTGRLSLEVQELRARRHQTHEELQEPWSQGRCECESADTVIAPTPSPAQPTAFPSHSSWKLEPTEPSNGSAIGDEAAPSHHSGSFLTSSMFALAVFFMAIPVACVIGFVLFCKRRRREHTHA
PHPS_04216	Y	N	N	N	N	0.999	21	56	RHLR	1210	MPLRRTARLLFLATGLAVTAGADAGSLTDGRGLQFVDRDAFCAYHCSTSHVAQAYRHLRESSECLASNCGRFLAESDGRRLRPALSFADGNATTVNQSAVVGDVHAASEDGKDVTIISVVSCASVTDVTLSIGDPETDAFADFYEAFSVAYDAVLTGRNATYDACQLQFLQKELLANYSAGLDDAADEMEIKPTLVQLNATGDELACLAAVKSIWPATSESHTPFLTRSDQTDAAATVMLVHVSAAVGDDILALDCVESVTVLPAILKLMPFAKSSYALSRSSRAKKEGPALEIRLAKVVDTAQAFAKLAAYVTKATGIKNLISTRSATAETGGVLLQAAVDDYDTWTQALAIVLDDEAVEWVDLQQVVTTGSLQALKTPALEQRMLRQRFIEEPEFVE…
PHPS_00999	N	Y	N	N	N	0.953	38	97	RRLRDYFDFGVVLAAYSTDAALAAGFDDR	535	MALLGALVTRAAGRFSRCRWHQCTLLLVAVLTLSRRDLLASGSIHEVHEKITGCKVTERMFADGRGPWGLGGRSSVHVNATLRPLKDHEVQDTITVRRLRDYFDFGVVLAAYSTDAALAAGFDDRAACSWNFSNASNVEGELQGEFYPMDSDQTLQVTTTFYPKDGGLQTALLVPCWKQKSAAFGYPVSADKFVAYPMVDPLLHVDAEIAFKNPYGYLPGLLYGLFPFNGVLSLMYGALDAYYLVLINRHRPSVVGTHYFLLAVLLLATGESVAWFVTYKLLNDSGVPVCCPYPDLVLFTTLVKVMAGMVARIATTLVSLGYGIVRMQISWPEVFVISGLGVCYFIAVGALEVSHLANQSDGDVRPPAVWEALVLMTNACFGGWIFVSLELTRKNLAAF…
PHPS_10079	Y	N	N	N	N	0.91	18	40	RRLR	711	MTPLACPWACPSAPTLLADCAGSPAAPSSLYLAAVARRRRRLRSESDAETCSDVTAVDATSLSGLGVQAVELRNATLTELNLTDNRVADVRALQLPETLQQLYLSQNELTSLEIPASWGHLEVLDVSDNPIANLTAEGKHGPKVLIARNTSLSSLKDAVLPATLRRLDVSLTTIGSWGNFTPPTDLSDLDFSGNSITAIRGVRFPPKLRTLFLNGSSVTHFEVCKTDVEVLERLEAFNVATLTLGDGSCSDAATPASVMIENTSYPLCVLTDIAFDEKYERGKASSSTSLATLLLLLFSLASAVFILLMLFIIKRKVIDERRTKAARAETLKADQAASEGSSDEEDIDKMKMSSAILTDDVRGDPDFERYRIAQHDLEFVKQLSKGAGGVVHLAKWASA…
PHPS_10091	Y	Y	Y	N	PITG_09771	1	22	41	RRLRSHHTTAADEEER	116	MRLSYVFVVVAAAFLATSEALADTNVASISKVASPSGPSQRRLRSHHTTAADEEERLAPADKVAALARSYNIDLSRAAKDAGYLASLGSKLQQYQTELDALHKLYRKAKASRITDH
PHPS_00571	Y	N	N	N	PITG_09216;PITG_09218;PITG_22884	1	24	43	RRLR	185	MRFAVFLALLVATFVACASSFASAETFEEGFAIFDDEEDNVGRRLRGEVAVNKDNVAKISGGFLTKLKENAVLTKATKMAMAAKGDEAATRNAIKLAAGAREGAKMSDETMAKLSSMIAQTAKKNPKSWPRLRIFAKATLGAGVGALALYGAYKLMFDKSSTSAATTTTSGTTTIGSTTSGSSSA
PHPS_08160	Y	Y	Y	N	N	0.999	20	52	RFLRTQDEGEEER	160	MRVLYIMLAAAATILASSEAATNSDQTQVSKLVSPQAVESISAGRLDEGKRRFLRTQDEGEEERVLNLATLDDLMKVEDLLKAKALGRKADAIKFGAAKNALFARFSNSDLRKNILKKIPEDKNRQWIESLWRGYVWRKILAKENNLDAAAAGRARPSTS
PHPS_03880	Y	Y	Y	Y	PITG_04052;PITG_04063;PITG_04350;PITG_04353;PITG_05014;PITG_05074;PITG_05076;PITG_05095;PITG_05096;PITG_06246;PITG_06375;PITG_10116;PITG_10341;PITG_10347;PITG_12458;PITG_12731;PITG_12761;PITG_13018;PITG_13847;PITG_14673;PITG_14884;PITG_15032;PITG_15038;PITG_15039;PITG_15105;PITG_15110;PITG_15114;PITG_15123;PITG_15125;PITG_15127;PITG_15142;PITG_15152;PITG_15278;PITG_16195;PITG_16705;PITG_16726;PIT…	1	22	48	RLLRAGYTPEKDDEER	550	MRLRFVVLLGALFASVSEISLATDLGVPTTGFLARSPATGEHNEPAARLLRAGYTPEKDDEERTFSIKAMPGVEKISSLVNKQQFAWWLRNGEKADDVFTKLKLNKAGDSILNNPKLAAWVKYVDAYNVKHPEKKTSTIPTLAKQYGDDVLATMLQTAKYEEGTRTIASKLQTEQMSIWKREGISTDAVFKTFKLDEEAANLLANPGFSIWTRYLGEFNPGSKTTIFDSLQAHLTETTLSRLLITAKKAPGTERLATSLQNKQLETWLTRGESPNAVFKLLMLDKVPDNVFASPQFKTWLNYATALRRKNPGAETKPVIDTLTAHYTDIGLSRMINAAKETSGTTNMAAYMEKALLGKWATDGKTPAYASNLLWASAADKKSLEAAYLEKLVVQSTKRL…
PHPS_01761	N	N	Y	N	N	0.968	26	-	-	156	MLERLNTSTLFVATIVALSCIGQADADNALQVANVAPPFIGELVADDSAGRHLKSSTTLTKVEEEALGAEDEERAGWQSAATKLKAVNRFKSAGVNGGVTTRLKEAEVKKITEQVAQEVAKKPSKWRVIKKILKITYGVALATLIIVGVEAMLSSA
PHPS_06550	N	N	Y	Y	PITG_19526;PITG_19528;PrG_84626;PrG_84627;PsG_159138	1	23	-	-	127	MRFAYAVLATAVALLASSDSVLATTNSDQTKLASVLAAENPLLTRSLTAVENGIADKRLLRAEAADSNEESSFMEKAKFYYWYTMGRTPGYVYQDFFKGVDRSIVLQNPNYKVWERYKAYYDEKKGK
PHPS_00508	Y	Y	Y	N	PsG_140566;PsG_140567;PsG_140568	1	22	43	RLLRSYSKPVEDDSDDLDDSEER	96	MRLSQVLVVAAASFLFASEAIAVTMDSNQAKISTVARGGPSQRLLRSYSKPVEDDSDDLDDSEERGGHPELKALAKSWGLSFKGISAGTVRLTDEX
PHPS_04340	Y	N	N	N	N	1	22	41	RFLR	252	MVKLSTVLAAAALLVLTNSAVAISEDFDVRSGGATAARRQRFLRAAVASSVDDVTSLLDGSLNNGDEEGTSLGKGRRYGRRWPAASLAGHTPSAGQDSQPPCHHDGHDKPKDKEPHGNKKPEGPHPPANKVYNHHHYGASSSSTAGHDHAGTHSVVPPPPPSQHHGDAKGGGKHPGKGQHHNPGDVGFDGKPHTDGSKSAAYHHGVDARAALPTKDAANKASKDSKASSLGIGSADAYLTKGANAGSPHGNK
PHPS_16765	Y	Y	Y	N	PITG_00619	1	20	39	RFLRATETIGGDAAAEER	138	MKRCYILAALAAAFLAIGEAAMPTGFTNNHQLTSDSNQRFLRATETIGGDAAAEERGIPSRLAGLVVKLQGATKLQLPKKMQFKVWLKAEWDPKQLSAHFGFAGKDKALVQNDPNYLVLLEYGKLWRKNALNGGLIRT
PHPS_01580	Y	Y	Y	Y	PITG_04052;PITG_04063;PITG_04353;PITG_04388;PITG_05014;PITG_05095;PITG_05096;PITG_06246;PITG_06375;PITG_07634;PITG_10341;PITG_10347;PITG_12458;PITG_12731;PITG_13847;PITG_14673;PITG_14884;PITG_15032;PITG_15038;PITG_15039;PITG_15105;PITG_15110;PITG_15123;PITG_15125;PITG_15127;PITG_15142;PITG_15152;PITG_15278;PITG_16195;PITG_16283;PITG_16705;PITG_16708;PITG_16726;PITG_16844;PITG_16845;PITG_17218;PIT…	0.994	18	49	RVLRTNGDAEEER	427	MRHHCMFVVGLVVLVASAQIHVEALVAVPDVFSRPLFDTASETSVAAKRVLRTNGDAEEERTGLSVPAIEKFKSIFTSSKVTPEQLQSWLTKEKSADTVFTRMHLPKSGSTLFYNAQFGTWVKYVDDLSAKTTNKGVSVVSTLTAQYGDNALYKLIEEAKTVTTTESLATRLGAEQMQHWVAVRKDPDEVFHLFELDKAVKNALGHYNEYPLDEVGKLLFSNPKFTAWAKYVDEVNVKNPEEPLSMIPTLKKNFGYRYEDLLQVTELAKSVEGIKSIATKVEDGMVQFWLSSRKTPDDVFVELGLSTTTKSRLDDLFVAVWIKYVDAYSVRYPDTKTTMIETFTRNFDDVRVAKMIIAAKAEDATNTLATKLESAQLEMWRGSGKSADDVFELLKLYQT…
Win: 125
Regex: 99
HMM: 101
Both HMM and Regex: 88
Either HMM or Regex: 112
Similar to reference effectors (BLAST): 124
WYL hmm hits: 61
All hits: 186
