# Supplementary material for: Comparative Genomic and Proteomic Analyses of Three Widespread Phytophthora Species: Phytophthora chlamydospora, Phytophthora gonapodyides and Phytophthora pseudosyringae
Source: Microorganisms. 2020 Apr 30;8(5):653. doi: 10.3390/microorganisms8050653 (PMC7285336; doi:10.3390/microorganisms8050653)
Supplement: Supplementary file 1 [file microorganisms-08-00653-s001.zip › microorganisms-782621-supplementary/Supplementary Table S6. CAZyme Annotations.xlsx]

## Sheet: Ph. chlamydospora
Gene ID	HMMER	Predicted Secretion
PHCH_00049	PL1_4(125-318)	Y
PHCH_00058	GH3(70-276)	Y
PHCH_00081	GH3(112-334)	Y
PHCH_00098	GT105(295-354)	N
PHCH_00139	CE5(25-200)	Y
PHCH_00140	CE5(27-169)	Y
PHCH_00161	GH7(28-468)	Y
PHCH_00165	GH37(196-744)	N
PHCH_00176	GH37(76-607)	Y
PHCH_00200	GH17(23-278)	Y
PHCH_00220	PL1_4(122-315)	Y
PHCH_00221	PL1_4(123-316)	Y
PHCH_00222	PL1_4(124-317)	Y
PHCH_00223	GH43_6(32-318)	Y
PHCH_00224	GH43_6(34-320)	Y
PHCH_00225	GH43_6(1-195)	N
PHCH_00306	GT66(61-692)	N
PHCH_00339	GH5_33(128-405)	N
PHCH_00343	GT66(8-676)	N
PHCH_00403	GT22(40-465)	N
PHCH_00407	GH3(114-321)	Y
PHCH_00420	GT60(6-161)	N
PHCH_00430	GH3(112-334)	Y
PHCH_00481	GT31(196-398)	N
PHCH_00515	AA7(58-230)	Y
PHCH_00594	GH28(1-171)	N
PHCH_00595	GH28(46-361)	Y
PHCH_00673	GT71(235-464)	N
PHCH_00751	GH17(45-303)	Y
PHCH_00757	CE10(129-364)	N
PHCH_00763	GH10(35-329)	Y
PHCH_00799	GH141(436-680)	N
PHCH_00842	GH3(110-331)	Y
PHCH_00983	GH5_12(2-325)	N
PHCH_00990	AA16(27-195)	Y
PHCH_01094	CE10(183-428)	N
PHCH_01113	GT41(167-727)	Y
PHCH_01189	AA6(5-198)	N
PHCH_01203	CE8(40-325)	Y
PHCH_01247	CE10(98-250)	Y
PHCH_01293	GH3(72-319)	Y
PHCH_01303	GH5_12(38-539)	N
PHCH_01387	GT4(294-453)	Y
PHCH_01554	GT60(64-373)	N
PHCH_01563	AA6(3-197)	N
PHCH_01565	AA6(4-197)	N
PHCH_01650	GH5_20(1-278)	N
PHCH_01681	GT20(306-802)	N
PHCH_01684	PL3_2(29-123)	Y
PHCH_01750	AA3_2(30-560)	N
PHCH_01816	GH10(36-329)	Y
PHCH_01879	GH3(74-320)	Y
PHCH_01891	GT48(1115-1841)	N
PHCH_01892	GT48(1132-1856)	N
PHCH_01943	GH72(28-336)	Y
PHCH_02023	GT71(270-498)	N
PHCH_02024	GT71(281-510)	N
PHCH_02054	GH81(99-720)	Y
PHCH_02090	GH6(35-293)	Y
PHCH_02092	GH6(39-297)	N
PHCH_02117	GH16(111-450)+GT48(1693-2348)	N
PHCH_02144	GH12(91-237)	Y
PHCH_02183	PL3_2(78-270)	Y
PHCH_02245	CE2(236-453)	N
PHCH_02289	GT71(22-257)	N
PHCH_02290	GT71(197-432)	N
PHCH_02291	GT71(100-364)	N
PHCH_02292	GT71(97-357)	N
PHCH_02293	GT71(155-389)	N
PHCH_02294	GT71(198-431)	N
PHCH_02295	GT71(142-374)	N
PHCH_02296	GT71(213-447)	N
PHCH_02297	GT71(192-426)	N
PHCH_02345	GH10(58-226)	N
PHCH_02346	GH3(114-321)	Y
PHCH_02350	GH17(29-284)	Y
PHCH_02351	GH17(28-283)	Y
PHCH_02436	GH30_1(89-529)	Y
PHCH_02459	GH28(253-562)	Y
PHCH_02548	AA2(74-188)+AA2(458-680)	Y
PHCH_02599	GH5_20(143-482)	N
PHCH_02600	GH5_20(187-529)	N
PHCH_02601	GH5_20(171-513)	N
PHCH_02602	GH5_20(182-524)	N
PHCH_02603	GH5_20(210-552)	N
PHCH_02608	AA6(3-196)	N
PHCH_02644	GT71(168-441)	N
PHCH_02670	GH54(20-329)	Y
PHCH_02679	GH54(20-329)	Y
PHCH_02700	GH1(52-342)	Y
PHCH_02769	GH81(38-746)	N
PHCH_02772	PL4_1(43-572)	Y
PHCH_02782	GT71(207-443)	N
PHCH_02851	PL4_1(96-603)	N
PHCH_02884	GT71(143-424)	N
PHCH_02885	GT71(159-451)+GT71(646-951)+GT71(1125-1405)+GT71(1585-1882)	N
PHCH_03003	GH1(28-343)	Y
PHCH_03004	GH1(25-478)	N
PHCH_03278	GT8(51-268)	N
PHCH_03369	GH72(13-187)	N
PHCH_03370	GH72(32-339)	Y
PHCH_03393	GT1(288-598)	N
PHCH_03394	GT1(212-525)	N
PHCH_03527	CE13(79-259)	Y
PHCH_03538	GH81(101-547)	Y
PHCH_03548	AA6(4-197)	N
PHCH_03549	AA6(3-197)	N
PHCH_03606	GH47(46-542)	Y
PHCH_03630	GH5_1(16-338)	N
PHCH_03752	GH6(38-295)	Y
PHCH_03753	GH6(40-293)	Y
PHCH_03754	GH6(46-300)	Y
PHCH_03755	GH6(39-296)	Y
PHCH_03845	CBM13(217-342)	N
PHCH_03846	GH17(46-300)+CBM13(315-440)	Y
PHCH_03865	GT62(106-335)	N
PHCH_03899	CE10(216-518)	N
PHCH_03965	GT71(218-452)	N
PHCH_03966	GT71(255-487)	N
PHCH_03967	GT71(188-420)	N
PHCH_03968	GT71(223-454)	N
PHCH_03969	GT71(285-517)	N
PHCH_03970	GT71(208-440)	N
PHCH_03971	GT71(251-482)	N
PHCH_03977	GT2_Chitin_synth_1(258-410)+GT2_Chitin_synth_2(389-634)	N
PHCH_04012	GT31(122-259)	Y
PHCH_04030	GH63(602-895)	N
PHCH_04077	GH5_7(55-340)	Y
PHCH_04079	GT71(81-343)	N
PHCH_04080	GT71(98-361)	N
PHCH_04201	GT60(69-382)	N
PHCH_04284	GH28(66-370)	Y
PHCH_04309	GH78(405-821)	Y
PHCH_04315	GH18(88-373)	Y
PHCH_04327	AA3_2(8-491)	N
PHCH_04381	GT31(145-297)	Y
PHCH_04427	GH43_6(33-205)	Y
PHCH_04535	PL1_4(128-212)	Y
PHCH_04536	PL1_4(104-296)+PL1_4(615-807)	N
PHCH_04537	PL1_4(126-318)	Y
PHCH_04553	GH47(252-684)	N
PHCH_04576	GH3(112-334)	Y
PHCH_04634	AA3_2(64-623)	N
PHCH_04703	GT48(856-1554)	N
PHCH_04757	GH13_32(313-616)	Y
PHCH_04810	PL1_4(123-317)	Y
PHCH_04811	GH43_6(33-320)	Y
PHCH_04812	GH43_6(33-214)	Y
PHCH_04820	GH3(116-264)	N
PHCH_04855	GH81(75-742)	N
PHCH_05037	CE10(185-428)	N
PHCH_05095	GT41(332-901)	N
PHCH_05192	GT71(85-367)	N
PHCH_05268	GH17(91-332)	Y
PHCH_05326	AA2(74-325)	N
PHCH_05349	GH3(93-299)	N
PHCH_05350	GH3(118-331)	Y
PHCH_05351	GH3(113-325)	Y
PHCH_05362	PL3_2(133-328)	N
PHCH_05421	GH30_5(34-488)	Y
PHCH_05426	GH6(40-295)	Y
PHCH_05483	GH31(401-874)	Y
PHCH_05548	CBM9(63-250)	Y
PHCH_05592	GH3(113-334)	Y
PHCH_05593	GH3(115-323)	Y
PHCH_05611	GH3(113-333)	Y
PHCH_05612	CE10(442-706)	N
PHCH_05628	GH1(56-527)	Y
PHCH_05645	AA16(23-190)	Y
PHCH_05646	AA16(25-192)	Y
PHCH_05647	AA16(25-192)	Y
PHCH_05671	GT4(230-366)	Y
PHCH_05688	AA3_1(20-550)	Y
PHCH_05789	AA3_2(6-209)	N
PHCH_05823	GH17(42-296)	Y
PHCH_05887	GT30(41-242)	N
PHCH_05930	GH3(125-318)	N
PHCH_05958	CE10(100-340)	N
PHCH_06003	CBM13(218-344)	N
PHCH_06043	GH12(91-238)	Y
PHCH_06207	GH81(122-794)	N
PHCH_06214	GT19(34-456)	N
PHCH_06257	GT71(115-381)	N
PHCH_06348	GH140(34-496)	Y
PHCH_06379	GH85(259-527)	N
PHCH_06420	GH72(10-152)	N
PHCH_06483	GH3(1-149)	N
PHCH_06532	GT48(850-1583)	N
PHCH_06569	CBM9(36-209)	N
PHCH_06584	GH10(36-332)	Y
PHCH_06585	GH10(42-336)	Y
PHCH_06623	GT20(288-790)	N
PHCH_06626	PL3_2(32-170)	N
PHCH_06652	GH3(121-340)	N
PHCH_06679	GH18(122-301)	N
PHCH_06683	CE8(38-322)	Y
PHCH_06777	GH5_14(105-387)	Y
PHCH_06877	GH114(33-222)	Y
PHCH_06878	GH114(28-217)	Y
PHCH_06880	GH30_1(92-532)	Y
PHCH_06881	GH30_1(89-529)	Y
PHCH_06882	GH30_1(91-531)	Y
PHCH_06883	GH30_1(91-541)	Y
PHCH_06884	GH30_1(92-534)	Y
PHCH_06886	GH30_1(92-534)	Y
PHCH_06887	GH30_1(91-360)	Y
PHCH_06904	GT20(90-429)	N
PHCH_06905	GH18(6-190)	N
PHCH_06906	GH18(208-401)	Y
PHCH_06919	AA6(4-197)	N
PHCH_06989	GH5_33(133-410)+CBM43(547-618)	N
PHCH_07021	GT57(26-550)	N
PHCH_07043	GT1(177-532)	N
PHCH_07215	GH72(31-381)	N
PHCH_07249	GT20(17-509)	N
PHCH_07263	GH47(147-586)	N
PHCH_07272	GT1(208-524)	N
PHCH_07402	GT22(10-403)	N
PHCH_07421	PL3_2(26-209)	Y
PHCH_07422	PL3_2(26-220)	Y
PHCH_07443	GT31(224-420)	Y
PHCH_07553	PL3_2(32-108)	Y
PHCH_07605	GT20(55-539)	N
PHCH_07645	AA4(60-257)	N
PHCH_07646	AA4(43-267)	N
PHCH_07647	AA4(72-258)	N
PHCH_07658	GT57(32-507)	N
PHCH_07664	PL3_2(39-233)	Y
PHCH_07755	GH78(63-635)	Y
PHCH_07801	GH3(116-338)	Y
PHCH_07882	GH81(135-796)	N
PHCH_07888	GH140(34-524)	Y
PHCH_07895	GH140(36-477)	Y
PHCH_07922	GT62(312-540)	N
PHCH_07988	CE10(73-202)	Y
PHCH_08022	GH32(46-380)	Y
PHCH_08023	CE10(182-416)	N
PHCH_08027	CE10(169-420)	N
PHCH_08028	CE10(156-423)	N
PHCH_08145	GH38(49-350)	Y
PHCH_08150	GH89(80-756)	Y
PHCH_08192	CE8(36-316)	Y
PHCH_08342	CE8(49-324)	Y
PHCH_08344	CE8(49-325)	Y
PHCH_08359	GT2_Chitin_synth_1(238-399)	N
PHCH_08386	GH47(26-470)	N
PHCH_08391	GH47(26-193)	N
PHCH_08408	PL1_4(126-317)+PL1_4(596-786)	N
PHCH_08454	GH7(24-459)	Y
PHCH_08461	GH5_33(199-476)	N
PHCH_08462	GH5_33(145-422)	N
PHCH_08534	GH32(46-266)	Y
PHCH_08584	GH5_7(7-204)	N
PHCH_08597	GH6(40-294)	Y
PHCH_08620	GT60(70-383)	N
PHCH_08753	AA3_1(17-553)	Y
PHCH_08891	GT1(116-401)	N
PHCH_09208	PL1_4(22-212)	N
PHCH_09256	GT50(128-397)	N
PHCH_09340	GH78(68-642)	Y
PHCH_09460	GT90(253-598)	N
PHCH_09503	GH5_20(169-522)	N
PHCH_09569	CE1(196-502)	N
PHCH_09641	GT7(3-232)	N
PHCH_09653	GH28(132-448)	Y
PHCH_09702	PL1_4(124-313)	Y
PHCH_09755	GH1(26-508)	Y
PHCH_09756	GT62(158-392)	N
PHCH_09796	CBM13(89-228)	N
PHCH_09798	CBM13(1239-1373)	N
PHCH_09927	GT32(107-184)	N
PHCH_09937	GT48(854-1601)	N
PHCH_10023	GH12(91-241)	Y
PHCH_10024	GH12(88-236)	Y
PHCH_10065	PL3_2(15-210)	N
PHCH_10066	PL3_2(31-229)	Y
PHCH_10068	GH32(49-276)	Y
PHCH_10087	AA3_1(18-553)	N
PHCH_10164	GT96(119-361)	N
PHCH_10214	GH1(58-336)	N
PHCH_10215	GH1(31-494)	Y
PHCH_10216	GH1(1-483)	N
PHCH_10253	GH17(23-278)	N
PHCH_10275	GH5_20(159-499)	N
PHCH_10300	GH47(141-585)	N
PHCH_10329	GH1(6-472)	N
PHCH_10330	GH1(6-472)	N
PHCH_10340	GH1(4-474)	N
PHCH_10455	GH17(37-276)	N
PHCH_10463	GT4(210-349)	N
PHCH_10562	GT71(110-375)	N
PHCH_10564	GH13_32(440-743)	Y
PHCH_10628	GH53(27-341)	Y
PHCH_10629	GH53(26-340)	N
PHCH_10630	GH53(26-342)	Y
PHCH_10631	GH53(26-340)	Y
PHCH_10646	GH3(113-334)	N
PHCH_10691	AA7(81-517)	Y
PHCH_10713	CE10(90-251)	Y
PHCH_10741	AA6(118-237)	N
PHCH_10749	GT60(64-378)	N
PHCH_10770	CE4(77-244)	N
PHCH_10943	CE13(85-318)	Y
PHCH_10982	GH17(41-305)	Y
PHCH_10983	GH17(45-303)	Y
PHCH_11033	GH105(57-396)	Y
PHCH_11035	GH72(22-201)	Y
PHCH_11036	GH72(13-320)	N
PHCH_11037	GH72(19-328)	Y
PHCH_11065	GH63(76-457)	N
PHCH_11120	GH28(45-361)	Y
PHCH_11121	GH28(45-361)	Y
PHCH_11193	GH12(91-239)	Y
PHCH_11194	GH12(91-239)	Y
PHCH_11195	GH12(88-236)	Y
PHCH_11196	GH12(91-239)	Y
PHCH_11232	CE13(82-298)	Y
PHCH_11242	CE13(268-425)	N
PHCH_11273	GT96(526-656)	N
PHCH_11283	GT2_Glycos_transf_2(8-178)	N
PHCH_11297	GH3(116-324)	N
PHCH_11303	GT2_Glyco_trans_2_3(634-834)	N
PHCH_11304	GT2_Glyco_trans_2_3(638-856)	N
PHCH_11391	GT22(4-438)	N
PHCH_11424	GH28(68-383)	Y
PHCH_11427	GH28(64-377)	Y
PHCH_11524	GH5_14(328-615)	Y
PHCH_11525	GH5_14(324-604)	Y
PHCH_11526	GH5_14(324-603)	N
PHCH_11527	GH5_14(219-499)	Y
PHCH_11528	GH5_14(343-623)	N
PHCH_11546	GT59(28-433)	N
PHCH_11568	GT4(255-406)	Y
PHCH_11572	CE10(29-256)	N
PHCH_11779	GH72(2-229)	N
PHCH_11786	GH72(20-334)	Y
PHCH_11817	GH78(258-687)	N
PHCH_11879	CE10(506-761)	N
PHCH_11889	GH17(26-273)	Y
PHCH_11918	CE8(44-321)	N
PHCH_12033	PL3_2(32-136)	Y
PHCH_12045	GH1(26-509)	N
PHCH_12165	PL3_2(33-227)+PL3_2(331-525)	Y
PHCH_12167	GH3(116-338)	N
PHCH_12180	PL3_2(1-118)	N
PHCH_12185	GT31(28-239)+GT10(574-722)	N
PHCH_12187	GT31(165-315)	N
PHCH_12188	GT31(233-361)	Y
PHCH_12346	GH3(70-318)	Y
PHCH_12373	AA3_1(21-250)+AA3_1(251-522)	Y
PHCH_12457	GT41(31-598)	Y
PHCH_12478	CE10(119-370)	Y
PHCH_12483	CE10(161-405)	N
PHCH_12512	GH7(27-460)	Y
PHCH_12536	GT71(158-389)	N
PHCH_12560	GT76(5-429)	N
PHCH_12569	PL1_4(128-313)+PL1_4(615-805)	N
PHCH_12585	CE10(54-311)	N
PHCH_12594	CE13(75-271)	Y
PHCH_12596	GT71(525-760)	N
PHCH_12598	GT71(32-195)	N
PHCH_12599	GT71(279-513)	N
PHCH_12600	GT71(261-495)	N
PHCH_12601	GT71(339-573)	N
PHCH_12602	GT71(260-493)	N
PHCH_12604	GT71(204-439)	N
PHCH_12642	CE8(42-319)	Y
PHCH_12652	GH81(92-815)	N
PHCH_12665	GH3(147-355)	Y
PHCH_12736	CBM38(2464-2682)	N
PHCH_12740	GH131(55-262)	Y
PHCH_12836	GH5_14(71-349)	N
PHCH_12878	GH5_7(60-343)	Y
PHCH_12879	GH5_7(3-199)	N
PHCH_12939	GT71(178-408)	N
PHCH_12979	PL3_2(40-232)	Y
PHCH_13032	GH3(115-323)	Y
PHCH_13054	GH10(34-328)	Y
PHCH_13118	GT22(13-424)	N
PHCH_13266	GH31(304-729)	N
PHCH_13268	GH30_1(1-164)	N
PHCH_13269	GH30_1(118-492)	N
PHCH_13272	GH30_1(1-319)	N
PHCH_13420	GH81(102-773)	N
PHCH_13497	GH131(59-265)	Y
PHCH_13499	GH131(34-257)	Y
PHCH_13505	GH35(94-395)	N
PHCH_13509	GH10(35-329)	Y
PHCH_13510	GH5_12(1-323)	N
PHCH_13512	GH43_24(1095-1216)	N
PHCH_13775	GH3(73-322)	Y
PHCH_13778	PL4_1(26-533)	N
PHCH_13779	PL4_1(44-563)	Y
PHCH_13780	PL4_1(24-530)	Y
PHCH_13844	CE10(3-175)	N
PHCH_13846	CE10(146-399)	N
PHCH_13847	CE10(164-416)	N
PHCH_13866	GH3(115-322)	Y
PHCH_13907	CBM47(876-1014)	N
PHCH_13916	GH89(72-752)	Y
PHCH_13947	GT2_Glycos_transf_2(162-293)	N
PHCH_13986	PL3_2(229-424)	Y
PHCH_14227	GH13_32(453-754)	Y
PHCH_14304	GH17(27-281)	Y
PHCH_14305	GH17(24-281)	Y
PHCH_14306	GH17(28-282)	Y
PHCH_14307	GH17(23-277)	Y
PHCH_14349	GH28(47-361)	Y
PHCH_14350	GH28(45-361)	Y
PHCH_14357	GH81(70-779)	N
PHCH_14361	GH81(1-236)	N
PHCH_14379	GH81(99-772)	Y
PHCH_14406	GH81(65-377)	Y
PHCH_14419	CE5(28-152)	N
PHCH_14429	PL3_2(26-218)	Y
PHCH_14440	GH10(35-346)	Y
PHCH_14456	GH1(26-507)	N
PHCH_14457	GH1(31-512)	N
PHCH_14458	GH1(28-512)	N
PHCH_14492	GH5_20(147-492)	N
PHCH_14586	CE10(96-360)	N
PHCH_14587	GT60(97-399)	N
PHCH_14651	GH30_1(113-488)	N
PHCH_14804	GH31(603-1005)	N
PHCH_14814	GH3(116-329)	N
PHCH_14852	GH31(2-447)	N
PHCH_14933	GT4(353-508)	Y
PHCH_15037	PL3_2(40-233)	Y
PHCH_15117	GH5_14(179-459)	N
PHCH_15118	GH5_14(178-458)	Y
PHCH_15400	CE10(177-454)	N
PHCH_15401	CE10(170-439)	N
PHCH_15412	GT2_Cellulose_synt(819-1085)	N
PHCH_15524	AA1_3(25-339)	Y
PHCH_15527	AA1_3(25-331)	Y
PHCH_15529	AA1_2(55-395)	Y
PHCH_15594	AA3_2(56-281)	N
PHCH_15598	AA2(73-325)	N
PHCH_15641	GT32(85-162)	Y
PHCH_15971	GT60(118-435)	N
PHCH_16019	GT58(51-404)	N
PHCH_16081	GH3(114-201)	Y
PHCH_16085	GT1(102-558)	N
PHCH_16094	CE1(21-278)	N
PHCH_16195	GH72(2-298)	N
PHCH_16284	AA2(78-192)+AA2(464-684)	Y
PHCH_16472	GH30_5(40-489)	Y
PHCH_16483	CE10(91-340)	N
PHCH_16484	CE10(64-322)	N
PHCH_16501	GT41(114-616)	N
PHCH_16560	GT71(194-424)	N
PHCH_16580	GT48(810-1500)	N
PHCH_16588	GT20(55-520)	N
PHCH_16630	GT20(184-662)	N
PHCH_16867	GH3(113-209)	Y
PHCH_16956	GH43_6(34-328)	Y
PHCH_16958	GH43_6(33-327)	Y
PHCH_17001	GT20(11-569)	N
PHCH_17016	GH5_1(35-346)	N
PHCH_17020	GH123(590-808)	N
PHCH_17025	CE11(5-301)	N
PHCH_17381	GH19(52-255)	Y
PHCH_17476	GH7(27-469)	Y
PHCH_17477	GH7(27-468)	Y
PHCH_17485	GT71(91-353)	N
PHCH_17505	GT71(56-357)	N
PHCH_17506	GH81(114-788)	N
PHCH_17518	PL1_4(3-116)	N
PHCH_17548	GT71(84-355)	N
PHCH_17550	PL1_4(124-312)	Y
PHCH_17551	PL1_4(124-312)	Y
PHCH_17553	GT71(111-374)	N
PHCH_17554	GT71(132-397)	N
PHCH_17555	GT71(112-372)	N
PHCH_17556	GT71(111-374)	N
PHCH_17604	GH3(116-339)	Y
PHCH_17621	GH5_20(205-545)	N
PHCH_17730	CE10(183-434)	N
PHCH_17734	GT24(1384-1629)	N
PHCH_17749	GT33(22-460)	N
PHCH_17763	GT1(257-569)+GT1(1101-1323)	N
PHCH_17764	GT1(219-533)	N
PHCH_17842	PL3_2(33-229)+PL3_2(575-769)	Y

## Sheet: Ph. gonapodyides
Gene ID	HMMER	Predicted Secreted
PHGO_00007	GH141(390-663)	Y
PHGO_00080	GH43_6(1-276)	N
PHGO_00085	CE8(38-319)	Y
PHGO_00090	CE10(170-315)	N
PHGO_00092	GH30_1(118-492)	N
PHGO_00096	PL3_2(39-233)	N
PHGO_00153	GH3(118-331)	Y
PHGO_00154	GH3(113-326)	Y
PHGO_00158	CE10(39-191)	N
PHGO_00276	GH6(46-251)	Y
PHGO_00282	GH5_20(4-188)	N
PHGO_00443	GH72(29-336)	Y
PHGO_00489	GT20(135-613)	N
PHGO_00510	CE8(44-321)	Y
PHGO_00560	AA6(3-197)	N
PHGO_00562	GH5_9(40-163)	N
PHGO_00683	GT20(5-383)	N
PHGO_00717	GH5_12(1-316)	N
PHGO_00777	GH5_20(121-315)	N
PHGO_00793	AA6(3-196)	N
PHGO_00877	GT41(25-429)	Y
PHGO_00888	CBM9(26-186)	N
PHGO_00920	CE10(215-517)	N
PHGO_00938	GH10(36-329)	Y
PHGO_00963	GT71(110-375)	N
PHGO_01017	GH5_20(240-580)	N
PHGO_01018	GH5_20(205-545)	N
PHGO_01024	AA6(4-197)	N
PHGO_01029	GH1(10-303)	N
PHGO_01073	GH6(39-296)	Y
PHGO_01128	GH6(39-293)	Y
PHGO_01173	GH5_14(155-435)	N
PHGO_01174	GH5_14(328-615)	Y
PHGO_01176	GT71(93-354)	N
PHGO_01204	GT22(40-465)	N
PHGO_01238	AA7(81-517)	Y
PHGO_01316	GH140(4-407)	N
PHGO_01343	GT96(118-361)	N
PHGO_01364	GH81(70-683)	N
PHGO_01642	GH28(46-361)	Y
PHGO_01786	GH13_32(32-333)	N
PHGO_01911	GT58(51-314)	N
PHGO_01922	GT1(103-558)	N
PHGO_02222	AA3_1(2-277)	N
PHGO_02317	GH17(42-296)	Y
PHGO_02502	CE13(79-255)	Y
PHGO_02581	CE10(4-202)	N
PHGO_02780	GT41(136-612)	Y
PHGO_02809	GH72(20-334)	N
PHGO_02816	GH72(1-226)	N
PHGO_02894	CE5(27-203)	Y
PHGO_02895	CE5(28-204)	Y
PHGO_03054	GH32(49-197)	Y
PHGO_03060	GH78(173-605)	N
PHGO_03063	GH78(405-821)	Y
PHGO_03185	GH81(114-788)	N
PHGO_03213	GH3(112-334)	Y
PHGO_03340	GH32(46-376)	Y
PHGO_03341	CE10(182-425)	N
PHGO_03348	GH30_1(44-294)	N
PHGO_03364	GT48(854-1601)	N
PHGO_03431	GH6(39-236)	Y
PHGO_03433	GH6(8-120)	N
PHGO_03463	GH3(1-133)	N
PHGO_03499	GH1(6-472)	N
PHGO_03500	GH1(2-342)	N
PHGO_03604	GH3(2-202)	N
PHGO_03650	GT71(256-418)	N
PHGO_03682	GH5_20(147-492)	N
PHGO_03706	GH5_12(1-317)	N
PHGO_03708	GH5_7(61-344)	N
PHGO_03709	GH5_7(1-224)	N
PHGO_03779	GH89(58-737)	N
PHGO_03791	GH10(43-337)	Y
PHGO_03792	GH10(36-332)	Y
PHGO_03795	PL1_4(124-312)	Y
PHGO_03801	GH3(115-324)	Y
PHGO_03832	GT1(219-533)	N
PHGO_03919	CE10(137-335)	N
PHGO_03941	GH72(28-336)	Y
PHGO_04063	GH81(101-579)	Y
PHGO_04134	GH47(46-481)	Y
PHGO_04165	PL1_4(122-315)	Y
PHGO_04166	PL1_4(124-317)	Y
PHGO_04167	GH43_6(32-318)	Y
PHGO_04244	PL1_4(93-286)	N
PHGO_04285	GT20(307-803)	N
PHGO_04370	GH1(26-312)	Y
PHGO_04378	GT1(284-597)	N
PHGO_04471	AA4(58-270)	N
PHGO_04518	GT71(161-453)+GT71(648-953)	N
PHGO_04519	GT71(143-383)	N
PHGO_04540	GH3(115-323)	N
PHGO_04575	GH1(52-533)	Y
PHGO_04578	GH31(598-1000)	N
PHGO_04581	CE10(452-616)	N
PHGO_04635	AA3_1(2-316)	N
PHGO_04642	GH3(116-329)	N
PHGO_04657	CE10(177-454)	N
PHGO_04710	AA2(74-325)	N
PHGO_04751	GT10(175-328)	N
PHGO_04764	PL3_2(17-209)	N
PHGO_04895	GH81(13-407)	N
PHGO_04969	GH72(29-292)	Y
PHGO_05043	GT60(118-435)	N
PHGO_05053	AA3_1(20-411)	Y
PHGO_05055	GH6(40-294)	Y
PHGO_05084	GT20(11-569)	N
PHGO_05163	GH30_1(91-539)	Y
PHGO_05332	GH72(19-328)	Y
PHGO_05333	GH72(13-320)	N
PHGO_05334	GH72(22-330)	Y
PHGO_05337	GH5_14(176-456)	Y
PHGO_05363	AA3_1(20-550)	Y
PHGO_05393	GH3(115-325)	Y
PHGO_05402	AA6(95-289)	N
PHGO_05403	AA6(4-197)	N
PHGO_05431	GH85(258-526)	N
PHGO_05553	GH30_1(113-488)	N
PHGO_05572	GT71(30-196)	N
PHGO_05579	GT71(25-191)	N
PHGO_05646	GT8(56-273)	N
PHGO_05655	GH81(103-407)	N
PHGO_05678	CE10(23-290)	N
PHGO_05717	GT76(5-401)	N
PHGO_05870	GT71(87-350)	N
PHGO_05871	GT71(132-397)	N
PHGO_05872	GT71(112-372)	N
PHGO_05873	GT71(111-374)	N
PHGO_05896	CBM47(755-893)	N
PHGO_05955	PL3_2(8-192)	N
PHGO_06029	GH43_6(34-320)	Y
PHGO_06174	GH3(73-322)	Y
PHGO_06236	PL3_2(26-220)	Y
PHGO_06237	PL3_2(27-210)	Y
PHGO_06314	GH5_33(128-399)	Y
PHGO_06387	GT71(178-408)	N
PHGO_06392	GT20(55-539)	N
PHGO_06404	PL4_1(25-530)	Y
PHGO_06405	PL4_1(44-563)	Y
PHGO_06433	GH81(6-517)	N
PHGO_06489	GH81(92-815)	N
PHGO_06643	GH5_14(219-499)	N
PHGO_06677	GH81(74-742)	N
PHGO_06740	GH78(68-642)	Y
PHGO_06754	GH3(121-340)	N
PHGO_06794	GH30_1(92-532)	N
PHGO_06795	GH30_1(90-529)	Y
PHGO_06798	GH30_1(74-514)	N
PHGO_06805	GH72(29-333)+GH72(368-528)	Y
PHGO_06841	GH81(144-676)	Y
PHGO_06945	GH81(38-746)	N
PHGO_06967	GH18(124-297)	N
PHGO_06969	GH31(401-874)	Y
PHGO_06978	GT71(82-212)	N
PHGO_06979	GT71(98-361)	N
PHGO_07014	CBM13(27-152)	N
PHGO_07023	GH7(8-448)	N
PHGO_07033	GT60(97-399)	N
PHGO_07034	CE10(85-360)	N
PHGO_07047	AA6(5-190)	N
PHGO_07076	GH5_14(4-191)	N
PHGO_07077	GH5_14(219-454)	N
PHGO_07090	GH3(1-128)	N
PHGO_07127	GT22(8-448)	N
PHGO_07139	CE10(3-215)	N
PHGO_07148	GH37(29-538)	N
PHGO_07271	CE8(92-377)	Y
PHGO_07436	GT60(69-382)	N
PHGO_07468	AA3_1(20-257)	Y
PHGO_07532	GH3(110-201)	Y
PHGO_07643	GH5_20(143-482)	N
PHGO_07694	PL4_1(27-534)	Y
PHGO_07753	GH6(38-295)	Y
PHGO_07858	GT71(248-392)	N
PHGO_07913	GH1(1-465)	N
PHGO_07923	GT2_Glyco_trans_2_3(634-834)	N
PHGO_07950	GH28(65-381)	Y
PHGO_07986	GH17(6-191)	N
PHGO_08058	AA16(23-191)	N
PHGO_08096	GT31(144-297)	Y
PHGO_08135	GH5_20(119-461)	N
PHGO_08194	GT96(526-656)	N
PHGO_08214	GH3(115-322)	Y
PHGO_08244	GH12(91-238)	Y
PHGO_08289	GH28(87-327)	Y
PHGO_08292	GH140(3-459)	N
PHGO_08364	GH12(91-241)	Y
PHGO_08365	GH12(88-236)	Y
PHGO_08419	GH7(27-469)	Y
PHGO_08545	GH1(28-402)	Y
PHGO_08546	GH1(25-507)	N
PHGO_08597	GH7(24-459)	Y
PHGO_08600	GT7(2-166)	N
PHGO_08734	GT31(112-271)	Y
PHGO_08782	AA6(3-197)	N
PHGO_08800	GH10(29-292)	N
PHGO_08864	GT1(256-568)	N
PHGO_08870	GT71(84-355)	N
PHGO_08897	GT48(856-1554)	N
PHGO_09034	CE13(85-318)	Y
PHGO_09068	GH3(123-242)	Y
PHGO_09134	GT2_Chitin_synth_1(151-303)+GT2_Chitin_synth_2(282-528)	N
PHGO_09167	GH17(13-270)	N
PHGO_09168	GH17(28-282)	Y
PHGO_09169	GH17(23-277)	N
PHGO_09179	GH30_1(93-500)	Y
PHGO_09182	GT71(236-398)	N
PHGO_09184	GT71(281-510)	N
PHGO_09185	GT71(270-498)	N
PHGO_09203	GT32(97-174)	N
PHGO_09287	GH30_5(34-488)	Y
PHGO_09309	GT71(194-424)	N
PHGO_09397	GH54(20-329)	Y
PHGO_09462	GT31(3-161)	N
PHGO_09477	GH81(115-794)	N
PHGO_09541	CE10(98-250)	Y
PHGO_09544	GT4(166-305)	N
PHGO_09569	CE2(237-454)	N
PHGO_09570	GH19(46-249)	N
PHGO_09680	GH5_14(132-413)	Y
PHGO_09697	GH31(1-489)	N
PHGO_09975	GT50(128-396)	N
PHGO_09979	GT71(190-422)	N
PHGO_09992	GH72(13-320)	N
PHGO_10214	GT66(61-692)	N
PHGO_10237	GT24(198-443)	N
PHGO_10644	GT1(76-390)	N
PHGO_10659	GT4(353-508)	Y
PHGO_10757	GH5_20(121-315)	N
PHGO_10776	GH12(83-229)	N
PHGO_10826	CE8(44-285)	Y
PHGO_10855	PL3_2(32-228)+PL3_2(424-557)	Y
PHGO_10901	GT20(288-790)	N
PHGO_10904	GH31(1-253)	N
PHGO_10936	GH1(5-428)+GH1(432-916)	N
PHGO_10942	AA16(2-166)	N
PHGO_10945	GT71(207-443)	N
PHGO_10999	GH3(1-134)	N
PHGO_11073	GT4(256-407)	Y
PHGO_11096	GT60(64-378)	Y
PHGO_11196	CE13(78-293)	Y
PHGO_11215	GH5_12(20-227)	N
PHGO_11274	GH31(298-774)	N
PHGO_11336	AA16(23-190)	Y
PHGO_11345	GH28(67-231)	Y
PHGO_11346	GH28(2-315)	N
PHGO_11357	GH3(117-319)	Y
PHGO_11358	GH3(116-325)	N
PHGO_11372	GH30_5(4-212)	N
PHGO_11434	GH43_24(352-473)	N
PHGO_11448	GH3(112-334)	Y
PHGO_11484	GH89(80-756)	Y
PHGO_11557	GH3(113-326)	Y
PHGO_11622	CE10(158-304)	N
PHGO_11623	CE10(162-406)	N
PHGO_11731	GH47(89-533)	N
PHGO_11766	GH10(35-329)	Y
PHGO_11893	GH5_12(38-307)	N
PHGO_11948	PL3_2(33-227)	Y
PHGO_12039	GH12(91-239)	Y
PHGO_12055	GH19(43-247)	N
PHGO_12117	AA2(331-422)	N
PHGO_12136	AA3_2(64-623)	N
PHGO_12181	GT20(88-429)	N
PHGO_12281	CE10(70-228)	N
PHGO_12343	GH43_6(34-320)	Y
PHGO_12358	CE8(6-189)	N
PHGO_12453	CE10(136-371)	N
PHGO_12509	GT48(830-1563)	N
PHGO_12566	GT71(57-330)	N
PHGO_12694	GT22(2-287)	N
PHGO_12710	AA3_1(19-552)	Y
PHGO_12728	GH30_1(92-533)	Y
PHGO_12729	GH30_1(91-541)	Y
PHGO_12742	GH28(47-361)	Y
PHGO_12772	GH7(13-446)	N
PHGO_12783	GH72(156-458)	N
PHGO_12878	GH28(46-219)	Y
PHGO_12879	GH28(2-249)	N
PHGO_12971	GH17(91-332)	Y
PHGO_13149	GH12(3-85)	N
PHGO_13154	AA7(58-274)	N
PHGO_13198	AA3_2(32-388)	N
PHGO_13216	GH17(40-275)	N
PHGO_13225	CE10(94-251)	Y
PHGO_13276	GH7(27-468)	Y
PHGO_13290	GH17(41-284)	Y
PHGO_13339	GH5_1(36-347)	N
PHGO_13421	GT1(187-527)	N
PHGO_13438	GH18(83-373)	Y
PHGO_13491	GT60(45-354)	N
PHGO_13496	AA1_2(50-376)	Y
PHGO_13515	CE1(197-424)	N
PHGO_13617	GH17(39-278)	Y
PHGO_13851	GH5_33(133-410)+CBM43(547-618)	N
PHGO_14065	PL1_4(124-313)	Y
PHGO_14066	PL1_4(118-308)	N
PHGO_14130	GH1(26-508)	Y
PHGO_14131	CBM25(35-111)+GH13_32(434-737)	Y
PHGO_14186	GT2_Cellulose_synt(819-1085)	N
PHGO_14199	AA6(3-101)+AA6(100-285)	N
PHGO_14200	AA6(4-80)	N
PHGO_14282	GH10(35-329)	Y
PHGO_14416	GH38(50-351)	Y
PHGO_14540	GT71(518-753)	N
PHGO_14542	GT71(288-455)	N
PHGO_14543	GT71(257-424)	N
PHGO_14544	GT71(245-479)	N
PHGO_14597	CE1(21-278)	N
PHGO_14608	GH5_20(1-243)	N
PHGO_14755	GT31(230-426)	Y
PHGO_14822	CE1(44-186)	N
PHGO_14893	GT33(22-460)	N
PHGO_14939	GH5_20(47-339)	N
PHGO_15012	PL1_4(124-238)	Y
PHGO_15022	GH12(91-239)	Y
PHGO_15028	GH5_20(186-528)	N
PHGO_15181	GH10(35-346)	Y
PHGO_15225	PL1_4(1-80)	N
PHGO_15257	GT71(74-236)	N
PHGO_15258	GT71(194-428)	N
PHGO_15259	GT71(213-447)+GT71(846-1078)	N
PHGO_15279	GT4(310-470)	N
PHGO_15384	GH5_33(174-451)	N
PHGO_15389	PL3_2(15-210)	N
PHGO_15390	PL3_2(31-229)	Y
PHGO_15406	PL1_4(128-313)	Y
PHGO_15454	GH43_6(33-320)+GH43_6(336-537)	Y
PHGO_15482	PL1_4(123-315)	Y
PHGO_15494	AA3_2(34-567)	N
PHGO_15546	GH3(114-290)	Y
PHGO_15593	PL3_2(40-233)	Y
PHGO_15596	GT60(11-324)	N
PHGO_15633	GH37(77-608)	Y
PHGO_15648	GH72(31-381)	N
PHGO_15660	GT41(334-899)	N
PHGO_15736	CE10(55-259)	N
PHGO_15798	GT4(230-367)	Y
PHGO_15832	GT71(313-454)	N
PHGO_15834	GH16(86-405)+GT48(1823-2269)	N
PHGO_15918	GT71(2-228)	N
PHGO_15930	GH63(602-896)	N
PHGO_15974	GH17(45-299)+CBM13(314-439)	Y
PHGO_15975	GH17(46-303)+CBM13(315-440)	Y
PHGO_15985	GH12(88-236)	Y
PHGO_15986	GH12(2-136)	N
PHGO_16027	GH123(505-720)	N
PHGO_16075	CE13(5-162)	N
PHGO_16085	GH81(4-358)	N
PHGO_16119	GH63(56-457)	Y
PHGO_16200	GH5_33(73-236)	N
PHGO_16316	GT71(26-189)	N
PHGO_16375	GH3(116-338)	Y
PHGO_16385	GH28(4-190)	N
PHGO_16422	GH3(113-334)	Y
PHGO_16463	PL3_2(1-177)	N
PHGO_16532	GH5_14(324-603)	N
PHGO_16542	GT71(117-383)	N
PHGO_16680	GH31(1-166)	N
PHGO_16740	GH3(71-276)	Y
PHGO_16746	PL3_2(32-228)	Y
PHGO_16779	PL3_2(78-270)	Y
PHGO_16788	GH53(26-342)	Y
PHGO_16789	GH53(26-340)	Y
PHGO_16795	GT2_Glycos_transf_2(8-178)	N
PHGO_16808	GT48(1115-1841)	N
PHGO_16859	GH32(11-340)	N
PHGO_17033	PL3_2(56-250)	N
PHGO_17061	GH1(1-483)	N
PHGO_17062	GH1(5-283)	N
PHGO_17074	PL1_4(2-150)	N
PHGO_17090	GH3(73-248)	Y
PHGO_17176	AA2(77-192)	Y
PHGO_17285	CE10(55-259)	N
PHGO_17311	GT31(125-278)	Y
PHGO_17312	GT31(18-172)	N
PHGO_17317	GH17(23-277)	Y
PHGO_17367	GH17(45-303)	Y
PHGO_17589	CE13(82-291)	N
PHGO_17635	GT1(208-524)	N
PHGO_17707	GT2_Glycos_transf_2(19-151)	N
PHGO_17944	GH5_14(38-319)	N
PHGO_17962	AA2(73-325)	N
PHGO_17975	GH72(5-205)	N
PHGO_18037	GH131(57-265)	Y
PHGO_18071	CE10(185-426)	N
PHGO_18132	AA3_2(3-212)	N
PHGO_18193	GT71(4-169)	N
PHGO_18219	GH3(150-355)	Y
PHGO_18233	GH3(72-319)	Y
PHGO_18311	GH1(26-507)	N
PHGO_18435	GT19(32-454)	N
PHGO_18464	AA6(4-197)	N
PHGO_18496	CE8(49-325)	Y
PHGO_18524	GT105(295-355)	N
PHGO_18789	AA1_2(49-376)	Y
PHGO_18941	GT57(32-506)	N
PHGO_18953	AA4(72-258)	N
PHGO_18996	GT62(169-403)	N
PHGO_19092	GH131(27-265)	Y
PHGO_19196	GT57(26-550)	N
PHGO_19231	GH17(28-283)	Y
PHGO_19232	GH17(29-283)	Y
PHGO_19246	CE5(28-149)	N
PHGO_19327	GH5_1(19-338)	N
PHGO_19442	GT71(219-453)	N
PHGO_19474	PL4_1(43-568)	Y
PHGO_19502	GH47(249-681)	N
PHGO_19524	AA6(4-197)	N
PHGO_19539	GT48(2-359)	N
PHGO_19638	GH78(8-490)	N
PHGO_19788	GT22(13-424)	N
PHGO_19843	GT62(76-305)	N
PHGO_19853	CE10(202-454)	N
PHGO_19854	CE10(54-299)	N
PHGO_19868	GH28(133-410)	Y
PHGO_20018	AA3_2(30-560)	N
PHGO_20020	AA3_2(32-307)	N
PHGO_20106	GT71(56-357)	N
PHGO_20212	GT59(27-432)	N
PHGO_20273	GH35(2-252)	N
PHGO_20378	AA4(45-254)	N
PHGO_20471	GH5_20(24-366)	N
PHGO_20485	CBM13(89-230)	N
PHGO_20487	CBM13(1299-1432)	N
PHGO_20517	CE4(79-242)	N
PHGO_20575	GH6(40-295)	Y
PHGO_20666	GH47(147-586)	N
PHGO_20849	AA3_2(27-232)	N
PHGO_20863	CE8(2-181)	N
PHGO_20875	CE10(192-443)	N
PHGO_20882	GH3(122-372)	N
PHGO_20916	GH3(114-321)	Y
PHGO_20947	GH43_6(33-327)	Y
PHGO_21004	CE11(45-341)	N
PHGO_21072	GT71(217-449)	N
PHGO_21102	CE10(139-374)	N
PHGO_21103	GT60(64-373)	N
PHGO_21276	CBM38(550-768)	N
PHGO_21286	AA6(1-73)	N
PHGO_21315	GH3(116-192)	Y
PHGO_21378	GH28(163-471)	N
PHGO_21416	GH43_6(33-327)	Y
PHGO_21501	GH1(56-248)	Y
PHGO_21647	GT71(197-431)	N
PHGO_21648	GT71(52-235)	N
PHGO_21649	GT71(4-255)	N
PHGO_21687	GH30_5(40-489)	Y
PHGO_21695	PL1_4(311-501)	N
PHGO_21777	GH3(2-154)	N
PHGO_21848	GH3(4-210)	N
PHGO_21882	GH17(75-318)	Y
PHGO_21885	PL4_1(26-426)	Y
PHGO_21897	GH5_7(48-329)	N
PHGO_21900	GH1(1-213)	N
PHGO_21954	AA16(25-192)	Y
PHGO_21960	GH31(474-631)	Y
PHGO_22085	GT71(197-336)	N
PHGO_22086	GT71(99-363)	N
PHGO_22117	GH54(20-329)	Y
PHGO_22124	GT66(8-300)	N
PHGO_22132	AA2(74-188)+AA2(458-680)	Y
PHGO_22194	GH105(60-398)	Y
PHGO_22326	GH28(45-219)	Y
PHGO_22328	GH5_33(142-419)+CBM43(558-627)	N
PHGO_22333	GH5_14(67-345)	N
PHGO_22353	GT20(17-509)	N
PHGO_22394	GH53(26-340)	Y
PHGO_22395	GH53(27-340)	Y
PHGO_22542	GH5_20(169-359)	N
PHGO_22549	GT22(10-403)	N
PHGO_22580	GH2(32-783)	Y
PHGO_22610	GH30_1(89-529)	Y
PHGO_22673	PL1_4(123-315)	Y
PHGO_22674	PL1_4(130-322)	Y
PHGO_22683	GH17(23-278)	Y
PHGO_22711	GH131(59-264)	Y
PHGO_22712	GH131(28-251)	Y
PHGO_22748	GH13_32(1-255)	N
PHGO_22753	GH17(27-281)	Y
PHGO_22817	GH28(46-215)	Y
PHGO_22946	GT2_Glyco_trans_2_3(639-856)	N
PHGO_23055	GT90(253-598)	N
PHGO_23140	GT48(1-574)	N
PHGO_23155	CE10(4-202)	N
PHGO_23208	CBM9(66-253)	Y

## Sheet: Ph.  pseudosyringae
Gene ID	HMMER	Predicted Secretome
PHPS_00054	GT4(212-352)	N
PHPS_00077	CE8(69-344)	Y
PHPS_00115	CE8(38-320)	Y
PHPS_00116	GH5_20(182-525)+GH5_20(861-1203)	N
PHPS_00117	GH5_20(181-523)	N
PHPS_00136	GH17(45-304)	Y
PHPS_00138	GH17(45-306)	Y
PHPS_00252	GH1(6-472)	N
PHPS_00253	GH1(6-472)	N
PHPS_00319	GH17(98-336)	Y
PHPS_00342	PL3_2(32-228)	Y
PHPS_00386	GH6(43-297)	Y
PHPS_00522	GT31(145-347)	N
PHPS_00564	GT71(176-458)+GT71(663-968)+GT71(1142-1422)+GT71(1602-1897)	N
PHPS_00565	GT71(143-426)	N
PHPS_00606	GH28(108-384)	N
PHPS_00630	GT76(5-433)	N
PHPS_00664	CE10(224-525)	N
PHPS_00757	CE10(120-407)	N
PHPS_00758	CE10(159-411)	N
PHPS_00773	GT57(36-512)	N
PHPS_00815	GT32(120-196)	N
PHPS_00856	GH78(62-635)	Y
PHPS_00916	GH47(89-535)	N
PHPS_01040	GH30_1(76-523)	N
PHPS_01041	GH30_1(92-533)	Y
PHPS_01042	GH30_1(90-423)	Y
PHPS_01044	GH30_1(91-531)	Y
PHPS_01045	GH30_1(92-529)	Y
PHPS_01046	GH30_1(95-535)	N
PHPS_01048	GH114(28-217)	Y
PHPS_01110	GH30_5(4-295)	N
PHPS_01113	AA3_1(21-554)	Y
PHPS_01213	GH5_7(57-340)	Y
PHPS_01221	GT41(160-681)	Y
PHPS_01228	GT71(100-330)	N
PHPS_01246	GT71(200-434)	N
PHPS_01247	GT71(27-259)	N
PHPS_01248	GT71(243-477)	N
PHPS_01249	GT71(100-359)	N
PHPS_01253	GT71(1-212)	N
PHPS_01254	GT71(99-352)	N
PHPS_01255	GT71(187-421)	N
PHPS_01256	GT71(2-232)	N
PHPS_01257	GT71(254-487)	N
PHPS_01258	GT71(204-436)	N
PHPS_01259	GT71(56-288)	N
PHPS_01260	GT71(224-456)	N
PHPS_01261	GT71(187-419)	N
PHPS_01262	GT71(259-491)	N
PHPS_01263	GT71(228-462)	N
PHPS_01302	GH89(85-765)	Y
PHPS_01316	GH12(91-239)	Y
PHPS_01317	GH12(92-238)	Y
PHPS_01338	GH81(93-762)	N
PHPS_01408	CE10(196-436)	N
PHPS_01417	AA4(71-258)	N
PHPS_01418	AA4(44-277)	N
PHPS_01419	AA4(57-257)	N
PHPS_01434	CE10(219-394)	N
PHPS_01443	GH32(46-376)	Y
PHPS_01499	GT71(223-457)	N
PHPS_01634	CE2(188-405)	N
PHPS_01757	GH30_1(106-483)	N
PHPS_01758	GH30_1(113-487)	N
PHPS_01902	CE13(77-290)	N
PHPS_01915	CE8(46-328)	Y
PHPS_01932	CE8(37-322)	N
PHPS_01947	GT96(154-397)	N
PHPS_02030	GT1(214-534)	N
PHPS_02031	GT1(286-605)	N
PHPS_02082	CE10(30-222)	N
PHPS_02236	GH5_1(37-349)	N
PHPS_02243	GT24(1384-1629)	Y
PHPS_02333	GT71(265-493)	N
PHPS_02334	GT71(279-508)	N
PHPS_02437	PL3_2(85-277)	Y
PHPS_02519	PL3_2(31-226)	Y
PHPS_02520	PL3_2(34-232)	Y
PHPS_02544	GH43_24(1212-1342)	Y
PHPS_02580	CBM13(2-97)+CBM13(138-245)	N
PHPS_02629	CBM38(1145-1363)	N
PHPS_02631	CE8(44-320)	Y
PHPS_02734	GH5_14(71-349)	N
PHPS_02784	GH3(2-248)	N
PHPS_02820	GT57(26-550)	N
PHPS_02853	PL3_2(1-173)	N
PHPS_02923	AA6(3-197)	N
PHPS_03034	GH28(47-361)	Y
PHPS_03035	GH28(55-359)	Y
PHPS_03077	GT50(129-397)	N
PHPS_03081	GH28(80-383)	Y
PHPS_03082	GH28(57-360)	Y
PHPS_03104	AA6(120-238)	N
PHPS_03182	GT2_Chitin_synth_1(240-401)+GT2_Chitin_synth_2(381-603)	N
PHPS_03189	CE10(213-412)	N
PHPS_03216	AA3_2(67-627)	N
PHPS_03242	GH53(25-334)	Y
PHPS_03243	GH53(10-324)	N
PHPS_03244	GH53(25-341)	Y
PHPS_03340	CE5(30-206)	Y
PHPS_03341	CE5(27-201)	Y
PHPS_03342	CE5(30-205)	Y
PHPS_03343	CE5(28-206)	Y
PHPS_03398	GH6(43-295)	Y
PHPS_03403	GH30_5(38-491)	Y
PHPS_03418	GH3(121-340)	Y
PHPS_03461	GH81(185-847)	Y
PHPS_03511	GT20(21-519)	N
PHPS_03560	GT41(31-599)	Y
PHPS_03589	GT1(208-527)	N
PHPS_03633	CE10(98-256)	Y
PHPS_03635	GH3(72-277)	Y
PHPS_03639	GH43_6(33-327)	Y
PHPS_03640	GH43_6(33-327)	Y
PHPS_03673	GH81(29-755)	N
PHPS_03722	CE10(178-429)	N
PHPS_03760	AA2(74-188)+AA2(458-680)	Y
PHPS_03762	GH3(71-318)	Y
PHPS_03799	GH6(39-293)	Y
PHPS_03838	GT71(117-382)	N
PHPS_03928	GT20(29-581)	N
PHPS_03970	GH3(112-334)	Y
PHPS_04150	GH53(25-339)	Y
PHPS_04180	GH30_1(82-459)	N
PHPS_04183	GH30_1(20-396)	N
PHPS_04204	GH17(29-283)	Y
PHPS_04205	GH5_12(1-324)	N
PHPS_04252	GT22(40-465)	N
PHPS_04258	GH5_20(250-590)	N
PHPS_04259	GH5_20(229-569)	N
PHPS_04265	GH1(42-523)	Y
PHPS_04270	GH3(113-334)	N
PHPS_04271	GH3(116-338)	N
PHPS_04346	GT71(202-438)	N
PHPS_04354	GH17(23-276)	N
PHPS_04357	GH17(24-278)	N
PHPS_04385	GT31(229-425)	Y
PHPS_04401	GT48(853-1600)	N
PHPS_04473	GH3(112-334)	Y
PHPS_04491	GH47(145-578)	N
PHPS_04672	GH78(227-643)	N
PHPS_04685	GH1(28-509)	N
PHPS_04686	GH1(30-512)	N
PHPS_04687	GH1(27-347)	N
PHPS_04706	PL3_2(32-223)	Y
PHPS_04707	PL3_2(60-201)	Y
PHPS_04747	CE10(97-360)	N
PHPS_04748	GT60(96-398)	N
PHPS_04755	GH35(93-394)	N
PHPS_04761	GH131(233-415)	N
PHPS_04764	GH131(60-265)	Y
PHPS_04783	GH7(21-211)	N
PHPS_04793	CE10(48-209)	N
PHPS_04796	GT8(48-247)	N
PHPS_04859	GT20(58-543)	N
PHPS_04991	GH1(65-535)	Y
PHPS_05095	GH5_12(1-323)	N
PHPS_05137	AA6(4-197)	N
PHPS_05146	GT20(88-423)	N
PHPS_05147	GH18(208-401)	Y
PHPS_05159	AA6(4-197)	N
PHPS_05200	GH47(148-587)	N
PHPS_05331	GH5_1(15-339)	N
PHPS_05406	GH31(302-732)	N
PHPS_05408	GT1(117-433)	N
PHPS_05430	GH47(255-687)	N
PHPS_05453	GT71(194-424)	N
PHPS_05485	GH1(30-466)	Y
PHPS_05486	GH1(17-505)	N
PHPS_05508	GT22(15-408)	N
PHPS_05515	GH31(589-998)	N
PHPS_05519	CE10(453-694)	N
PHPS_05579	AA7(59-283)	N
PHPS_05637	AA3_1(334-849)	N
PHPS_05686	PL3_2(26-209)	Y
PHPS_05688	PL3_2(61-234)	N
PHPS_05777	GT62(127-360)	N
PHPS_05856	PL3_2(1-134)	N
PHPS_05903	AA6(5-131)	N
PHPS_05922	AA3_2(32-564)	N
PHPS_05952	GH7(26-464)	Y
PHPS_05960	GH5_33(59-336)	N
PHPS_05972	CE8(8-213)	N
PHPS_06132	GH5_20(185-524)	N
PHPS_06190	CE1(21-280)	N
PHPS_06199	GT1(100-557)	N
PHPS_06201	GT2_Glycos_transf_2(77-253)	N
PHPS_06264	GH3(140-348)	N
PHPS_06265	GH3(112-317)	N
PHPS_06266	GH3(122-334)	N
PHPS_06267	GH3(112-323)	Y
PHPS_06311	GT59(40-445)	N
PHPS_06368	GH5_20(147-492)	N
PHPS_06546	GT4(295-452)	N
PHPS_06551	AA3_2(10-541)	N
PHPS_06552	GH17(26-273)	Y
PHPS_06553	GH78(348-794)	Y
PHPS_06572	GT22(4-429)	N
PHPS_06628	GH28(69-385)	Y
PHPS_06629	GH28(75-391)	Y
PHPS_06663	GH3(147-357)	Y
PHPS_06680	GH72(30-379)	N
PHPS_06711	CE13(80-318)	Y
PHPS_06744	GH18(125-299)	N
PHPS_06787	GH19(192-394)	N
PHPS_06880	GH43_6(34-320)	Y
PHPS_06881	GH43_6(34-320)	Y
PHPS_06882	PL1_4(124-317)	Y
PHPS_06883	PL1_4(123-316)	Y
PHPS_06884	PL1_4(123-315)	Y
PHPS_06931	CE8(1122-1291)	N
PHPS_07103	GH3(116-323)	Y
PHPS_07182	GT4(395-520)	Y
PHPS_07188	GT1(306-536)	N
PHPS_07245	GT2_Glyco_trans_2_3(637-854)	N
PHPS_07246	GT2_Glyco_trans_2_3(637-837)	N
PHPS_07250	GH10(41-337)	Y
PHPS_07251	GH10(12-310)	N
PHPS_07273	GT19(38-419)	N
PHPS_07419	GH140(7-228)	N
PHPS_07427	GH3(116-338)	Y
PHPS_07487	GT48(866-1556)	N
PHPS_07505	GH105(58-395)	Y
PHPS_07544	GT71(163-394)	N
PHPS_07569	GH28(129-438)	Y
PHPS_07570	GH28(107-423)	Y
PHPS_07586	GT60(70-383)	N
PHPS_07619	GH1(30-512)	N
PHPS_07624	AA7(58-285)	N
PHPS_07671	GT71(83-348)	N
PHPS_07672	GT71(3-243)	N
PHPS_07673	GT71(26-288)	N
PHPS_07674	GT62(124-356)	N
PHPS_07675	PL3_2(40-232)	N
PHPS_07741	GH81(15-722)	N
PHPS_07791	GT30(63-242)	N
PHPS_07800	CBM20(3-95)	N
PHPS_07826	GH12(92-240)	Y
PHPS_07827	GH12(90-238)	Y
PHPS_07828	GH12(91-239)	Y
PHPS_07829	GH12(91-239)	Y
PHPS_07874	PL1_4(124-313)	Y
PHPS_07893	GH28(46-361)	Y
PHPS_08020	GH17(75-318)	Y
PHPS_08022	PL4_1(44-381)	Y
PHPS_08023	PL4_1(26-533)	Y
PHPS_08024	PL4_1(44-385)	Y
PHPS_08025	PL4_1(21-528)	Y
PHPS_08057	GT60(320-614)	N
PHPS_08170	GT62(716-942)	N
PHPS_08242	GH3(115-337)	Y
PHPS_08266	GH5_14(223-503)	N
PHPS_08342	CE8(40-324)	Y
PHPS_08391	CE13(79-267)	Y
PHPS_08392	CE13(77-253)	Y
PHPS_08395	CE13(81-246)	Y
PHPS_08399	GH81(13-354)	N
PHPS_08427	CE10(165-410)	N
PHPS_08431	CE10(136-371)	N
PHPS_08445	CE12(52-229)	N
PHPS_08479	CE8(3-119)	N
PHPS_08480	CE8(47-325)	Y
PHPS_08506	GH140(34-499)	Y
PHPS_08538	GH85(261-529)	N
PHPS_08558	GT41(318-884)	Y
PHPS_08692	GH12(140-288)	N
PHPS_08693	GH12(91-240)	Y
PHPS_08750	GH30_5(40-489)	Y
PHPS_08751	GH30_5(39-493)	Y
PHPS_08774	GH16(85-424)+GT48(1669-2326)	N
PHPS_08790	GH1(28-402)	N
PHPS_08791	GH1(25-463)	N
PHPS_08886	GH131(60-260)	Y
PHPS_08929	GH72(28-335)	N
PHPS_09110	GT71(77-374)	N
PHPS_09187	GT41(167-726)	Y
PHPS_09278	CE10(59-327)	N
PHPS_09351	PL3_2(32-227)+PL3_2(355-538)	Y
PHPS_09532	GH19(55-258)	Y
PHPS_09535	GT71(92-398)	N
PHPS_09658	GT4(259-394)	Y
PHPS_09734	GT22(15-424)	N
PHPS_09796	GH17(43-297)	Y
PHPS_09818	GT60(66-377)	N
PHPS_09819	GT60(71-383)	N
PHPS_09861	CBM13(3-83)	N
PHPS_09907	GH81(100-650)	Y
PHPS_09908	GH81(100-650)	Y
PHPS_09965	CE8(36-313)	Y
PHPS_09990	GH3(115-322)	Y
PHPS_09991	GH3(115-322)	Y
PHPS_10009	GH5_12(40-541)	N
PHPS_10114	GH32(26-355)	N
PHPS_10236	GH10(35-344)	Y
PHPS_10300	GT71(319-548)	Y
PHPS_10307	GT20(5-470)	N
PHPS_10413	GH5_14(110-391)	Y
PHPS_10417	GH5_14(124-407)	Y
PHPS_10418	GH5_14(233-512)	N
PHPS_10434	CE10(507-758)	N
PHPS_10569	GH81(71-383)	N
PHPS_10658	CBM9(75-261)	Y
PHPS_10711	GH17(42-303)	Y
PHPS_10714	GH10(36-330)	Y
PHPS_10715	GH30_1(89-529)	Y
PHPS_10725	GH10(34-345)	Y
PHPS_10782	GH54(20-328)	Y
PHPS_10825	PL1_4(126-318)+PL1_4(669-859)	Y
PHPS_10826	PL1_4(127-317)	Y
PHPS_10830	CE12(20-193)	N
PHPS_10965	CE13(71-317)	Y
PHPS_10967	GT71(503-738)	N
PHPS_10969	GT71(55-237)	N
PHPS_10970	GT71(316-550)	N
PHPS_10971	GT71(354-588)	N
PHPS_10972	GT71(260-493)	N
PHPS_10974	GT71(188-422)	N
PHPS_11056	GT4(257-406)	Y
PHPS_11069	GT66(64-694)	N
PHPS_11194	GT2_Glycos_transf_2(8-178)	N
PHPS_11206	CE10(174-457)	N
PHPS_11207	CE10(172-440)	N
PHPS_11237	GH72(17-326)	N
PHPS_11238	GH72(20-328)	Y
PHPS_11239	GH72(23-330)	Y
PHPS_11250	CBM13(2-95)	N
PHPS_11320	GH28(231-546)	Y
PHPS_11339	AA16(23-191)	Y
PHPS_11340	AA16(27-195)	Y
PHPS_11384	GH81(99-773)	N
PHPS_11391	GT60(122-440)	N
PHPS_11458	PL3_2(219-414)+PL3_2(612-808)	Y
PHPS_11460	PL3_2(209-404)	N
PHPS_11512	GT48(1133-1857)	N
PHPS_11513	GT48(1114-1840)	N
PHPS_11548	AA6(3-83)	N
PHPS_11622	GH5_33(136-413)	N
PHPS_11663	GH81(100-769)	N
PHPS_11664	GH81(98-772)	Y
PHPS_11810	CE10(276-502)	Y
PHPS_11872	GH6(38-295)	Y
PHPS_11873	GH6(40-297)	Y
PHPS_11874	GH6(40-293)	Y
PHPS_11875	GH6(31-287)	Y
PHPS_11876	GH6(39-297)	N
PHPS_11931	GT31(239-444)+GT31(860-1022)	Y
PHPS_11933	GT71(78-349)	N
PHPS_11951	GH2(41-864)	Y
PHPS_12009	GH7(42-444)	N
PHPS_12132	GT48(862-1559)	N
PHPS_12269	AA2(78-191)+AA2(462-684)	Y
PHPS_12273	PL1_4(131-305)+PL1_4(603-793)	Y
PHPS_12382	GH1(26-509)	N
PHPS_12387	AA3_2(36-569)	N
PHPS_12437	GT71(97-360)	N
PHPS_12438	GT71(76-338)	N
PHPS_12585	GH3(66-317)	Y
PHPS_12593	GT20(182-660)	N
PHPS_12679	PL1_4(158-347)	Y
PHPS_12811	GT31(107-255)	Y
PHPS_12859	GH28(46-361)	N
PHPS_12860	GH28(46-363)	Y
PHPS_12927	GT48(850-1597)	N
PHPS_12977	CBM47(743-879)	N
PHPS_12983	PL4_1(8-515)	N
PHPS_13124	GT60(50-364)	N
PHPS_13296	GH47(46-551)	Y
PHPS_13378	PL3_2(40-233)	Y
PHPS_13440	GH38(2-164)	N
PHPS_13451	AA2(77-323)	N
PHPS_13560	GH81(38-746)	N
PHPS_13573	GH5_20(167-519)	N
PHPS_13641	GT90(253-604)	N
PHPS_13664	CE8(38-241)	Y
PHPS_13673	CE10(170-423)	N
PHPS_13675	GH17(27-281)	Y
PHPS_13676	GH17(24-282)	Y
PHPS_13677	GH17(16-270)	N
PHPS_13678	GH17(25-279)	Y
PHPS_13725	GH5_33(140-417)+CBM43(556-627)	N
PHPS_13974	GH3(73-321)	Y
PHPS_14001	AA1_2(47-395)	Y
PHPS_14075	GT66(6-687)	N
PHPS_14079	GH5_33(129-406)	N
PHPS_14130	GH63(54-455)	Y
PHPS_14146	GH31(2-368)	N
PHPS_14169	CE4(80-172)	N
PHPS_14180	CE5(27-205)	Y
PHPS_14273	GH72(28-336)	Y
PHPS_14274	GH72(29-336)	Y
PHPS_14275	GH72(29-336)	Y
PHPS_14276	GH72(28-339)	Y
PHPS_14328	CE10(47-157)	Y
PHPS_14381	AA3_1(21-549)	Y
PHPS_14385	GH140(21-487)	N
PHPS_14412	GH72(23-326)	Y
PHPS_14415	GH7(2-265)	N
PHPS_14416	GH7(28-468)	Y
PHPS_14579	CE10(115-366)	N
PHPS_14600	GT71(110-373)	N
PHPS_14601	GT71(113-374)	N
PHPS_14602	GT71(138-401)	N
PHPS_14603	GT71(115-377)	N
PHPS_14604	PL1_4(124-312)	Y
PHPS_14807	GH37(83-631)	Y
PHPS_14815	GH37(196-744)	N
PHPS_14826	GT20(312-808)	N
PHPS_14957	AA7(82-518)	Y
PHPS_14980	GH31(408-881)	Y
PHPS_15040	PL1_4(128-313)+PL1_4(629-819)	Y
PHPS_15116	GH31(294-771)	N
PHPS_15204	AA3_1(19-553)	Y
PHPS_15242	GH28(129-446)	Y
PHPS_15258	PL3_2(39-233)	Y
PHPS_15292	GH131(27-265)	Y
PHPS_15481	GH43_6(33-320)	Y
PHPS_15482	GH43_6(33-320)	Y
PHPS_15483	GH43_6(33-320)	Y
PHPS_15484	PL1_4(123-317)	Y
PHPS_15557	GT71(167-434)	N
PHPS_15687	GH31(2-341)	N
PHPS_15754	GT2_Cellulose_synt(819-1085)	N
PHPS_15852	GH81(117-789)	N
PHPS_15974	GH89(82-758)	Y
PHPS_15982	CE1(196-465)	N
PHPS_16082	GT33(22-460)	N
PHPS_16138	GT31(144-296)	N
PHPS_16159	AA6(3-196)	N
PHPS_16166	GT58(49-402)	N
PHPS_16169	GT8(72-223)	N
PHPS_16359	GH3(115-328)	Y
PHPS_16384	GH3(112-334)	Y
PHPS_16516	GH123(573-787)	N
PHPS_16521	CE11(5-303)	N
PHPS_16543	AA1_3(23-330)	Y
PHPS_16552	GH5_7(55-340)	Y
PHPS_16553	GH5_7(55-342)	Y
PHPS_16572	GH18(82-384)	Y
PHPS_16603	PL1_4(123-317)	Y
PHPS_16633	GT96(525-654)	N
PHPS_16797	GH72(21-332)	Y
PHPS_16830	GH63(611-902)	N
PHPS_16879	GT20(228-729)	N
PHPS_17053	GH141(403-668)	Y
PHPS_17103	CBM13(749-894)+CBM13(1079-1224)+CBM13(1244-1378)+CBM13(1404-1534)	N
PHPS_17120	GH17(42-280)	Y
PHPS_17218	CBM9(38-196)	N
PHPS_17223	GH30_1(94-534)	Y
PHPS_17228	CE8(69-348)	Y
PHPS_17337	GT1(210-526)	N
PHPS_17338	GT1(248-559)	N
PHPS_17405	AA16(23-190)	Y

## Sheet: Counts Per Species
	Phytophthora chlamydospora	Phytophthora gonapodyides	Phytophthora pseudosyringae
Glycoside Hydrolases (GHs)
GH1	15 (5)	15 (5)	13 (3)
GH2	0 (0)	1 (1)	1 (1)
GH3	32 (23)	32 (21)	22 (16)
GH5_1	2 (0)	2 (0)	2 (0)
GH5_7	4 (2)	3 (0)	3 (3)
GH5_9	0 (0)	1 (0)	0 (0)
GH5_12	3 (0)	4 (0)	3 (0)
GH5_14	9 (5)	10 (3)	5 (2)
GH5_20	10 (0)	13 (0)	7 (0)
GH5_33	4 (0)	5 (1)	4 (0)
GH6	8 (7)	8 (7)	8 (7)
GH7	5 (5)	5 (3)	5 (2)
GH10	8 (7)	7 (6)	5 (4)
GH12	8 (8)	9 (6)	8 (7)
GH13_32	3 (3)	3 (1)	0 (0)
GH16	1 (0)	1 (0)	1 (0)
GH17	16 (14)	18 (14)	15 (12)
GH18	4 (2)	2 (1)	3 (2)
GH19	1 (1)	2 (0)	2 (1)
GH28	11 (10)	13 (9)	14 (12)
GH30_1	12 (8)	11 (6)	12 (6)
GH30_5	2 (2)	3 (2)	4 (3)
GH31	4 (1)	7 (2)	6 (1)
GH32	3 (3)	3 (2)	2 (1)
GH35	1 (0)	1 (0)	1 (0)
GH37	2 (1)	2 (1)	2 (1)
GH38	1 (1)	1 (1)	1 (0)
GH43_6	8 (7)	7 (6)	7 (7)
GH43_24	1 (0)	1 (0)	1 (1)
GH47	6 (1)	4 (1)	5 (1)
GH53	4 (3)	4 (4)	4 (3)
GH54	2 (2)	2 (2)	1 (1)
GH63	2 (0)	2 (1)	2 (1)
GH72	11 (5)	13 (6)	11 (8)
GH78	4 (3)	4 (2)	3 (2)
GH81	13 (4)	12 (2)	13 (4)
GH85	1 (0)	1 (0)	1 (0)
GH89	2 (2)	2 (1)	2 (2)
GH105	1 (1)	1 (1)	1 (1)
GH114	2 (2)	0 (0)	1 (1)
GH123	1 (0)	1 (0)	1 (0)
GH131	3 (3)	4 (4)	4 (3)
GH140	3 (3)	2 (0)	3 (1)
GH141	1 (0)	1 (1)	1 (1)
Glycosyl Transferases (GTs)
GT1	8 (0)	7 (0)	8 (0)
GT2_Cellulose_synt	1 (0)	1 (0)	1 (0)
GT2_Chitin_synth_1	2 (0)	1 (0)	1 (0)
GT2_Chitin_synth_2	1 (0)	1 (0)	1 (0)
GT2_Glyco_trans_2_3	2 (0)	2 (0)	2 (0)
GT2_Glycos_transf_2	2 (0)	2 (0)	2 (0)
GT4	5 (4)	5 (3)	5 (3)
GT7	1 (0)	1 (0)	0 (0)
GT8	1 (0)	1 (0)	2 (0)
GT10	1 (0)	1 (0)	0 (0)
GT19	1 (0)	1 (0)	1 (0)
GT20	8 (0)	8 (0)	8 (0)
GT22	4 (0)	5 (0)	4 (0)
GT24	1 (0)	1 (0)	1 (1)
GT30	1 (0)	0 (0)	1 (0)
GT31	7 (4)	6 (4)	5 (3)
GT32	2 (1)	1 (0)	1 (0)
GT33	1 (0)	1 (0)	1 (0)
GT41	4 (2)	3 (2)	4 (4)
GT48	7 (0)	7 (0)	7 (0)
GT50	1 (0)	1 (0)	1 (0)
GT57	2 (0)	2 (0)	2 (0)
GT58	1 (0)	1 (0)	1 (0)
GT59	1 (0)	1 (0)	1 (0)
GT60	7 (0)	7 (1)	7 (0)
GT62	3 (0)	2 (0)	3 (0)
GT66	2 (0)	2 (0)	2 (0)
GT71	45 (0)	43 (0)	45 (1)
GT76	1 (0)	1 (0)	1 (0)
GT90	1 (0)	1 (0)	1 (0)
GT96	2 (0)	2 (0)	2 (0)
GT105	1 (0)	1 (0)	0 (0)
Polysaccharide Lyases (PLs)
PL1_4	15 (10)	14 (9)	12 (12)
PL3_2	18 (14)	14 (8)	16 (11)
PL4_1	5 (3)	5 (5)	5 (4)
Carbohydrate Esterases (CEs)
CE1	2 (0)	3 (0)	2 (0)
CE2	1 (0)	1 (0)	1 (0)
CE4	1 (0)	1 (0)	1 (0)
CE5	3 (2)	3 (2)	5 (5)
CE8	7 (6)	7 (5)	13 (9)
CE10	26 (4)	25 (2)	22 (3)
CE11	1 (0)	1 (0)	1 (0)
CE12	0 (0)	0 (0)	2 (0)
CE13	5 (4)	5 (3)	6 (5)
Auxiliary Activities (AAs)
AA1_2	1 (1)	2 (2)	1 (1)
AA1_3	2 (2)	0 (0)	1 (1)
AA2	4 (2)	5 (2)	3 (2)
AA3_1	4 (3)	6 (4)	4 (3)
AA3_2	5 (0)	7 (0)	4 (0)
AA4	3 (0)	3 (0)	3 (0)
AA6	8 (0)	12 (0)	7 (0)
AA7	2 (2)	2 (1)	3 (1)
AA16	4 (4)	4 (2)	3 (3)
Carbohydrate-Binding Modules (CBMs)
CBM9	2 (1)	2 (1)	2 (1)
CBM13	5 (1)	5 (2)	4 (0)
CBM20	0 (0)	0 (0)	1 (0)
CBM25	0 (0)	1 (1)	0 (0)
CBM38	1 (0)	1 (0)	1 (0)
CBM43	1 (0)	2 (0)	1 (0)
CBM47	1 (0)	1 (0)	1 (0)
Numbers in brackets represent proteins belonging to the predicted secretome.
