# Supplementary material for: Comparative Genomic and Proteomic Analyses of Three Widespread Phytophthora Species: Phytophthora chlamydospora, Phytophthora gonapodyides and Phytophthora pseudosyringae
Source: Microorganisms. 2020 Apr 30;8(5):653. doi: 10.3390/microorganisms8050653 (PMC7285336; doi:10.3390/microorganisms8050653)
Supplement: Supplementary file 1 [file microorganisms-08-00653-s001.zip › microorganisms-782621-supplementary/Supplementary Table S7. Tandem Clusters of Duplicated Genes.xlsx]

## Sheet: Ph. chlamydospora
Cluster No.	Size	Pfam Domains in Cluster	Tandemly Duplicated Genes
1	2	PF00069_Protein kinase domain	PHCH_17420	PHCH_17421
2	2	PF00069_Protein kinase domain	PHCH_17423	PHCH_17424
3	2	NONE	PHCH_17243	PHCH_17244
4	2	PF00544_Pectate lyase	PHCH_04809	PHCH_04810
5	2	PF04616_Glycosyl hydrolases family 43	PHCH_04811	PHCH_04812
6	2	PF00106_short chain dehydrogenase	PHCH_11052	PHCH_11053
7	2	PF04855_SNF5 / SMARCB1 / INI1,PF00505_HMG (high mobility group) box	PHCH_11059	PHCH_11060
8	2	NONE	PHCH_03938	PHCH_03939
9	2	PF07942_N2227-like protein	PHCH_15331	PHCH_15332
10	2	PF14681_Uracil phosphoribosyltransferase	PHCH_01290	PHCH_01291
11	2	PF01774_UreD urease accessory protein	PHCH_11101	PHCH_11102
12	2	NONE	PHCH_03458	PHCH_03459
13	2	PF00300_Histidine phosphatase superfamily (branch 1)	PHCH_10537	PHCH_10538
14	2	NONE	PHCH_02649	PHCH_02650
15	2	NONE	PHCH_02651	PHCH_02652
16	2	PF06422_CDR ABC transporter,PF01061_ABC-2 type transporter,PF00005_ABC transporter	PHCH_14752	PHCH_14753
17	2	PF00400_WD domain, G-beta repeat,PF04003_Dip2/Utp12 Family	PHCH_15832	PHCH_15833
18	2	PF03171_2OG-Fe(II) oxygenase superfamily,PF14226_non-haem dioxygenase in morphine synthesis N-terminal	PHCH_04538	PHCH_04539
19	2	NONE	PHCH_05573	PHCH_05574
20	2	NONE	PHCH_05579	PHCH_05580
21	2	NONE	PHCH_05587	PHCH_05588
22	2	NONE	PHCH_11937	PHCH_11938
23	2	NONE	PHCH_10082	PHCH_10083
24	2	NONE	PHCH_10084	PHCH_10085
25	2	NONE	PHCH_08403	PHCH_08404
26	2	PF00561_alpha/beta hydrolase fold	PHCH_01238	PHCH_01239
27	2	PF00561_alpha/beta hydrolase fold	PHCH_01240	PHCH_01241
28	2	PF01762_Galactosyltransferase	PHCH_12187	PHCH_12188
29	2	PF00964_Elicitin	PHCH_15076	PHCH_15077
30	2	PF07690_Major Facilitator Superfamily	PHCH_00285	PHCH_00286
31	2	PF03029_Conserved hypothetical ATP binding protein,PF00069_Protein kinase domain	PHCH_15918	PHCH_15919
32	2	PF00069_Protein kinase domain	PHCH_16918	PHCH_16919
33	2	NONE	PHCH_03880	PHCH_03881
34	2	PF00964_Elicitin	PHCH_01062	PHCH_01063
35	2	NONE	PHCH_01523	PHCH_01524
36	2	NONE	PHCH_00068	PHCH_00069
37	2	PF01370_NAD dependent epimerase/dehydratase family	PHCH_05908	PHCH_05909
38	2	NONE	PHCH_16281	PHCH_16282
39	2	PF07714_Protein tyrosine kinase	PHCH_01818	PHCH_01819
40	2	PF01148_Cytidylyltransferase family	PHCH_10548	PHCH_10549
41	2	PF01148_Cytidylyltransferase family	PHCH_10555	PHCH_10556
42	2	PF13279_Thioesterase-like superfamily	PHCH_14168	PHCH_14169
43	2	PF00194_Eukaryotic-type carbonic anhydrase	PHCH_06400	PHCH_06401
44	2	PF00041_Fibronectin type III domain	PHCH_12859	PHCH_12860
45	2	PF07716_Basic region leucine zipper	PHCH_13781	PHCH_13782
46	2	PF12796_Ankyrin repeats (3 copies)	PHCH_15085	PHCH_15086
47	2	NONE	PHCH_02507	PHCH_02508
48	2	PF00179_Ubiquitin-conjugating enzyme	PHCH_02515	PHCH_02516
49	2	PF00854_POT family	PHCH_05665	PHCH_05666
50	2	PF00069_Protein kinase domain	PHCH_12406	PHCH_12407
51	2	PF00069_Protein kinase domain	PHCH_12412	PHCH_12413
52	2	PF00069_Protein kinase domain,PF07714_Protein tyrosine kinase	PHCH_12414	PHCH_12415
53	2	PF01207_Dihydrouridine synthase (Dus)	PHCH_07930	PHCH_07931
54	2	NONE	PHCH_07619	PHCH_07620
55	2	NONE	PHCH_02462	PHCH_02463
56	2	NONE	PHCH_14624	PHCH_14625
57	2	PF02089_Palmitoyl protein thioesterase	PHCH_04504	PHCH_04505
58	2	PF11051_Mannosyltransferase putative	PHCH_02023	PHCH_02024
59	2	NONE	PHCH_07910	PHCH_07911
60	2	NONE	PHCH_17602	PHCH_17603
61	2	NONE	PHCH_16742	PHCH_16743
62	2	PF00892_EamA-like transporter family	PHCH_05104	PHCH_05105
63	2	PF01786_Alternative oxidase	PHCH_10539	PHCH_10540
64	2	PF01061_ABC-2 type transporter,PF00005_ABC transporter	PHCH_10541	PHCH_10542
65	2	NONE	PHCH_05241	PHCH_05242
66	2	NONE	PHCH_10031	PHCH_10032
67	2	PF00628_PHD-finger	PHCH_10033	PHCH_10034
68	2	NONE	PHCH_11537	PHCH_11538
69	2	PF07714_Protein tyrosine kinase	PHCH_16845	PHCH_16846
70	2	PF00069_Protein kinase domain	PHCH_16847	PHCH_16848
71	2	PF07690_Major Facilitator Superfamily	PHCH_03860	PHCH_03861
72	2	NONE	PHCH_14627	PHCH_14628
73	2	PF03446_NAD binding domain of 6-phosphogluconate dehydrogenase,PF14833_NAD-binding of NADP-dependent 3-hydroxyisobutyrate dehydrogenase	PHCH_05081	PHCH_05082
74	2	NONE	PHCH_07451	PHCH_07452
75	2	PF00787_PX domain	PHCH_12610	PHCH_12611
76	2	PF00328_Histidine phosphatase superfamily (branch 2)	PHCH_11832	PHCH_11833
77	2	NONE	PHCH_17655	PHCH_17656
78	2	NONE	PHCH_02252	PHCH_02253
79	2	PF00501_AMP-binding enzyme	PHCH_12928	PHCH_12929
80	2	PF03092_BT1 family	PHCH_17247	PHCH_17248
81	2	NONE	PHCH_01091	PHCH_01092
82	2	PF00447_HSF-type DNA-binding	PHCH_12944	PHCH_12945
83	2	PF02798_Glutathione S-transferase, N-terminal domain,PF13417_Glutathione S-transferase, N-terminal domain,PF00043_Glutathione S-transferase, C-terminal domain	PHCH_01995	PHCH_01996
84	2	PF03092_BT1 family	PHCH_13667	PHCH_13668
85	2	PF13417_Glutathione S-transferase, N-terminal domain,PF04399_Glutaredoxin 2, C terminal domain	PHCH_04075	PHCH_04076
86	2	PF00854_POT family	PHCH_02667	PHCH_02668
87	2	PF01490_Transmembrane amino acid transporter protein	PHCH_12170	PHCH_12171
88	2	PF00561_alpha/beta hydrolase fold	PHCH_12172	PHCH_12173
89	2	PF00817_impB/mucB/samB family,PF16589_BRCT domain, a BRCA1 C-terminus domain,PF11799_impB/mucB/samB family C-terminal domain	PHCH_03117	PHCH_03118
90	2	PF13637_Ankyrin repeats (many copies)	PHCH_06368	PHCH_06369
91	2	PF02752_Arrestin (or S-antigen), C-terminal domain,PF00339_Arrestin (or S-antigen), N-terminal domain	PHCH_10251	PHCH_10252
92	2	NONE	PHCH_00457	PHCH_00458
93	2	PF01363_FYVE zinc finger	PHCH_17306	PHCH_17307
94	2	PF13091_PLD-like domain	PHCH_17315	PHCH_17316
95	2	PF03221_Tc5 transposase DNA-binding domain,PF00106_short chain dehydrogenase	PHCH_17329	PHCH_17330
96	2	PF00248_Aldo/keto reductase family	PHCH_17337	PHCH_17338
97	2	PF00106_short chain dehydrogenase	PHCH_17343	PHCH_17344
98	2	PF01490_Transmembrane amino acid transporter protein	PHCH_14621	PHCH_14622
99	2	PF00514_Armadillo/beta-catenin-like repeat,PF13513_HEAT-like repeat,PF07714_Protein tyrosine kinase	PHCH_07408	PHCH_07409
100	2	PF01130_CD36 family	PHCH_17371	PHCH_17372
101	2	PF02089_Palmitoyl protein thioesterase	PHCH_17379	PHCH_17380
102	2	NONE	PHCH_17388	PHCH_17389
103	2	PF00230_Major intrinsic protein	PHCH_02105	PHCH_02106
104	2	PF07992_Pyridine nucleotide-disulphide oxidoreductase	PHCH_02788	PHCH_02789
105	2	NONE	PHCH_13823	PHCH_13824
106	2	NONE	PHCH_05862	PHCH_05863
107	2	PF00892_EamA-like transporter family	PHCH_13687	PHCH_13688
108	2	NONE	PHCH_00804	PHCH_00805
109	2	PF03092_BT1 family	PHCH_16497	PHCH_16498
110	2	NONE	PHCH_13369	PHCH_13370
111	2	PF01212_Beta-eliminating lyase	PHCH_05617	PHCH_05618
112	2	NONE	PHCH_05343	PHCH_05344
113	2	PF00331_Glycosyl hydrolase family 10	PHCH_06584	PHCH_06585
114	2	PF00022_Actin	PHCH_13028	PHCH_13029
115	2	PF01969_Protein of unknown function DUF111	PHCH_02855	PHCH_02856
116	2	PF00544_Pectate lyase	PHCH_08407	PHCH_08408
117	2	PF14681_Uracil phosphoribosyltransferase	PHCH_08601	PHCH_08602
118	2	PF04062_ARP2/3 complex ARPC3 (21 kDa) subunit	PHCH_00822	PHCH_00823
119	2	PF04970_Lecithin retinol acyltransferase	PHCH_00824	PHCH_00825
120	2	PF00929_Exonuclease	PHCH_00836	PHCH_00837
121	2	NONE	PHCH_00994	PHCH_00995
122	2	PF10237_Probable N6-adenine methyltransferase	PHCH_04883	PHCH_04884
123	2	PF00652_Ricin-type beta-trefoil lectin domain,PF02055_Glycosyl hydrolase family 30 TIM-barrel domain,PF17189_Glycosyl hydrolase family 30 beta sandwich domain	PHCH_13268	PHCH_13269
124	2	PF03092_BT1 family,PF00004_ATPase family associated with various cellular activities (AAA)	PHCH_09805	PHCH_09806
125	2	PF00027_Cyclic nucleotide-binding domain,PF00520_Ion transport protein	PHCH_09059	PHCH_09060
126	2	PF13637_Ankyrin repeats (many copies),PF12796_Ankyrin repeats (3 copies)	PHCH_09483	PHCH_09484
127	2	PF12907_Zinc-binding	PHCH_07030	PHCH_07031
128	2	NONE	PHCH_06501	PHCH_06502
129	2	NONE	PHCH_17639	PHCH_17640
130	2	PF01083_Cutinase	PHCH_00139	PHCH_00140
131	2	PF00122_E1-E2 ATPase	PHCH_04177	PHCH_04178
132	2	PF02900_Catalytic LigB subunit of aromatic ring-opening dioxygenase	PHCH_01424	PHCH_01425
133	2	PF00300_Histidine phosphatase superfamily (branch 1)	PHCH_12719	PHCH_12720
134	2	PF00083_Sugar (and other) transporter	PHCH_10150	PHCH_10151
135	2	PF00561_alpha/beta hydrolase fold	PHCH_01467	PHCH_01468
136	2	PF00083_Sugar (and other) transporter	PHCH_13931	PHCH_13932
137	2	NONE	PHCH_15943	PHCH_15944
138	2	PF13193_AMP-binding enzyme C-terminal domain,PF00501_AMP-binding enzyme	PHCH_15945	PHCH_15946
139	2	PF01937_Protein of unknown function DUF89	PHCH_07811	PHCH_07812
140	2	NONE	PHCH_02629	PHCH_02630
141	2	PF00884_Sulfatase	PHCH_07121	PHCH_07122
142	2	PF07059_Protein of unknown function (DUF1336),PF04910_Transcriptional repressor TCF25	PHCH_13051	PHCH_13052
143	2	NONE	PHCH_16166	PHCH_16167
144	2	NONE	PHCH_16169	PHCH_16170
145	2	PF08022_FAD-binding domain,PF01794_Ferric reductase like transmembrane component,PF08030_Ferric reductase NAD binding domain	PHCH_13056	PHCH_13057
146	2	PF07859_alpha/beta hydrolase fold	PHCH_16483	PHCH_16484
147	2	NONE	PHCH_03433	PHCH_03434
148	2	PF00295_Glycosyl hydrolases family 28	PHCH_11120	PHCH_11121
149	2	NONE	PHCH_16623	PHCH_16624
150	2	PF00067_Cytochrome P450	PHCH_16625	PHCH_16626
151	2	PF01625_Peptide methionine sulfoxide reductase	PHCH_16641	PHCH_16642
152	2	NONE	PHCH_05981	PHCH_05982
153	2	PF00153_Mitochondrial carrier protein	PHCH_06001	PHCH_06002
154	2	PF00067_Cytochrome P450	PHCH_12302	PHCH_12303
155	2	PF03009_Glycerophosphoryl diester phosphodiesterase family	PHCH_09218	PHCH_09219
156	2	NONE	PHCH_15911	PHCH_15912
157	2	PF11051_Mannosyltransferase putative	PHCH_02289	PHCH_02290
158	2	PF11051_Mannosyltransferase putative	PHCH_02291	PHCH_02292
159	2	NONE	PHCH_02308	PHCH_02309
160	2	PF00664_ABC transporter transmembrane region,PF00005_ABC transporter	PHCH_11791	PHCH_11792
161	2	PF00069_Protein kinase domain	PHCH_11798	PHCH_11799
162	2	PF00561_alpha/beta hydrolase fold	PHCH_14367	PHCH_14368
163	2	PF00248_Aldo/keto reductase family	PHCH_03156	PHCH_03157
164	2	PF01124_MAPEG family	PHCH_03706	PHCH_03707
165	2	NONE	PHCH_17116	PHCH_17117
166	2	NONE	PHCH_17148	PHCH_17149
167	2	NONE	PHCH_17151	PHCH_17152
168	2	PF00153_Mitochondrial carrier protein	PHCH_17153	PHCH_17154
169	2	PF00135_Carboxylesterase family	PHCH_08502	PHCH_08503
170	2	NONE	PHCH_08937	PHCH_08938
171	2	NONE	PHCH_01134	PHCH_01135
172	2	PF01145_SPFH domain / Band 7 family	PHCH_15622	PHCH_15623
173	2	PF04253_Transferrin receptor-like dimerisation domain,PF04389_Peptidase family M28,PF02225_PA domain	PHCH_12320	PHCH_12321
174	2	NONE	PHCH_13862	PHCH_13863
175	2	PF14008_Iron/zinc purple acid phosphatase-like protein C,PF16656_Purple acid Phosphatase, N-terminal domain,PF00149_Calcineurin-like phosphoesterase	PHCH_17365	PHCH_17366
176	2	NONE	PHCH_05817	PHCH_05818
177	2	PF05141_Pyoverdine/dityrosine biosynthesis protein,PF02668_Taurine catabolism dioxygenase TauD, TfdA family	PHCH_05974	PHCH_05975
178	2	PF02535_ZIP Zinc transporter	PHCH_06445	PHCH_06446
179	2	PF13347_MFS/sugar transport protein	PHCH_08059	PHCH_08060
180	2	PF13634_Nucleoporin FG repeat region	PHCH_13681	PHCH_13682
181	2	PF01061_ABC-2 type transporter,PF00005_ABC transporter	PHCH_00100	PHCH_00101
182	2	PF11397_Glycosyltransferase (GlcNAc)	PHCH_04201	PHCH_04202
183	2	PF07247_Alcohol acetyltransferase	PHCH_14383	PHCH_14384
184	2	PF00083_Sugar (and other) transporter	PHCH_11539	PHCH_11540
185	2	PF11051_Mannosyltransferase putative	PHCH_04079	PHCH_04080
186	2	PF00514_Armadillo/beta-catenin-like repeat	PHCH_03384	PHCH_03385
187	2	PF03033_Glycosyltransferase family 28 N-terminal domain,PF00201_UDP-glucoronosyl and UDP-glucosyl transferase	PHCH_03393	PHCH_03394
188	2	PF00375_Sodium:dicarboxylate symporter family	PHCH_03395	PHCH_03396
189	2	PF01490_Transmembrane amino acid transporter protein	PHCH_03573	PHCH_03574
190	2	PF13520_Amino acid permease	PHCH_08700	PHCH_08701
191	2	PF12832_MFS_1 like family	PHCH_00766	PHCH_00767
192	2	NONE	PHCH_17236	PHCH_17237
193	2	NONE	PHCH_08057	PHCH_08058
194	2	PF00645_Poly(ADP-ribose) polymerase and DNA-Ligase Zn-finger region	PHCH_03477	PHCH_03478
195	2	NONE	PHCH_03800	PHCH_03801
196	2	PF12832_MFS_1 like family	PHCH_02449	PHCH_02450
197	2	PF01693_Caulimovirus viroplasmin,PF00075_RNase H	PHCH_01617	PHCH_01618
198	2	NONE	PHCH_12077	PHCH_12078
199	2	NONE	PHCH_07236	PHCH_07237
200	2	PF00106_short chain dehydrogenase	PHCH_15522	PHCH_15523
201	2	NONE	PHCH_06066	PHCH_06067
202	2	NONE	PHCH_06085	PHCH_06086
203	2	PF01569_PAP2 superfamily	PHCH_06136	PHCH_06137
204	2	NONE	PHCH_15580	PHCH_15581
205	2	PF09335_SNARE associated Golgi protein	PHCH_00410	PHCH_00411
206	2	NONE	PHCH_14988	PHCH_14989
207	2	PF00023_Ankyrin repeat,PF12796_Ankyrin repeats (3 copies)	PHCH_14420	PHCH_14421
208	2	PF03747_ADP-ribosylglycohydrolase,PF00610_Domain found in Dishevelled, Egl-10, and Pleckstrin (DEP)	PHCH_12738	PHCH_12739
209	2	PF07690_Major Facilitator Superfamily	PHCH_14726	PHCH_14727
210	2	PF00295_Glycosyl hydrolases family 28	PHCH_04283	PHCH_04284
211	2	NONE	PHCH_16327	PHCH_16328
212	2	PF00004_ATPase family associated with various cellular activities (AAA)	PHCH_07565	PHCH_07566
213	2	NONE	PHCH_01145	PHCH_01146
214	2	PF07859_alpha/beta hydrolase fold	PHCH_08027	PHCH_08028
215	2	PF00964_Elicitin	PHCH_08586	PHCH_08587
216	2	PF02900_Catalytic LigB subunit of aromatic ring-opening dioxygenase	PHCH_17684	PHCH_17685
217	2	NONE	PHCH_11443	PHCH_11444
218	2	NONE	PHCH_10010	PHCH_10011
219	2	PF01670_Glycosyl hydrolase family 12	PHCH_10023	PHCH_10024
220	2	PF07714_Protein tyrosine kinase	PHCH_16571	PHCH_16572
221	2	PF03435_Saccharopine dehydrogenase NADP binding domain	PHCH_02895	PHCH_02896
222	2	PF00067_Cytochrome P450	PHCH_09556	PHCH_09557
223	2	NONE	PHCH_02279	PHCH_02280
224	2	NONE	PHCH_11882	PHCH_11883
225	2	PF10237_Probable N6-adenine methyltransferase,PF00169_PH domain,PF00650_CRAL/TRIO domain	PHCH_02173	PHCH_02174
226	2	NONE	PHCH_07441	PHCH_07442
227	2	PF00264_Common central domain of tyrosinase	PHCH_14171	PHCH_14172
228	2	PF03092_BT1 family	PHCH_06041	PHCH_06042
229	2	PF03221_Tc5 transposase DNA-binding domain	PHCH_06863	PHCH_06864
230	2	PF00632_HECT-domain (ubiquitin-transferase)	PHCH_06866	PHCH_06867
231	2	PF03358_NADPH-dependent FMN reductase	PHCH_03548	PHCH_03549
232	2	NONE	PHCH_07581	PHCH_07582
233	2	PF00652_Ricin-type beta-trefoil lectin domain,PF00332_Glycosyl hydrolases family 17	PHCH_03845	PHCH_03846
234	2	PF00232_Glycosyl hydrolase family 1	PHCH_03003	PHCH_03004
235	2	NONE	PHCH_02985	PHCH_02986
236	2	PF00150_Cellulase (glycosyl hydrolase family 5)	PHCH_12878	PHCH_12879
237	2	NONE	PHCH_06594	PHCH_06595
238	2	NONE	PHCH_06596	PHCH_06597
239	2	PF14008_Iron/zinc purple acid phosphatase-like protein C,PF16656_Purple acid Phosphatase, N-terminal domain,PF00149_Calcineurin-like phosphoesterase	PHCH_14770	PHCH_14771
240	2	PF08240_Alcohol dehydrogenase GroES-like domain,PF00107_Zinc-binding dehydrogenase	PHCH_06534	PHCH_06535
241	2	PF01535_PPR repeat	PHCH_09868	PHCH_09869
242	2	PF00106_short chain dehydrogenase	PHCH_05042	PHCH_05043
243	2	PF13561_Enoyl-(Acyl carrier protein) reductase	PHCH_02408	PHCH_02409
244	2	PF07859_alpha/beta hydrolase fold	PHCH_15400	PHCH_15401
245	2	PF00248_Aldo/keto reductase family	PHCH_14177	PHCH_14178
246	2	PF06422_CDR ABC transporter,PF01061_ABC-2 type transporter,PF00005_ABC transporter	PHCH_16540	PHCH_16541
247	2	PF03198_Glucanosyltransferase	PHCH_03369	PHCH_03370
248	2	NONE	PHCH_00624	PHCH_00625
249	2	PF00097_Zinc finger, C3HC4 type (RING finger),PF01485_IBR domain, a half RING-finger domain	PHCH_13910	PHCH_13911
250	2	PF03031_NLI interacting factor-like phosphatase	PHCH_07989	PHCH_07990
251	2	NONE	PHCH_08001	PHCH_08002
252	2	NONE	PHCH_07225	PHCH_07226
253	2	NONE	PHCH_09815	PHCH_09816
254	2	PF00652_Ricin-type beta-trefoil lectin domain,PF02055_Glycosyl hydrolase family 30 TIM-barrel domain,PF17189_Glycosyl hydrolase family 30 beta sandwich domain	PHCH_14651	PHCH_14652
255	2	PF01805_Surp module,PF00240_Ubiquitin family,PF12230_Pre-mRNA splicing factor PRP21 like protein	PHCH_02047	PHCH_02048
256	2	PF03647_Transmembrane proteins 14C	PHCH_15959	PHCH_15960
257	2	NONE	PHCH_12637	PHCH_12638
258	2	PF00964_Elicitin	PHCH_04507	PHCH_04508
259	2	PF00225_Kinesin motor domain	PHCH_05517	PHCH_05518
260	2	NONE	PHCH_08357	PHCH_08358
261	2	NONE	PHCH_11432	PHCH_11433
262	2	NONE	PHCH_01938	PHCH_01939
263	2	PF00005_ABC transporter	PHCH_01450	PHCH_01451
264	2	PF03033_Glycosyltransferase family 28 N-terminal domain,PF00201_UDP-glucoronosyl and UDP-glucosyl transferase	PHCH_17763	PHCH_17764
265	2	NONE	PHCH_17768	PHCH_17769
266	2	NONE	PHCH_03270	PHCH_03271
267	2	PF12460_RNAPII transcription regulator C-terminal,PF00169_PH domain,PF13857_Ankyrin repeats (many copies),PF14500_Dos2-interacting transcription regulator of RNA-Pol-II,PF13920_Zinc finger, C3HC4 type (RING finger),PF12796_Ankyrin repeats (3 copies)	PHCH_03273	PHCH_03274
268	2	PF13833_EF-hand domain pair,PF13202_EF hand,PF13499_EF-hand domain pair	PHCH_09284	PHCH_09285
269	2	PF01145_SPFH domain / Band 7 family	PHCH_00226	PHCH_00227
270	2	NONE	PHCH_03286	PHCH_03287
271	2	NONE	PHCH_00984	PHCH_00985
272	2	PF01515_Phosphate acetyl/butaryl transferase,PF07085_DRTGG domain,PF13500_AAA domain	PHCH_13893	PHCH_13894
273	2	NONE	PHCH_13900	PHCH_13901
274	2	PF00120_Glutamine synthetase, catalytic domain,PF03951_Glutamine synthetase, beta-Grasp domain	PHCH_02404	PHCH_02405
275	2	PF02892_BED zinc finger,PF03737_Aldolase/RraA	PHCH_04096	PHCH_04097
276	2	PF08240_Alcohol dehydrogenase GroES-like domain,PF00107_Zinc-binding dehydrogenase	PHCH_05484	PHCH_05485
277	2	PF07885_Ion channel,PF00520_Ion transport protein	PHCH_04636	PHCH_04637
278	2	NONE	PHCH_01326	PHCH_01327
279	2	NONE	PHCH_04419	PHCH_04420
280	2	PF14226_non-haem dioxygenase in morphine synthesis N-terminal,PF03171_2OG-Fe(II) oxygenase superfamily	PHCH_07584	PHCH_07585
281	2	PF13905_Thioredoxin-like	PHCH_07593	PHCH_07594
282	2	NONE	PHCH_14299	PHCH_14300
283	2	PF00211_Adenylate and Guanylate cyclase catalytic domain	PHCH_14316	PHCH_14317
284	2	PF00840_Glycosyl hydrolase family 7	PHCH_17476	PHCH_17477
285	2	PF00249_Myb-like DNA-binding domain,PF13921_Myb-like DNA-binding domain	PHCH_13213	PHCH_13214
286	2	PF07992_Pyridine nucleotide-disulphide oxidoreductase	PHCH_00066	PHCH_00067
287	2	PF00612_IQ calmodulin-binding motif,PF00063_Myosin head (motor domain),PF00787_PX domain	PHCH_12050	PHCH_12051
288	2	PF00188_Cysteine-rich secretory protein family	PHCH_16511	PHCH_16512
289	2	PF05630_Necrosis inducing protein (NPP1)	PHCH_00525	PHCH_00526
290	2	PF14681_Uracil phosphoribosyltransferase,PF04218_CENP-B N-terminal DNA-binding domain	PHCH_16596	PHCH_16597
291	2	PF01545_Cation efflux family	PHCH_16154	PHCH_16155
292	2	PF12832_MFS_1 like family	PHCH_15751	PHCH_15752
293	2	PF07859_alpha/beta hydrolase fold	PHCH_05036	PHCH_05037
294	2	PF00964_Elicitin	PHCH_16404	PHCH_16405
295	2	PF06422_CDR ABC transporter,PF01061_ABC-2 type transporter	PHCH_13414	PHCH_13415
296	2	PF00191_Annexin	PHCH_15600	PHCH_15601
297	2	PF06422_CDR ABC transporter,PF01061_ABC-2 type transporter	PHCH_09800	PHCH_09801
298	2	NONE	PHCH_01214	PHCH_01215
299	2	PF03953_Tubulin C-terminal domain,PF00091_Tubulin/FtsZ family, GTPase domain	PHCH_15583	PHCH_15584
300	2	PF08240_Alcohol dehydrogenase GroES-like domain,PF00107_Zinc-binding dehydrogenase	PHCH_15040	PHCH_15041
301	2	PF00295_Glycosyl hydrolases family 28	PHCH_00594	PHCH_00595
302	2	PF13578_Methyltransferase domain	PHCH_07309	PHCH_07310
303	2	NONE	PHCH_07317	PHCH_07318
304	2	PF03372_Endonuclease/Exonuclease/phosphatase family	PHCH_15532	PHCH_15533
305	2	PF00096_Zinc finger, C2H2 type,PF13912_C2H2-type zinc finger	PHCH_16408	PHCH_16409
306	2	NONE	PHCH_16413	PHCH_16414
307	2	NONE	PHCH_16886	PHCH_16887
308	2	PF12689_Acid Phosphatase	PHCH_16868	PHCH_16869
309	2	NONE	PHCH_04243	PHCH_04244
310	2	PF12697_Alpha/beta hydrolase family	PHCH_15167	PHCH_15168
311	2	PF02089_Palmitoyl protein thioesterase	PHCH_11445	PHCH_11446
312	2	PF00411_Ribosomal protein S11	PHCH_13176	PHCH_13177
313	2	NONE	PHCH_17550	PHCH_17551
314	2	PF03083_Sugar efflux transporter for intercellular exchange	PHCH_06188	PHCH_06189
315	2	PF13634_Nucleoporin FG repeat region	PHCH_12880	PHCH_12881
316	2	PF02458_Transferase family	PHCH_11088	PHCH_11089
317	2	PF02458_Transferase family	PHCH_11095	PHCH_11096
318	2	PF13419_Haloacid dehalogenase-like hydrolase,PF12265_Histone-binding protein RBBP4 or subunit C of CAF1 complex,PF00400_WD domain, G-beta repeat	PHCH_11682	PHCH_11683
319	2	NONE	PHCH_10602	PHCH_10603
320	2	PF08240_Alcohol dehydrogenase GroES-like domain,PF00107_Zinc-binding dehydrogenase	PHCH_14828	PHCH_14829
321	2	PF00106_short chain dehydrogenase	PHCH_15692	PHCH_15693
322	2	NONE	PHCH_07746	PHCH_07747
323	2	PF00230_Major intrinsic protein	PHCH_13644	PHCH_13645
324	2	PF07690_Major Facilitator Superfamily	PHCH_16446	PHCH_16447
325	2	PF08022_FAD-binding domain,PF01794_Ferric reductase like transmembrane component,PF08030_Ferric reductase NAD binding domain,PF09461_Phytotoxin PcF protein	PHCH_01269	PHCH_01270
326	2	PF13181_Tetratricopeptide repeat	PHCH_11267	PHCH_11268
327	2	NONE	PHCH_11274	PHCH_11275
328	2	PF01363_FYVE zinc finger	PHCH_14855	PHCH_14856
329	2	PF13886_Domain of unknown function (DUF4203)	PHCH_09903	PHCH_09904
330	2	PF03372_Endonuclease/Exonuclease/phosphatase family	PHCH_14120	PHCH_14121
331	2	NONE	PHCH_05915	PHCH_05916
332	2	NONE	PHCH_05923	PHCH_05924
333	2	NONE	PHCH_15429	PHCH_15430
334	2	PF03959_Serine hydrolase (FSH1)	PHCH_01111	PHCH_01112
335	2	PF00249_Myb-like DNA-binding domain	PHCH_06291	PHCH_06292
336	2	PF13520_Amino acid permease	PHCH_15796	PHCH_15797
337	2	PF00044_Glyceraldehyde 3-phosphate dehydrogenase, NAD binding domain,PF02800_Glyceraldehyde 3-phosphate dehydrogenase, C-terminal domain,PF00121_Triosephosphate isomerase	PHCH_10905	PHCH_10906
338	2	NONE	PHCH_10909	PHCH_10910
339	2	PF01070_FMN-dependent dehydrogenase	PHCH_14570	PHCH_14571
340	2	PF12796_Ankyrin repeats (3 copies),PF01363_FYVE zinc finger	PHCH_14575	PHCH_14576
341	2	PF02364_1,3-beta-glucan synthase component,PF14288_1,3-beta-glucan synthase subunit FKS1, domain-1	PHCH_01891	PHCH_01892
342	2	PF03092_BT1 family	PHCH_01913	PHCH_01914
343	2	PF02463_RecF/RecN/SMC N terminal domain	PHCH_15286	PHCH_15287
344	2	PF08240_Alcohol dehydrogenase GroES-like domain,PF00107_Zinc-binding dehydrogenase	PHCH_08698	PHCH_08699
345	2	PF07690_Major Facilitator Superfamily	PHCH_00243	PHCH_00244
346	2	NONE	PHCH_01974	PHCH_01975
347	2	PF00881_Nitroreductase family	PHCH_06430	PHCH_06431
348	2	NONE	PHCH_04849	PHCH_04850
349	2	NONE	PHCH_04852	PHCH_04853
350	2	PF02799_Myristoyl-CoA:protein N-myristoyltransferase, C-terminal domain,PF01233_Myristoyl-CoA:protein N-myristoyltransferase, N-terminal domain	PHCH_13035	PHCH_13036
351	2	PF01284_Membrane-associating domain	PHCH_02125	PHCH_02126
352	2	NONE	PHCH_02129	PHCH_02130
353	2	NONE	PHCH_02136	PHCH_02137
354	2	PF00089_Trypsin	PHCH_02138	PHCH_02139
355	2	NONE	PHCH_02140	PHCH_02141
356	2	PF00654_Voltage gated chloride channel	PHCH_07107	PHCH_07108
357	2	PF00050_Kazal-type serine protease inhibitor domain	PHCH_00860	PHCH_00861
358	2	PF07690_Major Facilitator Superfamily	PHCH_07054	PHCH_07055
359	2	NONE	PHCH_09071	PHCH_09072
360	2	NONE	PHCH_09077	PHCH_09078
361	2	PF01363_FYVE zinc finger	PHCH_09081	PHCH_09082
362	2	PF00232_Glycosyl hydrolase family 1	PHCH_10329	PHCH_10330
363	2	PF05630_Necrosis inducing protein (NPP1)	PHCH_07802	PHCH_07803
364	2	PF06814_Lung seven transmembrane receptor	PHCH_14245	PHCH_14246
365	2	PF04749_PLAC8 family	PHCH_05156	PHCH_05157
366	2	NONE	PHCH_11904	PHCH_11905
367	2	PF00050_Kazal-type serine protease inhibitor domain,PF07648_Kazal-type serine protease inhibitor domain	PHCH_05532	PHCH_05533
368	2	PF13520_Amino acid permease	PHCH_03682	PHCH_03683
369	2	PF01328_Peroxidase, family 2	PHCH_15137	PHCH_15138
370	2	NONE	PHCH_08862	PHCH_08863
371	2	PF08022_FAD-binding domain,PF01794_Ferric reductase like transmembrane component,PF08030_Ferric reductase NAD binding domain	PHCH_08867	PHCH_08868
372	2	PF11380_Stealth protein CR2, conserved region 2,PF17103_Stealth protein CR4, conserved region 4,PF17102_Stealth protein CR3, conserved region 3,PF17101_Stealth protein CR1, conserved region 1	PHCH_01334	PHCH_01335
373	2	PF00168_C2 domain	PHCH_04545	PHCH_04546
374	2	NONE	PHCH_04556	PHCH_04557
375	2	PF00787_PX domain,PF00069_Protein kinase domain,PF07714_Protein tyrosine kinase,PF12796_Ankyrin repeats (3 copies)	PHCH_04229	PHCH_04230
376	2	PF12796_Ankyrin repeats (3 copies)	PHCH_04233	PHCH_04234
377	2	PF12796_Ankyrin repeats (3 copies)	PHCH_05203	PHCH_05204
378	2	NONE	PHCH_05694	PHCH_05695
379	2	PF03798_TLC domain	PHCH_00895	PHCH_00896
380	2	PF00332_Glycosyl hydrolases family 17	PHCH_10982	PHCH_10983
381	2	NONE	PHCH_16248	PHCH_16249
382	2	NONE	PHCH_16260	PHCH_16261
383	2	PF03982_Diacylglycerol acyltransferase	PHCH_00559	PHCH_00560
384	2	PF00230_Major intrinsic protein	PHCH_04986	PHCH_04987
385	2	NONE	PHCH_15901	PHCH_15902
386	2	NONE	PHCH_01097	PHCH_01098
387	2	PF00450_Serine carboxypeptidase	PHCH_06770	PHCH_06771
388	2	PF00389_D-isomer specific 2-hydroxyacid dehydrogenase, catalytic domain,PF02826_D-isomer specific 2-hydroxyacid dehydrogenase, NAD binding domain	PHCH_04125	PHCH_04126
389	2	PF00230_Major intrinsic protein	PHCH_06434	PHCH_06435
390	2	PF00885_6,7-dimethyl-8-ribityllumazine synthase,PF13499_EF-hand domain pair	PHCH_10442	PHCH_10443
391	2	PF00078_Reverse transcriptase (RNA-dependent DNA polymerase)	PHCH_16779	PHCH_16780
392	2	PF03092_BT1 family	PHCH_10878	PHCH_10879
393	2	NONE	PHCH_09345	PHCH_09346
394	2	PF00909_Ammonium Transporter Family	PHCH_09353	PHCH_09354
395	2	PF12464_Maltose acetyltransferase,PF00132_Bacterial transferase hexapeptide (six repeats),PF14602_Hexapeptide repeat of succinyl-transferase	PHCH_09695	PHCH_09696
396	2	PF00069_Protein kinase domain	PHCH_09697	PHCH_09698
397	2	NONE	PHCH_09699	PHCH_09700
398	2	NONE	PHCH_14545	PHCH_14546
399	2	NONE	PHCH_17022	PHCH_17023
400	2	PF13460_NAD(P)H-binding	PHCH_13869	PHCH_13870
401	2	PF03083_Sugar efflux transporter for intercellular exchange	PHCH_13877	PHCH_13878
402	2	NONE	PHCH_08134	PHCH_08135
403	2	NONE	PHCH_08136	PHCH_08137
404	2	NONE	PHCH_02197	PHCH_02198
405	2	PF00069_Protein kinase domain	PHCH_02200	PHCH_02201
406	2	PF00443_Ubiquitin carboxyl-terminal hydrolase	PHCH_01837	PHCH_01838
407	2	PF01363_FYVE zinc finger	PHCH_00664	PHCH_00665
408	2	NONE	PHCH_13337	PHCH_13338
409	2	PF01593_Flavin containing amine oxidoreductase	PHCH_12838	PHCH_12839
410	2	NONE	PHCH_12846	PHCH_12847
411	2	PF00291_Pyridoxal-phosphate dependent enzyme	PHCH_00476	PHCH_00477
412	2	PF00153_Mitochondrial carrier protein	PHCH_16068	PHCH_16069
413	2	PF16683_Transglutaminase elicitor	PHCH_06579	PHCH_06580
414	2	PF00023_Ankyrin repeat,PF13857_Ankyrin repeats (many copies),PF12796_Ankyrin repeats (3 copies)	PHCH_09098	PHCH_09099
415	2	PF01741_Large-conductance mechanosensitive channel, MscL	PHCH_09114	PHCH_09115
416	2	PF00884_Sulfatase	PHCH_05896	PHCH_05897
417	2	PF00884_Sulfatase	PHCH_05900	PHCH_05901
418	2	NONE	PHCH_15424	PHCH_15425
419	2	PF02458_Transferase family	PHCH_06237	PHCH_06238
420	2	NONE	PHCH_06248	PHCH_06249
421	2	PF03707_Bacterial signalling protein N terminal repeat	PHCH_06250	PHCH_06251
422	2	PF14008_Iron/zinc purple acid phosphatase-like protein C,PF16656_Purple acid Phosphatase, N-terminal domain,PF00149_Calcineurin-like phosphoesterase	PHCH_00840	PHCH_00841
423	2	PF00169_PH domain,PF13632_Glycosyl transferase family group 2	PHCH_11303	PHCH_11304
424	2	NONE	PHCH_09010	PHCH_09011
425	2	NONE	PHCH_06610	PHCH_06611
426	2	PF02230_Phospholipase/Carboxylesterase	PHCH_17752	PHCH_17753
427	2	PF00248_Aldo/keto reductase family	PHCH_17756	PHCH_17757
428	2	NONE	PHCH_04563	PHCH_04564
429	2	NONE	PHCH_04566	PHCH_04567
430	2	PF00926_3,4-dihydroxy-2-butanone 4-phosphate synthase	PHCH_04571	PHCH_04572
431	2	PF00933_Glycosyl hydrolase family 3 N terminal domain,PF14310_Fibronectin type III-like domain,PF01915_Glycosyl hydrolase family 3 C-terminal domain	PHCH_05592	PHCH_05593
432	2	NONE	PHCH_14142	PHCH_14143
433	2	PF08450_SMP-30/Gluconolactonase/LRE-like region	PHCH_14144	PHCH_14145
434	2	PF13516_Leucine Rich repeat	PHCH_11851	PHCH_11852
435	2	PF00005_ABC transporter,PF12698_ABC-2 family transporter protein	PHCH_17418	PHCH_17419
436	2	NONE	PHCH_16873	PHCH_16874
437	2	NONE	PHCH_01580	PHCH_01581
438	2	NONE	PHCH_01584	PHCH_01585
439	2	NONE	PHCH_01588	PHCH_01589
440	2	NONE	PHCH_04867	PHCH_04868
441	2	PF02826_D-isomer specific 2-hydroxyacid dehydrogenase, NAD binding domain	PHCH_01399	PHCH_01400
442	2	PF00924_Mechanosensitive ion channel	PHCH_03510	PHCH_03511
443	2	PF00083_Sugar (and other) transporter	PHCH_03518	PHCH_03519
444	2	PF16488_Argonaute linker 2 domain,PF16486_N-terminal domain of argonaute,PF16487_Mid domain of argonaute,PF02171_Piwi domain,PF02170_PAZ domain,PF08699_Argonaute linker 1 domain	PHCH_10529	PHCH_10530
445	2	PF00885_6,7-dimethyl-8-ribityllumazine synthase	PHCH_15377	PHCH_15378
446	2	NONE	PHCH_15055	PHCH_15056
447	2	PF03211_Pectate lyase	PHCH_07421	PHCH_07422
448	2	PF01694_Rhomboid family	PHCH_05367	PHCH_05368
449	2	NONE	PHCH_11968	PHCH_11969
450	2	PF00800_Prephenate dehydratase,PF00155_Aminotransferase class I and II	PHCH_11186	PHCH_11187
451	2	NONE	PHCH_13288	PHCH_13289
452	2	PF00106_short chain dehydrogenase	PHCH_13294	PHCH_13295
453	2	PF00249_Myb-like DNA-binding domain	PHCH_14535	PHCH_14536
454	2	PF06241_Castor and Pollux, part of voltage-gated ion channel	PHCH_11764	PHCH_11765
455	2	PF00644_Poly(ADP-ribose) polymerase catalytic domain,PF02877_Poly(ADP-ribose) polymerase, regulatory domain,PF05406_WGR domain	PHCH_02362	PHCH_02363
456	2	PF02668_Taurine catabolism dioxygenase TauD, TfdA family	PHCH_02364	PHCH_02365
457	2	PF00171_Aldehyde dehydrogenase family	PHCH_15558	PHCH_15559
458	2	PF06422_CDR ABC transporter,PF01061_ABC-2 type transporter,PF00005_ABC transporter	PHCH_12130	PHCH_12131
459	2	PF01151_GNS1/SUR4 family	PHCH_04585	PHCH_04586
460	2	PF09420_Ribosome biogenesis protein Nop16	PHCH_03889	PHCH_03890
461	2	PF07264_Etoposide-induced protein 2.4 (EI24)	PHCH_03913	PHCH_03914
462	2	NONE	PHCH_10704	PHCH_10705
463	2	PF01590_GAF domain,PF01363_FYVE zinc finger	PHCH_13262	PHCH_13263
464	2	PF06522_NADH-ubiquinone reductase complex 1 MLRQ subunit	PHCH_08926	PHCH_08927
465	2	NONE	PHCH_04676	PHCH_04677
466	2	NONE	PHCH_04679	PHCH_04680
467	2	NONE	PHCH_04973	PHCH_04974
468	2	PF13472_GDSL-like Lipase/Acylhydrolase family	PHCH_12896	PHCH_12897
469	2	PF01566_Natural resistance-associated macrophage protein	PHCH_17171	PHCH_17172
470	2	NONE	PHCH_11645	PHCH_11646
471	2	NONE	PHCH_06997	PHCH_06998
472	2	PF01757_Acyltransferase family	PHCH_11875	PHCH_11876
473	2	PF00248_Aldo/keto reductase family	PHCH_02343	PHCH_02344
474	2	PF00025_ADP-ribosylation factor family	PHCH_08970	PHCH_08971
475	2	PF13520_Amino acid permease	PHCH_09328	PHCH_09329
476	2	PF08648_U4/U6.U5 small nuclear ribonucleoproteins	PHCH_08185	PHCH_08186
477	2	NONE	PHCH_14677	PHCH_14678
478	2	PF00293_NUDIX domain	PHCH_14679	PHCH_14680
479	2	NONE	PHCH_14693	PHCH_14694
480	2	PF14204_Ribosomal L18 C-terminal region,PF17144_Ribosomal large subunit proteins 60S L5, and 50S L18	PHCH_14705	PHCH_14706
481	2	PF03083_Sugar efflux transporter for intercellular exchange	PHCH_14708	PHCH_14709
482	2	PF03083_Sugar efflux transporter for intercellular exchange	PHCH_14711	PHCH_14712
483	2	PF00188_Cysteine-rich secretory protein family	PHCH_14722	PHCH_14723
484	2	PF01757_Acyltransferase family	PHCH_00371	PHCH_00372
485	2	PF01124_MAPEG family	PHCH_12977	PHCH_12978
486	2	PF03094_Mlo family	PHCH_12354	PHCH_12355
487	2	PF14811_Protein of unknown function TPD sequence-motif	PHCH_12356	PHCH_12357
488	2	PF00023_Ankyrin repeat,PF07714_Protein tyrosine kinase,PF12796_Ankyrin repeats (3 copies)	PHCH_12235	PHCH_12236
489	2	PF01135_Protein-L-isoaspartate(D-aspartate) O-methyltransferase (PCMT)	PHCH_08443	PHCH_08444
490	2	PF07983_X8 domain,PF00150_Cellulase (glycosyl hydrolase family 5)	PHCH_08461	PHCH_08462
491	2	PF03188_Eukaryotic cytochrome b561	PHCH_00438	PHCH_00439
492	2	PF14771_Domain of unknown function (DUF4476),PF13516_Leucine Rich repeat,PF13499_EF-hand domain pair	PHCH_00443	PHCH_00444
493	2	PF13450_NAD(P)-binding Rossmann-like domain	PHCH_14411	PHCH_14412
494	2	PF12706_Beta-lactamase superfamily domain	PHCH_06833	PHCH_06834
495	2	NONE	PHCH_12364	PHCH_12365
496	2	PF14295_PAN domain	PHCH_03762	PHCH_03763
497	2	PF00787_PX domain,PF13639_Ring finger domain	PHCH_03767	PHCH_03768
498	2	PF13302_Acetyltransferase (GNAT) domain	PHCH_02671	PHCH_02672
499	2	NONE	PHCH_06946	PHCH_06947
500	2	PF03959_Serine hydrolase (FSH1)	PHCH_05550	PHCH_05551
501	2	PF01145_SPFH domain / Band 7 family	PHCH_05552	PHCH_05553
502	2	PF03959_Serine hydrolase (FSH1)	PHCH_05554	PHCH_05555
503	2	PF01490_Transmembrane amino acid transporter protein	PHCH_14344	PHCH_14345
504	2	NONE	PHCH_10605	PHCH_10606
505	2	PF13886_Domain of unknown function (DUF4203)	PHCH_13084	PHCH_13085
506	2	PF07714_Protein tyrosine kinase	PHCH_13617	PHCH_13618
507	2	PF00264_Common central domain of tyrosinase	PHCH_03851	PHCH_03852
508	2	PF01925_Sulfite exporter TauE/SafE	PHCH_07173	PHCH_07174
509	2	PF00069_Protein kinase domain	PHCH_16551	PHCH_16552
510	2	PF03083_Sugar efflux transporter for intercellular exchange	PHCH_07505	PHCH_07506
511	2	NONE	PHCH_01846	PHCH_01847
512	2	NONE	PHCH_01490	PHCH_01491
513	2	PF06422_CDR ABC transporter,PF01061_ABC-2 type transporter,PF00005_ABC transporter	PHCH_01677	PHCH_01678
514	2	PF00375_Sodium:dicarboxylate symporter family	PHCH_15121	PHCH_15122
515	2	PF00734_Fungal cellulose binding domain	PHCH_08745	PHCH_08746
516	2	NONE	PHCH_12111	PHCH_12112
517	2	PF13578_Methyltransferase domain	PHCH_12116	PHCH_12117
518	2	PF12796_Ankyrin repeats (3 copies)	PHCH_10468	PHCH_10469
519	2	PF00025_ADP-ribosylation factor family	PHCH_04129	PHCH_04130
520	2	PF07714_Protein tyrosine kinase	PHCH_06384	PHCH_06385
521	2	NONE	PHCH_07045	PHCH_07046
522	2	PF07687_Peptidase dimerisation domain,PF01546_Peptidase family M20/M25/M40	PHCH_09028	PHCH_09029
523	2	PF00169_PH domain	PHCH_14463	PHCH_14464
524	2	PF00916_Sulfate permease family,PF00027_Cyclic nucleotide-binding domain,PF01740_STAS domain	PHCH_04463	PHCH_04464
525	2	PF00544_Pectate lyase	PHCH_00048	PHCH_00049
526	2	PF10290_Glycine-rich protein domain (DUF2403),PF10287_Putative TOS1-like glycosyl hydrolase (DUF2401)	PHCH_00050	PHCH_00051
527	2	NONE	PHCH_01647	PHCH_01648
528	2	PF00113_Enolase, C-terminal TIM barrel domain,PF03952_Enolase, N-terminal domain	PHCH_14561	PHCH_14562
529	2	PF13185_GAF domain,PF01363_FYVE zinc finger	PHCH_13334	PHCH_13335
530	2	PF03388_Legume-like lectin family	PHCH_05474	PHCH_05475
531	2	NONE	PHCH_01124	PHCH_01125
532	2	NONE	PHCH_01127	PHCH_01128
533	2	NONE	PHCH_07088	PHCH_07089
534	2	NONE	PHCH_06803	PHCH_06804
535	2	NONE	PHCH_01736	PHCH_01737
536	2	PF03446_NAD binding domain of 6-phosphogluconate dehydrogenase,PF14833_NAD-binding of NADP-dependent 3-hydroxyisobutyrate dehydrogenase	PHCH_03448	PHCH_03449
537	2	PF02574_Homocysteine S-methyltransferase	PHCH_10313	PHCH_10314
538	2	PF06422_CDR ABC transporter,PF01061_ABC-2 type transporter,PF00005_ABC transporter	PHCH_00142	PHCH_00143
539	2	PF12796_Ankyrin repeats (3 copies)	PHCH_00159	PHCH_00160
540	2	PF00069_Protein kinase domain	PHCH_00173	PHCH_00174
541	2	PF00999_Sodium/hydrogen exchanger family	PHCH_09184	PHCH_09185
542	2	PF00076_RNA recognition motif. (a.k.a. RRM, RBD, or RNP domain),PF05383_La domain	PHCH_10103	PHCH_10104
543	2	NONE	PHCH_11806	PHCH_11807
544	2	NONE	PHCH_03552	PHCH_03553
545	2	PF11051_Mannosyltransferase putative	PHCH_02884	PHCH_02885
546	2	NONE	PHCH_14840	PHCH_14841
547	2	PF04749_PLAC8 family	PHCH_08223	PHCH_08224
548	2	NONE	PHCH_02948	PHCH_02949
549	2	PF00149_Calcineurin-like phosphoesterase	PHCH_03468	PHCH_03469
550	2	NONE	PHCH_06733	PHCH_06734
551	2	PF00225_Kinesin motor domain	PHCH_17837	PHCH_17838
552	2	NONE	PHCH_17840	PHCH_17841
553	2	PF09789_Uncharacterized coiled-coil protein (DUF2353)	PHCH_16710	PHCH_16711
554	2	NONE	PHCH_16712	PHCH_16713
555	2	NONE	PHCH_12643	PHCH_12644
556	2	PF01151_GNS1/SUR4 family	PHCH_12646	PHCH_12647
557	2	PF00188_Cysteine-rich secretory protein family	PHCH_17705	PHCH_17706
558	2	PF03935_Beta-glucan synthesis-associated protein (SKN1)	PHCH_14736	PHCH_14737
559	2	NONE	PHCH_03775	PHCH_03776
560	2	PF00480_ROK family	PHCH_16464	PHCH_16465
561	2	PF00654_Voltage gated chloride channel	PHCH_01751	PHCH_01752
562	2	PF17048_Neutral/alkaline non-lysosomal ceramidase, C-terminal,PF04734_Neutral/alkaline non-lysosomal ceramidase, N-terminal	PHCH_14470	PHCH_14471
563	2	PF00069_Protein kinase domain	PHCH_13007	PHCH_13008
564	2	NONE	PHCH_12633	PHCH_12634
565	2	NONE	PHCH_06763	PHCH_06764
566	2	NONE	PHCH_06765	PHCH_06766
567	2	PF00561_alpha/beta hydrolase fold	PHCH_06768	PHCH_06769
568	2	PF00135_Carboxylesterase family	PHCH_01247	PHCH_01248
569	2	PF00125_Core histone H2A/H2B/H3/H4,PF16211_C-terminus of histone H2A	PHCH_11479	PHCH_11480
570	2	PF08240_Alcohol dehydrogenase GroES-like domain,PF00107_Zinc-binding dehydrogenase	PHCH_12622	PHCH_12623
571	2	PF13812_Pentatricopeptide repeat domain,PF01535_PPR repeat	PHCH_12625	PHCH_12626
572	2	NONE	PHCH_00970	PHCH_00971
573	2	PF00224_Pyruvate kinase, barrel domain,PF02887_Pyruvate kinase, alpha/beta domain	PHCH_06624	PHCH_06625
574	2	PF02668_Taurine catabolism dioxygenase TauD, TfdA family	PHCH_13793	PHCH_13794
575	2	NONE	PHCH_17049	PHCH_17050
576	2	PF00245_Alkaline phosphatase	PHCH_17051	PHCH_17052
577	2	PF00300_Histidine phosphatase superfamily (branch 1)	PHCH_17053	PHCH_17054
578	2	PF00109_Beta-ketoacyl synthase, N-terminal domain,PF02801_Beta-ketoacyl synthase, C-terminal domain	PHCH_11565	PHCH_11566
579	2	PF01846_FF domain,PF00397_WW domain	PHCH_11607	PHCH_11608
580	2	PF14716_Helix-hairpin-helix domain	PHCH_11613	PHCH_11614
581	2	PF04072_Leucine carboxyl methyltransferase	PHCH_11615	PHCH_11616
582	2	PF01554_MatE	PHCH_09810	PHCH_09811
583	2	PF13091_PLD-like domain	PHCH_09662	PHCH_09663
584	2	PF04145_Ctr copper transporter family	PHCH_11784	PHCH_11785
585	2	PF01048_Phosphorylase superfamily	PHCH_13568	PHCH_13569
586	2	NONE	PHCH_13588	PHCH_13589
587	2	PF00264_Common central domain of tyrosinase	PHCH_11387	PHCH_11388
588	2	NONE	PHCH_02417	PHCH_02418
589	2	PF13409_Glutathione S-transferase, N-terminal domain,PF13410_Glutathione S-transferase, C-terminal domain	PHCH_07560	PHCH_07561
590	2	PF00724_NADH:flavin oxidoreductase / NADH oxidase family	PHCH_02475	PHCH_02476
591	2	PF00724_NADH:flavin oxidoreductase / NADH oxidase family	PHCH_03975	PHCH_03976
592	2	NONE	PHCH_08876	PHCH_08877
593	2	PF03062_MBOAT, membrane-bound O-acyltransferase family	PHCH_01251	PHCH_01252
594	2	PF00484_Carbonic anhydrase	PHCH_17538	PHCH_17539
595	2	PF05630_Necrosis inducing protein (NPP1)	PHCH_00279	PHCH_00280
596	2	PF00704_Glycosyl hydrolases family 18	PHCH_04315	PHCH_04316
597	2	PF01061_ABC-2 type transporter,PF00005_ABC transporter	PHCH_01019	PHCH_01020
598	2	NONE	PHCH_06672	PHCH_06673
599	2	PF01218_Coproporphyrinogen III oxidase	PHCH_03208	PHCH_03209
600	2	PF00194_Eukaryotic-type carbonic anhydrase	PHCH_03221	PHCH_03222
601	2	PF00069_Protein kinase domain	PHCH_03223	PHCH_03224
602	2	PF11789_Zinc-finger of the MIZ type in Nse subunit	PHCH_09366	PHCH_09367
603	2	PF00291_Pyridoxal-phosphate dependent enzyme	PHCH_01473	PHCH_01474
604	2	PF08240_Alcohol dehydrogenase GroES-like domain,PF00107_Zinc-binding dehydrogenase	PHCH_03567	PHCH_03568
605	2	PF00023_Ankyrin repeat,PF00069_Protein kinase domain,PF07714_Protein tyrosine kinase,PF12796_Ankyrin repeats (3 copies)	PHCH_03571	PHCH_03572
606	2	PF10436_Mitochondrial branched-chain alpha-ketoacid dehydrogenase kinase,PF02518_Histidine kinase-, DNA gyrase B-, and HSP90-like ATPase	PHCH_04065	PHCH_04066
607	2	PF00106_short chain dehydrogenase	PHCH_08726	PHCH_08727
608	2	PF01490_Transmembrane amino acid transporter protein	PHCH_08831	PHCH_08832
609	2	NONE	PHCH_15115	PHCH_15116
610	2	PF00150_Cellulase (glycosyl hydrolase family 5)	PHCH_15117	PHCH_15118
611	2	NONE	PHCH_10004	PHCH_10005
612	2	PF00248_Aldo/keto reductase family	PHCH_07365	PHCH_07366
613	2	NONE	PHCH_04156	PHCH_04157
614	2	PF00447_HSF-type DNA-binding	PHCH_05121	PHCH_05122
615	2	NONE	PHCH_08922	PHCH_08923
616	2	PF00514_Armadillo/beta-catenin-like repeat,PF07714_Protein tyrosine kinase	PHCH_00181	PHCH_00182
617	2	NONE	PHCH_00184	PHCH_00185
618	2	NONE	PHCH_10801	PHCH_10802
619	2	PF16363_GDP-mannose 4,6 dehydratase	PHCH_05282	PHCH_05283
620	2	PF00648_Calpain family cysteine protease	PHCH_05298	PHCH_05299
621	2	NONE	PHCH_02030	PHCH_02031
622	2	NONE	PHCH_02032	PHCH_02033
623	2	NONE	PHCH_07916	PHCH_07917
624	2	PF07989_Centrosomin N-terminal motif 1	PHCH_14064	PHCH_14065
625	2	PF12697_Alpha/beta hydrolase family	PHCH_12492	PHCH_12493
626	2	PF00168_C2 domain	PHCH_01665	PHCH_01666
627	2	NONE	PHCH_05173	PHCH_05174
628	2	PF00106_short chain dehydrogenase	PHCH_10125	PHCH_10126
629	2	PF00450_Serine carboxypeptidase	PHCH_10136	PHCH_10137
630	2	PF05870_Phenolic acid decarboxylase (PAD)	PHCH_02957	PHCH_02958
631	2	PF03092_BT1 family	PHCH_04440	PHCH_04441
632	2	PF08386_TAP-like protein,PF00561_alpha/beta hydrolase fold	PHCH_08817	PHCH_08818
633	2	NONE	PHCH_11753	PHCH_11754
634	2	PF03211_Pectate lyase	PHCH_10065	PHCH_10066
635	2	PF00255_Glutathione peroxidase	PHCH_15780	PHCH_15781
636	2	PF05970_PIF1-like helicase,PF01907_Ribosomal protein L37e	PHCH_14995	PHCH_14996
637	2	NONE	PHCH_07734	PHCH_07735
638	2	PF08240_Alcohol dehydrogenase GroES-like domain,PF13602_Zinc-binding dehydrogenase	PHCH_11346	PHCH_11347
639	2	PF00626_Gelsolin repeat,PF02209_Villin headpiece domain	PHCH_13236	PHCH_13237
640	2	PF01965_DJ-1/PfpI family	PHCH_01786	PHCH_01787
641	2	NONE	PHCH_15470	PHCH_15471
642	2	PF12796_Ankyrin repeats (3 copies),PF13857_Ankyrin repeats (many copies)	PHCH_02397	PHCH_02398
643	2	PF14008_Iron/zinc purple acid phosphatase-like protein C,PF16656_Purple acid Phosphatase, N-terminal domain,PF00149_Calcineurin-like phosphoesterase	PHCH_09472	PHCH_09473
644	2	NONE	PHCH_09478	PHCH_09479
645	2	PF03221_Tc5 transposase DNA-binding domain,PF02782_FGGY family of carbohydrate kinases, C-terminal domain,PF00370_FGGY family of carbohydrate kinases, N-terminal domain,PF01527_Transposase	PHCH_15448	PHCH_15449
646	2	PF00089_Trypsin	PHCH_15859	PHCH_15860
647	2	PF00964_Elicitin	PHCH_00758	PHCH_00759
648	2	PF00403_Heavy-metal-associated domain,PF04145_Ctr copper transporter family	PHCH_09501	PHCH_09502
649	2	NONE	PHCH_13142	PHCH_13143
650	2	PF03330_Lytic transglycolase	PHCH_13147	PHCH_13148
651	2	NONE	PHCH_08261	PHCH_08262
652	2	PF12776_Myb/SANT-like DNA-binding domain	PHCH_15997	PHCH_15998
653	2	PF03092_BT1 family,PF07690_Major Facilitator Superfamily	PHCH_16036	PHCH_16037
654	2	PF00884_Sulfatase	PHCH_04302	PHCH_04303
655	2	PF00069_Protein kinase domain	PHCH_17091	PHCH_17092
656	2	NONE	PHCH_02220	PHCH_02221
657	2	NONE	PHCH_00546	PHCH_00547
658	2	PF10988_Putative auto-transporter adhesin, head GIN domain	PHCH_16678	PHCH_16679
659	2	PF04577_Protein of unknown function (DUF563)	PHCH_16682	PHCH_16683
660	2	PF00135_Carboxylesterase family	PHCH_17720	PHCH_17721
661	2	PF13855_Leucine rich repeat,PF00069_Protein kinase domain	PHCH_12472	PHCH_12473
662	2	PF13637_Ankyrin repeats (many copies),PF13606_Ankyrin repeat,PF12796_Ankyrin repeats (3 copies)	PHCH_15649	PHCH_15650
663	2	NONE	PHCH_10194	PHCH_10195
664	2	NONE	PHCH_10197	PHCH_10198
665	2	NONE	PHCH_04701	PHCH_04702
666	2	NONE	PHCH_08557	PHCH_08558
667	2	NONE	PHCH_01452	PHCH_01453
668	2	NONE	PHCH_14106	PHCH_14107
669	2	NONE	PHCH_07686	PHCH_07687
670	2	NONE	PHCH_13996	PHCH_13997
671	2	PF00188_Cysteine-rich secretory protein family	PHCH_01185	PHCH_01186
672	2	PF01554_MatE	PHCH_03061	PHCH_03062
673	2	PF07687_Peptidase dimerisation domain,PF01546_Peptidase family M20/M25/M40	PHCH_03068	PHCH_03069
674	2	NONE	PHCH_01639	PHCH_01640
675	2	PF00328_Histidine phosphatase superfamily (branch 2)	PHCH_15381	PHCH_15382
676	2	NONE	PHCH_08681	PHCH_08682
677	2	NONE	PHCH_02350	PHCH_02351
678	2	PF13920_Zinc finger, C3HC4 type (RING finger),PF13637_Ankyrin repeats (many copies)	PHCH_17072	PHCH_17073
679	2	NONE	PHCH_17081	PHCH_17082
680	2	NONE	PHCH_04644	PHCH_04645
681	2	PF03083_Sugar efflux transporter for intercellular exchange	PHCH_02371	PHCH_02372
682	2	NONE	PHCH_02382	PHCH_02383
683	2	PF00069_Protein kinase domain,PF07714_Protein tyrosine kinase,PF12796_Ankyrin repeats (3 copies)	PHCH_10994	PHCH_10995
684	2	PF13462_Thioredoxin	PHCH_10585	PHCH_10586
685	2	PF00188_Cysteine-rich secretory protein family	PHCH_04751	PHCH_04752
686	2	PF03537_Glycoside-hydrolase family GH114	PHCH_06877	PHCH_06878
687	2	NONE	PHCH_06896	PHCH_06897
688	2	PF00403_Heavy-metal-associated domain,PF04145_Ctr copper transporter family	PHCH_06900	PHCH_06901
689	2	PF00704_Glycosyl hydrolases family 18	PHCH_06905	PHCH_06906
690	2	NONE	PHCH_06907	PHCH_06908
691	2	PF03151_Triose-phosphate Transporter family	PHCH_06926	PHCH_06927
692	3	PF03198_Glucanosyltransferase	PHCH_11035	PHCH_11036	PHCH_11037
693	3	PF04083_Partial alpha/beta-hydrolase lipase region	PHCH_11040	PHCH_11041	PHCH_11042
694	3	PF02913_FAD linked oxidases, C-terminal domain,PF01565_FAD binding domain	PHCH_07645	PHCH_07646	PHCH_07647
695	3	PF07690_Major Facilitator Superfamily	PHCH_12695	PHCH_12696	PHCH_12697
696	3	PF00248_Aldo/keto reductase family	PHCH_02497	PHCH_02498	PHCH_02499
697	3	PF00069_Protein kinase domain,PF07714_Protein tyrosine kinase	PHCH_08985	PHCH_08986	PHCH_08987
698	3	PF00544_Pectate lyase	PHCH_04535	PHCH_04536	PHCH_04537
699	3	PF00249_Myb-like DNA-binding domain	PHCH_00092	PHCH_00093	PHCH_00094
700	3	PF13185_GAF domain,PF01363_FYVE zinc finger	PHCH_05575	PHCH_05576	PHCH_05577
701	3	PF01734_Patatin-like phospholipase	PHCH_06363	PHCH_06364	PHCH_06365
702	3	PF16683_Transglutaminase elicitor	PHCH_16763	PHCH_16764	PHCH_16765
703	3	PF07690_Major Facilitator Superfamily	PHCH_02878	PHCH_02879	PHCH_02880
704	3	PF00069_Protein kinase domain	PHCH_00295	PHCH_00296	PHCH_00297
705	3	PF03092_BT1 family	PHCH_09704	PHCH_09705	PHCH_09706
706	3	PF09284_Rhamnogalacturonan lyase B, N-terminal,PF14683_Polysaccharide lyase family 4, domain III,PF14686_Polysaccharide lyase family 4, domain II	PHCH_13778	PHCH_13779	PHCH_13780
707	3	PF03067_Lytic polysaccharide mono-oxygenase, cellulose-degrading	PHCH_05645	PHCH_05646	PHCH_05647
708	3	NONE	PHCH_12408	PHCH_12409	PHCH_12410
709	3	NONE	PHCH_06970	PHCH_06971	PHCH_06972
710	3	NONE	PHCH_10069	PHCH_10070	PHCH_10071
711	3	PF00069_Protein kinase domain,PF07714_Protein tyrosine kinase	PHCH_11738	PHCH_11739	PHCH_11740
712	3	NONE	PHCH_00987	PHCH_00988	PHCH_00989
713	3	PF01544_CorA-like Mg2+ transporter protein	PHCH_05089	PHCH_05090	PHCH_05091
714	3	NONE	PHCH_02254	PHCH_02255	PHCH_02256
715	3	PF03083_Sugar efflux transporter for intercellular exchange,PF16683_Transglutaminase elicitor	PHCH_00656	PHCH_00657	PHCH_00658
716	3	PF00622_SPRY domain	PHCH_09304	PHCH_09305	PHCH_09306
717	3	PF00909_Ammonium Transporter Family	PHCH_15294	PHCH_15295	PHCH_15296
718	3	PF00153_Mitochondrial carrier protein	PHCH_03123	PHCH_03124	PHCH_03125
719	3	NONE	PHCH_14426	PHCH_14427	PHCH_14428
720	3	NONE	PHCH_17383	PHCH_17384	PHCH_17385
721	3	NONE	PHCH_02785	PHCH_02786	PHCH_02787
722	3	PF01328_Peroxidase, family 2	PHCH_13691	PHCH_13692	PHCH_13693
723	3	PF08022_FAD-binding domain,PF01794_Ferric reductase like transmembrane component,PF08030_Ferric reductase NAD binding domain	PHCH_04736	PHCH_04737	PHCH_04738
724	3	NONE	PHCH_11618	PHCH_11619	PHCH_11620
725	3	PF00734_Fungal cellulose binding domain	PHCH_06013	PHCH_06014	PHCH_06015
726	3	NONE	PHCH_06016	PHCH_06017	PHCH_06018
727	3	NONE	PHCH_16820	PHCH_16821	PHCH_16822
728	3	PF00096_Zinc finger, C2H2 type	PHCH_02799	PHCH_02800	PHCH_02801
729	3	PF16177_Acetyl-coenzyme A synthetase N-terminus,PF00501_AMP-binding enzyme,PF13193_AMP-binding enzyme C-terminal domain	PHCH_00705	PHCH_00706	PHCH_00707
730	3	NONE	PHCH_04435	PHCH_04436	PHCH_04437
731	3	PF01490_Transmembrane amino acid transporter protein	PHCH_09061	PHCH_09062	PHCH_09063
732	3	PF00083_Sugar (and other) transporter	PHCH_06185	PHCH_06186	PHCH_06187
733	3	PF01187_Macrophage migration inhibitory factor (MIF)	PHCH_10517	PHCH_10518	PHCH_10519
734	3	NONE	PHCH_16183	PHCH_16184	PHCH_16185
735	3	NONE	PHCH_16186	PHCH_16187	PHCH_16188
736	3	PF00232_Glycosyl hydrolase family 1	PHCH_10214	PHCH_10215	PHCH_10216
737	3	NONE	PHCH_04898	PHCH_04899	PHCH_04900
738	3	PF18271_Glycoside hydrolase 131 catalytic N-terminal domain	PHCH_13497	PHCH_13498	PHCH_13499
739	3	NONE	PHCH_01486	PHCH_01487	PHCH_01488
740	3	NONE	PHCH_12293	PHCH_12294	PHCH_12295
741	3	NONE	PHCH_03148	PHCH_03149	PHCH_03150
742	3	PF00295_Glycosyl hydrolases family 28	PHCH_14348	PHCH_14349	PHCH_14350
743	3	PF00230_Major intrinsic protein	PHCH_15069	PHCH_15070	PHCH_15071
744	3	PF13639_Ring finger domain	PHCH_00787	PHCH_00788	PHCH_00789
745	3	PF07732_Multicopper oxidase,PF07731_Multicopper oxidase,PF00394_Multicopper oxidase	PHCH_15524	PHCH_15525	PHCH_15526
746	3	PF07732_Multicopper oxidase,PF07731_Multicopper oxidase,PF00394_Multicopper oxidase	PHCH_15529	PHCH_15530	PHCH_15531
747	3	PF07732_Multicopper oxidase,PF02535_ZIP Zinc transporter,PF07731_Multicopper oxidase	PHCH_09443	PHCH_09444	PHCH_09445
748	3	PF00067_Cytochrome P450	PHCH_06122	PHCH_06123	PHCH_06124
749	3	PF00135_Carboxylesterase family	PHCH_08844	PHCH_08845	PHCH_08846
750	3	NONE	PHCH_05539	PHCH_05540	PHCH_05541
751	3	PF00188_Cysteine-rich secretory protein family	PHCH_16564	PHCH_16565	PHCH_16566
752	3	PF00787_PX domain	PHCH_02914	PHCH_02915	PHCH_02916
753	3	PF00787_PX domain	PHCH_02917	PHCH_02918	PHCH_02919
754	3	PF02685_Glucokinase	PHCH_03000	PHCH_03001	PHCH_03002
755	3	PF04749_PLAC8 family	PHCH_00229	PHCH_00230	PHCH_00231
756	3	PF00027_Cyclic nucleotide-binding domain,PF00520_Ion transport protein	PHCH_09043	PHCH_09044	PHCH_09045
757	3	NONE	PHCH_07708	PHCH_07709	PHCH_07710
758	3	PF00155_Aminotransferase class I and II	PHCH_00597	PHCH_00598	PHCH_00599
759	3	PF00211_Adenylate and Guanylate cyclase catalytic domain	PHCH_14308	PHCH_14309	PHCH_14310
760	3	PF01419_Jacalin-like lectin domain	PHCH_15541	PHCH_15542	PHCH_15543
761	3	NONE	PHCH_15547	PHCH_15548	PHCH_15549
762	3	NONE	PHCH_11374	PHCH_11375	PHCH_11376
763	3	NONE	PHCH_11381	PHCH_11382	PHCH_11383
764	3	PF00112_Papain family cysteine protease	PHCH_04829	PHCH_04830	PHCH_04831
765	3	NONE	PHCH_11079	PHCH_11080	PHCH_11081
766	3	NONE	PHCH_15696	PHCH_15697	PHCH_15698
767	3	NONE	PHCH_14859	PHCH_14860	PHCH_14861
768	3	PF13193_AMP-binding enzyme C-terminal domain,PF00501_AMP-binding enzyme	PHCH_14863	PHCH_14864	PHCH_14865
769	3	NONE	PHCH_08329	PHCH_08330	PHCH_08331
770	3	PF00964_Elicitin	PHCH_01970	PHCH_01971	PHCH_01972
771	3	PF00083_Sugar (and other) transporter	PHCH_07102	PHCH_07103	PHCH_07104
772	3	PF00389_D-isomer specific 2-hydroxyacid dehydrogenase, catalytic domain,PF02826_D-isomer specific 2-hydroxyacid dehydrogenase, NAD binding domain	PHCH_07067	PHCH_07068	PHCH_07069
773	3	PF00232_Glycosyl hydrolase family 1	PHCH_14456	PHCH_14457	PHCH_14458
774	3	NONE	PHCH_12435	PHCH_12436	PHCH_12437
775	3	NONE	PHCH_09627	PHCH_09628	PHCH_09629
776	3	PF00892_EamA-like transporter family	PHCH_02837	PHCH_02838	PHCH_02839
777	3	PF02089_Palmitoyl protein thioesterase	PHCH_15031	PHCH_15032	PHCH_15033
778	3	PF13639_Ring finger domain,PF00787_PX domain	PHCH_05706	PHCH_05707	PHCH_05708
779	3	PF01363_FYVE zinc finger	PHCH_00903	PHCH_00904	PHCH_00905
780	3	PF00316_Fructose-1-6-bisphosphatase, N-terminal domain	PHCH_15873	PHCH_15874	PHCH_15875
781	3	PF12505_Protein of unknown function (DUF3712)	PHCH_10867	PHCH_10868	PHCH_10869
782	3	PF01058_NADH ubiquinone oxidoreductase, 20 Kd subunit	PHCH_12918	PHCH_12919	PHCH_12920
783	3	PF01852_START domain,PF01363_FYVE zinc finger	PHCH_13874	PHCH_13875	PHCH_13876
784	3	NONE	PHCH_15235	PHCH_15236	PHCH_15237
785	3	PF10282_Lactonase, 7-bladed beta-propeller	PHCH_07607	PHCH_07608	PHCH_07609
786	3	NONE	PHCH_09913	PHCH_09914	PHCH_09915
787	3	PF00964_Elicitin	PHCH_11854	PHCH_11855	PHCH_11856
788	3	NONE	PHCH_04870	PHCH_04871	PHCH_04872
789	3	NONE	PHCH_11007	PHCH_11008	PHCH_11009
790	3	PF01419_Jacalin-like lectin domain	PHCH_03506	PHCH_03507	PHCH_03508
791	3	PF00230_Major intrinsic protein	PHCH_03610	PHCH_03611	PHCH_03612
792	3	PF12697_Alpha/beta hydrolase family,PF00561_alpha/beta hydrolase fold	PHCH_05379	PHCH_05380	PHCH_05381
793	3	NONE	PHCH_11971	PHCH_11972	PHCH_11973
794	3	PF01738_Dienelactone hydrolase family	PHCH_03895	PHCH_03896	PHCH_03897
795	3	PF07264_Etoposide-induced protein 2.4 (EI24)	PHCH_03917	PHCH_03918	PHCH_03919
796	3	PF01554_MatE	PHCH_04673	PHCH_04674	PHCH_04675
797	3	PF03092_BT1 family	PHCH_11639	PHCH_11640	PHCH_11641
798	3	PF00264_Common central domain of tyrosinase	PHCH_06994	PHCH_06995	PHCH_06996
799	3	NONE	PHCH_09325	PHCH_09326	PHCH_09327
800	3	NONE	PHCH_14682	PHCH_14683	PHCH_14684
801	3	PF04253_Transferrin receptor-like dimerisation domain,PF04389_Peptidase family M28,PF02225_PA domain	PHCH_12971	PHCH_12972	PHCH_12973
802	3	PF01124_MAPEG family	PHCH_12981	PHCH_12982	PHCH_12983
803	3	PF00561_alpha/beta hydrolase fold	PHCH_01323	PHCH_01324	PHCH_01325
804	3	PF08000_Bacterial PH domain	PHCH_12358	PHCH_12359	PHCH_12360
805	3	PF01062_Bestrophin, RFP-TM, chloride channel	PHCH_05944	PHCH_05945	PHCH_05946
806	3	NONE	PHCH_10858	PHCH_10859	PHCH_10860
807	3	PF02535_ZIP Zinc transporter	PHCH_08739	PHCH_08740	PHCH_08741
808	3	NONE	PHCH_01643	PHCH_01644	PHCH_01645
809	3	NONE	PHCH_01118	PHCH_01119	PHCH_01120
810	3	PF13347_MFS/sugar transport protein	PHCH_03442	PHCH_03443	PHCH_03444
811	3	PF02353_Mycolic acid cyclopropane synthetase	PHCH_09188	PHCH_09189	PHCH_09190
812	3	NONE	PHCH_14091	PHCH_14092	PHCH_14093
813	3	PF16810_RXLR phytopathogen effector protein, Avirulence activity	PHCH_17269	PHCH_17270	PHCH_17271
814	3	NONE	PHCH_06721	PHCH_06722	PHCH_06723
815	3	PF04749_PLAC8 family	PHCH_04371	PHCH_04372	PHCH_04373
816	3	NONE	PHCH_11198	PHCH_11199	PHCH_11200
817	3	PF08240_Alcohol dehydrogenase GroES-like domain,PF13602_Zinc-binding dehydrogenase	PHCH_02093	PHCH_02094	PHCH_02095
818	3	PF00188_Cysteine-rich secretory protein family	PHCH_02776	PHCH_02777	PHCH_02778
819	3	PF00069_Protein kinase domain,PF07714_Protein tyrosine kinase	PHCH_13009	PHCH_13010	PHCH_13011
820	3	NONE	PHCH_04730	PHCH_04731	PHCH_04732
821	3	NONE	PHCH_01244	PHCH_01245	PHCH_01246
822	3	NONE	PHCH_05027	PHCH_05028	PHCH_05029
823	3	PF01284_Membrane-associating domain	PHCH_03591	PHCH_03592	PHCH_03593
824	3	PF00050_Kazal-type serine protease inhibitor domain	PHCH_01686	PHCH_01687	PHCH_01688
825	3	NONE	PHCH_16672	PHCH_16673	PHCH_16674
826	3	PF13472_GDSL-like Lipase/Acylhydrolase family	PHCH_09664	PHCH_09665	PHCH_09666
827	3	NONE	PHCH_12500	PHCH_12501	PHCH_12502
828	3	PF01363_FYVE zinc finger	PHCH_02422	PHCH_02423	PHCH_02424
829	3	NONE	PHCH_00087	PHCH_00088	PHCH_00089
830	3	NONE	PHCH_12911	PHCH_12912	PHCH_12913
831	3	NONE	PHCH_03997	PHCH_03998	PHCH_03999
832	3	NONE	PHCH_01440	PHCH_01441	PHCH_01442
833	3	PF02798_Glutathione S-transferase, N-terminal domain,PF14497_Glutathione S-transferase, C-terminal domain	PHCH_00388	PHCH_00389	PHCH_00390
834	3	NONE	PHCH_00677	PHCH_00678	PHCH_00679
835	3	PF00067_Cytochrome P450	PHCH_17350	PHCH_17351	PHCH_17352
836	3	NONE	PHCH_10805	PHCH_10806	PHCH_10807
837	3	PF13673_Acetyltransferase (GNAT) domain	PHCH_05274	PHCH_05275	PHCH_05276
838	3	NONE	PHCH_06680	PHCH_06681	PHCH_06682
839	3	PF03935_Beta-glucan synthesis-associated protein (SKN1)	PHCH_07007	PHCH_07008	PHCH_07009
840	3	PF00085_Thioredoxin,PF04777_Erv1 / Alr family	PHCH_05625	PHCH_05626	PHCH_05627
841	3	NONE	PHCH_16119	PHCH_16120	PHCH_16121
842	3	PF07648_Kazal-type serine protease inhibitor domain,PF00050_Kazal-type serine protease inhibitor domain	PHCH_13315	PHCH_13316	PHCH_13317
843	3	PF01490_Transmembrane amino acid transporter protein	PHCH_15001	PHCH_15002	PHCH_15003
844	3	PF00069_Protein kinase domain	PHCH_01949	PHCH_01950	PHCH_01951
845	3	NONE	PHCH_04943	PHCH_04944	PHCH_04945
846	3	PF00544_Pectate lyase	PHCH_00220	PHCH_00221	PHCH_00222
847	3	PF04616_Glycosyl hydrolases family 43	PHCH_00223	PHCH_00224	PHCH_00225
848	3	PF03650_Mitochondrial pyruvate carriers	PHCH_15440	PHCH_15441	PHCH_15442
849	3	PF01124_MAPEG family	PHCH_09505	PHCH_09506	PHCH_09507
850	3	NONE	PHCH_17107	PHCH_17108	PHCH_17109
851	3	PF00112_Papain family cysteine protease	PHCH_12658	PHCH_12659	PHCH_12660
852	3	NONE	PHCH_12661	PHCH_12662	PHCH_12663
853	3	PF00632_HECT-domain (ubiquitin-transferase)	PHCH_04388	PHCH_04389	PHCH_04390
854	3	NONE	PHCH_01455	PHCH_01456	PHCH_01457
855	3	NONE	PHCH_10956	PHCH_10957	PHCH_10958
856	3	PF00069_Protein kinase domain	PHCH_15384	PHCH_15385	PHCH_15386
857	3	PF13365_Trypsin-like peptidase domain	PHCH_15389	PHCH_15390	PHCH_15391
858	3	PF07859_alpha/beta hydrolase fold	PHCH_13845	PHCH_13846	PHCH_13847
859	3	NONE	PHCH_13848	PHCH_13849	PHCH_13850
860	3	PF12146_Serine aminopeptidase, S33	PHCH_16341	PHCH_16342	PHCH_16343
861	4	PF01341_Glycosyl hydrolases family 6	PHCH_03752	PHCH_03753	PHCH_03754	PHCH_03755
862	4	NONE	PHCH_12195	PHCH_12196	PHCH_12197	PHCH_12198
863	4	PF01171_PP-loop family,PF00266_Aminotransferase class-V	PHCH_02604	PHCH_02605	PHCH_02606	PHCH_02607
864	4	PF00583_Acetyltransferase (GNAT) family	PHCH_08007	PHCH_08008	PHCH_08009	PHCH_08010
865	4	NONE	PHCH_10322	PHCH_10323	PHCH_10324	PHCH_10325
866	4	PF04193_PQ loop repeat	PHCH_00346	PHCH_00347	PHCH_00348	PHCH_00349
867	4	PF00069_Protein kinase domain	PHCH_03126	PHCH_03127	PHCH_03128	PHCH_03129
868	4	PF00027_Cyclic nucleotide-binding domain,PF07885_Ion channel,PF00520_Ion transport protein	PHCH_01922	PHCH_01923	PHCH_01924	PHCH_01925
869	4	PF06110_Eukaryotic protein of unknown function (DUF953)	PHCH_17309	PHCH_17310	PHCH_17311	PHCH_17312
870	4	PF05368_NmrA-like family,PF13460_NAD(P)H-binding	PHCH_10946	PHCH_10947	PHCH_10948	PHCH_10949
871	4	NONE	PHCH_04356	PHCH_04357	PHCH_04358	PHCH_04359
872	4	PF03935_Beta-glucan synthesis-associated protein (SKN1)	PHCH_02813	PHCH_02814	PHCH_02815	PHCH_02816
873	4	PF06342_Alpha/beta hydrolase of unknown function (DUF1057)	PHCH_00931	PHCH_00932	PHCH_00933	PHCH_00934
874	4	PF07745_Glycosyl hydrolase family 53	PHCH_10628	PHCH_10629	PHCH_10630	PHCH_10631
875	4	PF03083_Sugar efflux transporter for intercellular exchange	PHCH_13138	PHCH_13139	PHCH_13140	PHCH_13141
876	4	PF00964_Elicitin	PHCH_07846	PHCH_07847	PHCH_07848	PHCH_07849
877	4	PF00024_PAN domain,PF14295_PAN domain	PHCH_15678	PHCH_15679	PHCH_15680	PHCH_15681
878	4	PF00083_Sugar (and other) transporter	PHCH_17575	PHCH_17576	PHCH_17577	PHCH_17578
879	4	PF00069_Protein kinase domain	PHCH_08709	PHCH_08710	PHCH_08711	PHCH_08712
880	4	PF00964_Elicitin,PF04886_PT repeat	PHCH_14190	PHCH_14191	PHCH_14192	PHCH_14193
881	4	NONE	PHCH_02899	PHCH_02900	PHCH_02901	PHCH_02902
882	4	NONE	PHCH_13255	PHCH_13256	PHCH_13257	PHCH_13258
883	4	PF00332_Glycosyl hydrolases family 17	PHCH_14304	PHCH_14305	PHCH_14306	PHCH_14307
884	4	PF03061_Thioesterase superfamily	PHCH_13215	PHCH_13216	PHCH_13217	PHCH_13218
885	4	PF01926_50S ribosome-binding GTPase	PHCH_04248	PHCH_04249	PHCH_04250	PHCH_04251
886	4	NONE	PHCH_13169	PHCH_13170	PHCH_13171	PHCH_13172
887	4	PF11051_Mannosyltransferase putative	PHCH_17553	PHCH_17554	PHCH_17555	PHCH_17556
888	4	NONE	PHCH_05918	PHCH_05919	PHCH_05920	PHCH_05921
889	4	NONE	PHCH_15785	PHCH_15786	PHCH_15787	PHCH_15788
890	4	PF00964_Elicitin	PHCH_05152	PHCH_05153	PHCH_05154	PHCH_05155
891	4	NONE	PHCH_08253	PHCH_08254	PHCH_08255	PHCH_08256
892	4	PF00188_Cysteine-rich secretory protein family,PF14295_PAN domain	PHCH_08138	PHCH_08139	PHCH_08140	PHCH_08141
893	4	PF16810_RXLR phytopathogen effector protein, Avirulence activity	PHCH_15667	PHCH_15668	PHCH_15669	PHCH_15670
894	4	NONE	PHCH_10923	PHCH_10924	PHCH_10925	PHCH_10926
895	4	NONE	PHCH_14137	PHCH_14138	PHCH_14139	PHCH_14140
896	4	PF00168_C2 domain	PHCH_11844	PHCH_11845	PHCH_11846	PHCH_11847
897	4	PF01419_Jacalin-like lectin domain	PHCH_05370	PHCH_05371	PHCH_05372	PHCH_05373
898	4	PF00168_C2 domain	PHCH_02228	PHCH_02229	PHCH_02230	PHCH_02231
899	4	PF00933_Glycosyl hydrolase family 3 N terminal domain,PF14310_Fibronectin type III-like domain,PF01915_Glycosyl hydrolase family 3 C-terminal domain	PHCH_05348	PHCH_05349	PHCH_05350	PHCH_05351
900	4	PF13472_GDSL-like Lipase/Acylhydrolase family	PHCH_12899	PHCH_12900	PHCH_12901	PHCH_12902
901	4	NONE	PHCH_03867	PHCH_03868	PHCH_03869	PHCH_03870
902	4	NONE	PHCH_11153	PHCH_11154	PHCH_11155	PHCH_11156
903	4	PF03083_Sugar efflux transporter for intercellular exchange	PHCH_07508	PHCH_07509	PHCH_07510	PHCH_07511
904	4	NONE	PHCH_10484	PHCH_10485	PHCH_10486	PHCH_10487
905	4	NONE	PHCH_00053	PHCH_00054	PHCH_00055	PHCH_00056
906	4	NONE	PHCH_09362	PHCH_09363	PHCH_09364	PHCH_09365
907	4	PF01670_Glycosyl hydrolase family 12	PHCH_11193	PHCH_11194	PHCH_11195	PHCH_11196
908	4	PF01408_Oxidoreductase family, NAD-binding Rossmann fold,PF02894_Oxidoreductase family, C-terminal alpha/beta domain	PHCH_01015	PHCH_01016	PHCH_01017	PHCH_01018
909	4	PF13520_Amino acid permease	PHCH_04909	PHCH_04910	PHCH_04911	PHCH_04912
910	4	PF03083_Sugar efflux transporter for intercellular exchange	PHCH_15019	PHCH_15020	PHCH_15021	PHCH_15022
911	4	NONE	PHCH_11470	PHCH_11471	PHCH_11472	PHCH_11473
912	4	PF00335_Tetraspanin family	PHCH_05291	PHCH_05292	PHCH_05293	PHCH_05294
913	4	PF00106_short chain dehydrogenase	PHCH_10128	PHCH_10129	PHCH_10130	PHCH_10131
914	4	NONE	PHCH_01775	PHCH_01776	PHCH_01777	PHCH_01778
915	4	PF07258_COMM domain,PF12796_Ankyrin repeats (3 copies)	PHCH_09975	PHCH_09976	PHCH_09977	PHCH_09978
916	4	PF12697_Alpha/beta hydrolase family	PHCH_16891	PHCH_16892	PHCH_16893	PHCH_16894
917	4	PF03083_Sugar efflux transporter for intercellular exchange	PHCH_06787	PHCH_06788	PHCH_06789	PHCH_06790
918	4	PF03995_Peptidase inhibitor family I36	PHCH_01635	PHCH_01636	PHCH_01637	PHCH_01638
919	4	NONE	PHCH_08683	PHCH_08684	PHCH_08685	PHCH_08686
920	4	PF00450_Serine carboxypeptidase	PHCH_02541	PHCH_02542	PHCH_02543	PHCH_02544
921	5	PF00150_Cellulase (glycosyl hydrolase family 5)	PHCH_02599	PHCH_02600	PHCH_02601	PHCH_02602	PHCH_02603
922	5	NONE	PHCH_07490	PHCH_07491	PHCH_07492	PHCH_07493	PHCH_07494
923	5	NONE	PHCH_09315	PHCH_09316	PHCH_09317	PHCH_09318	PHCH_09319
924	5	NONE	PHCH_10425	PHCH_10426	PHCH_10427	PHCH_10428	PHCH_10429
925	5	NONE	PHCH_06025	PHCH_06026	PHCH_06027	PHCH_06028	PHCH_06029
926	5	PF11051_Mannosyltransferase putative	PHCH_02293	PHCH_02294	PHCH_02295	PHCH_02296	PHCH_02297
927	5	PF00089_Trypsin	PHCH_01535	PHCH_01536	PHCH_01537	PHCH_01538	PHCH_01539
928	5	PF11051_Mannosyltransferase putative	PHCH_12598	PHCH_12599	PHCH_12600	PHCH_12601	PHCH_12602
929	5	PF01569_PAP2 superfamily	PHCH_02995	PHCH_02996	PHCH_02997	PHCH_02998	PHCH_02999
930	5	NONE	PHCH_07748	PHCH_07749	PHCH_07750	PHCH_07751	PHCH_07752
931	5	PF01733_Nucleoside transporter	PHCH_15288	PHCH_15289	PHCH_15290	PHCH_15291	PHCH_15292
932	5	NONE	PHCH_09020	PHCH_09021	PHCH_09022	PHCH_09023	PHCH_09024
933	5	PF01363_FYVE zinc finger	PHCH_00192	PHCH_00193	PHCH_00194	PHCH_00195	PHCH_00196
934	5	PF14295_PAN domain,PF00150_Cellulase (glycosyl hydrolase family 5)	PHCH_11524	PHCH_11525	PHCH_11526	PHCH_11527	PHCH_11528
935	5	PF01852_START domain	PHCH_14779	PHCH_14780	PHCH_14781	PHCH_14782	PHCH_14783
936	5	PF00964_Elicitin	PHCH_08197	PHCH_08198	PHCH_08199	PHCH_08200	PHCH_08201
937	5	PF00149_Calcineurin-like phosphoesterase	PHCH_11800	PHCH_11801	PHCH_11802	PHCH_11803	PHCH_11804
938	5	PF04749_PLAC8 family	PHCH_04374	PHCH_04375	PHCH_04376	PHCH_04377	PHCH_04378
939	5	NONE	PHCH_07712	PHCH_07713	PHCH_07714	PHCH_07715	PHCH_07716
940	5	NONE	PHCH_04147	PHCH_04148	PHCH_04149	PHCH_04150	PHCH_04151
941	5	NONE	PHCH_16535	PHCH_16536	PHCH_16537	PHCH_16538	PHCH_16539
942	5	NONE	PHCH_14184	PHCH_14185	PHCH_14186	PHCH_14187	PHCH_14188
943	5	NONE	PHCH_14506	PHCH_14507	PHCH_14508	PHCH_14509	PHCH_14510
944	5	PF07690_Major Facilitator Superfamily	PHCH_02157	PHCH_02158	PHCH_02159	PHCH_02160	PHCH_02161
945	6	NONE	PHCH_05649	PHCH_05650	PHCH_05651	PHCH_05652	PHCH_05653	PHCH_05654
946	6	NONE	PHCH_11204	PHCH_11205	PHCH_11206	PHCH_11207	PHCH_11208	PHCH_11209
947	6	PF03935_Beta-glucan synthesis-associated protein (SKN1)	PHCH_02802	PHCH_02803	PHCH_02804	PHCH_02805	PHCH_02806	PHCH_02807
948	6	NONE	PHCH_06115	PHCH_06116	PHCH_06117	PHCH_06118	PHCH_06119	PHCH_06120
949	6	PF00230_Major intrinsic protein	PHCH_16434	PHCH_16435	PHCH_16436	PHCH_16437	PHCH_16438	PHCH_16439
950	6	PF13520_Amino acid permease,PF00324_Amino acid permease	PHCH_08244	PHCH_08245	PHCH_08246	PHCH_08247	PHCH_08248	PHCH_08249
951	6	NONE	PHCH_09013	PHCH_09014	PHCH_09015	PHCH_09016	PHCH_09017	PHCH_09018
952	6	PF03330_Lytic transglycolase	PHCH_11623	PHCH_11624	PHCH_11625	PHCH_11626	PHCH_11627	PHCH_11628
953	6	PF00069_Protein kinase domain	PHCH_08203	PHCH_08204	PHCH_08205	PHCH_08206	PHCH_08207	PHCH_08208
954	6	NONE	PHCH_07544	PHCH_07545	PHCH_07546	PHCH_07547	PHCH_07548	PHCH_07549
955	6	NONE	PHCH_15008	PHCH_15009	PHCH_15010	PHCH_15011	PHCH_15012	PHCH_15013
956	6	PF07690_Major Facilitator Superfamily	PHCH_16903	PHCH_16904	PHCH_16905	PHCH_16906	PHCH_16907	PHCH_16908
957	7	PF07714_Protein tyrosine kinase	PHCH_16356	PHCH_16357	PHCH_16358	PHCH_16359	PHCH_16360	PHCH_16361	PHCH_16362
958	7	NONE	PHCH_15789	PHCH_15790	PHCH_15791	PHCH_15792	PHCH_15793	PHCH_15794	PHCH_15795
959	7	PF04117_Mpv17 / PMP22 family	PHCH_12421	PHCH_12422	PHCH_12423	PHCH_12424	PHCH_12425	PHCH_12426	PHCH_12427
960	7	PF11051_Mannosyltransferase putative	PHCH_03965	PHCH_03966	PHCH_03967	PHCH_03968	PHCH_03969	PHCH_03970	PHCH_03971
961	7	NONE	PHCH_16252	PHCH_16253	PHCH_16254	PHCH_16255	PHCH_16256	PHCH_16257	PHCH_16258
962	7	NONE	PHCH_03374	PHCH_03375	PHCH_03376	PHCH_03377	PHCH_03378	PHCH_03379	PHCH_03380
963	7	NONE	PHCH_03253	PHCH_03254	PHCH_03255	PHCH_03256	PHCH_03257	PHCH_03258	PHCH_03259
964	8	NONE	PHCH_13729	PHCH_13730	PHCH_13731	PHCH_13732	PHCH_13733	PHCH_13734	PHCH_13735	PHCH_13736
965	8	NONE	PHCH_01593	PHCH_01594	PHCH_01595	PHCH_01596	PHCH_01597	PHCH_01598	PHCH_01599	PHCH_01600
966	8	NONE	PHCH_05352	PHCH_05353	PHCH_05354	PHCH_05355	PHCH_05356	PHCH_05357	PHCH_05358	PHCH_05359
967	8	PF03083_Sugar efflux transporter for intercellular exchange	PHCH_15197	PHCH_15198	PHCH_15199	PHCH_15200	PHCH_15201	PHCH_15202	PHCH_15203	PHCH_15204
968	8	NONE	PHCH_00361	PHCH_00362	PHCH_00363	PHCH_00364	PHCH_00365	PHCH_00366	PHCH_00367	PHCH_00368
969	8	PF03092_BT1 family	PHCH_08424	PHCH_08425	PHCH_08426	PHCH_08427	PHCH_08428	PHCH_08429	PHCH_08430	PHCH_08431
970	8	PF00534_Glycosyl transferases group 1	PHCH_09330	PHCH_09331	PHCH_09332	PHCH_09333	PHCH_09334	PHCH_09335	PHCH_09336	PHCH_09337
971	8	PF02055_Glycosyl hydrolase family 30 TIM-barrel domain,PF17189_Glycosyl hydrolase family 30 beta sandwich domain	PHCH_06880	PHCH_06881	PHCH_06882	PHCH_06883	PHCH_06884	PHCH_06885	PHCH_06886	PHCH_06887
972	9	NONE	PHCH_13739	PHCH_13740	PHCH_13741	PHCH_13742	PHCH_13743	PHCH_13744	PHCH_13745	PHCH_13746	PHCH_13747
973	9	PF00096_Zinc finger, C2H2 type,PF13894_C2H2-type zinc finger	PHCH_01822	PHCH_01823	PHCH_01824	PHCH_01825	PHCH_01826	PHCH_01827	PHCH_01828	PHCH_01829	PHCH_01830
974	9	NONE	PHCH_06239	PHCH_06240	PHCH_06241	PHCH_06242	PHCH_06243	PHCH_06244	PHCH_06245	PHCH_06246	PHCH_06247
975	9	NONE	PHCH_01569	PHCH_01570	PHCH_01571	PHCH_01572	PHCH_01573	PHCH_01574	PHCH_01575	PHCH_01576	PHCH_01577
976	10	PF00097_Zinc finger, C3HC4 type (RING finger),PF13923_Zinc finger, C3HC4 type (RING finger),PF00787_PX domain,PF13639_Ring finger domain	PHCH_05304	PHCH_05305	PHCH_05306	PHCH_05307	PHCH_05308	PHCH_05309	PHCH_05310	PHCH_05311	PHCH_05312	PHCH_05313
977	10	NONE	PHCH_10665	PHCH_10666	PHCH_10667	PHCH_10668	PHCH_10669	PHCH_10670	PHCH_10671	PHCH_10672	PHCH_10673	PHCH_10674
978	11	NONE	PHCH_14665	PHCH_14666	PHCH_14667	PHCH_14668	PHCH_14669	PHCH_14670	PHCH_14671	PHCH_14672	PHCH_14673	PHCH_14674	PHCH_14675
979	12	NONE	PHCH_11211	PHCH_11212	PHCH_11213	PHCH_11214	PHCH_11215	PHCH_11216	PHCH_11217	PHCH_11218	PHCH_11219	PHCH_11220	PHCH_11221	PHCH_11222
Total number of tandem clusters: 979
Total number of tandemly duplicated genes: 2513
Average number of genes per tandem cluster: 2.57
979	2513	2.57

## Sheet: Ph. gonapodyides
Cluster No.	Size	Pfam Domains in Cluster	Tandemly Duplicated Genes
1	2	PF00069_Protein kinase domain	PHGO_15302	PHGO_15303
2	2	NONE	PHGO_16880	PHGO_16881
3	2	PF01148_Cytidylyltransferase family	PHGO_18739	PHGO_18740
4	2	PF12796_Ankyrin repeats (3 copies)	PHGO_11747	PHGO_11748
5	2	NONE	PHGO_16489	PHGO_16490
6	2	NONE	PHGO_22810	PHGO_22811
7	2	NONE	PHGO_04619	PHGO_04620
8	2	NONE	PHGO_01271	PHGO_01272
9	2	PF13920_Zinc finger, C3HC4 type (RING finger),PF13637_Ankyrin repeats (many copies)	PHGO_17522	PHGO_17523
10	2	PF00385_Chromo (CHRromatin Organisation MOdifier) domain	PHGO_10932	PHGO_10933
11	2	NONE	PHGO_10651	PHGO_10652
12	2	PF01135_Protein-L-isoaspartate(D-aspartate) O-methyltransferase (PCMT)	PHGO_09776	PHGO_09777
13	2	PF00125_Core histone H2A/H2B/H3/H4,PF16211_C-terminus of histone H2A	PHGO_05444	PHGO_05445
14	2	NONE	PHGO_14819	PHGO_14820
15	2	PF13639_Ring finger domain	PHGO_22660	PHGO_22661
16	2	PF13343_Bacterial extracellular solute-binding protein	PHGO_12634	PHGO_12635
17	2	NONE	PHGO_10454	PHGO_10455
18	2	PF03446_NAD binding domain of 6-phosphogluconate dehydrogenase,PF14833_NAD-binding of NADP-dependent 3-hydroxyisobutyrate dehydrogenase	PHGO_01195	PHGO_01196
19	2	NONE	PHGO_22059	PHGO_22060
20	2	PF10277_Frag1/DRAM/Sfk1 family	PHGO_10954	PHGO_10955
21	2	NONE	PHGO_06210	PHGO_06211
22	2	NONE	PHGO_21630	PHGO_21631
23	2	PF07690_Major Facilitator Superfamily	PHGO_11194	PHGO_11195
24	2	PF00331_Glycosyl hydrolase family 10	PHGO_03791	PHGO_03792
25	2	PF01670_Glycosyl hydrolase family 12	PHGO_08364	PHGO_08365
26	2	NONE	PHGO_02256	PHGO_02257
27	2	NONE	PHGO_14900	PHGO_14901
28	2	PF03211_Pectate lyase	PHGO_15389	PHGO_15390
29	2	NONE	PHGO_11828	PHGO_11829
30	2	PF03969_AFG1-like ATPase	PHGO_13408	PHGO_13409
31	2	PF13905_Thioredoxin-like	PHGO_04051	PHGO_04052
32	2	NONE	PHGO_18841	PHGO_18842
33	2	PF14681_Uracil phosphoribosyltransferase	PHGO_07454	PHGO_07455
34	2	PF00135_Carboxylesterase family	PHGO_12280	PHGO_12281
35	2	NONE	PHGO_16895	PHGO_16896
36	2	NONE	PHGO_05110	PHGO_05111
37	2	NONE	PHGO_01462	PHGO_01463
38	2	PF00168_C2 domain	PHGO_04138	PHGO_04139
39	2	PF01058_NADH ubiquinone oxidoreductase, 20 Kd subunit	PHGO_16395	PHGO_16396
40	2	PF13302_Acetyltransferase (GNAT) domain	PHGO_05763	PHGO_05764
41	2	PF13204_Protein of unknown function (DUF4038)	PHGO_23015	PHGO_23016
42	2	PF01070_FMN-dependent dehydrogenase,PF07926_TPR/MLP1/MLP2-like protein	PHGO_02584	PHGO_02585
43	2	PF00050_Kazal-type serine protease inhibitor domain,PF07648_Kazal-type serine protease inhibitor domain	PHGO_19198	PHGO_19199
44	2	NONE	PHGO_03833	PHGO_03834
45	2	PF04072_Leucine carboxyl methyltransferase	PHGO_10363	PHGO_10364
46	2	PF14716_Helix-hairpin-helix domain	PHGO_10365	PHGO_10366
47	2	PF04749_PLAC8 family	PHGO_12661	PHGO_12662
48	2	PF16177_Acetyl-coenzyme A synthetase N-terminus,PF00501_AMP-binding enzyme,PF13193_AMP-binding enzyme C-terminal domain	PHGO_14461	PHGO_14462
49	2	PF10282_Lactonase, 7-bladed beta-propeller	PHGO_06394	PHGO_06395
50	2	PF09284_Rhamnogalacturonan lyase B, N-terminal,PF14683_Polysaccharide lyase family 4, domain III,PF14686_Polysaccharide lyase family 4, domain II	PHGO_06404	PHGO_06405
51	2	PF03330_Lytic transglycolase	PHGO_01979	PHGO_01980
52	2	PF11051_Mannosyltransferase putative	PHGO_05571	PHGO_05572
53	2	PF00249_Myb-like DNA-binding domain	PHGO_09372	PHGO_09373
54	2	NONE	PHGO_12829	PHGO_12830
55	2	PF00632_HECT-domain (ubiquitin-transferase)	PHGO_00202	PHGO_00203
56	2	PF00520_Ion transport protein,PF00027_Cyclic nucleotide-binding domain	PHGO_22908	PHGO_22909
57	2	NONE	PHGO_20563	PHGO_20564
58	2	PF13639_Ring finger domain	PHGO_08806	PHGO_08807
59	2	PF00211_Adenylate and Guanylate cyclase catalytic domain	PHGO_04267	PHGO_04268
60	2	NONE	PHGO_21095	PHGO_21096
61	2	PF03372_Endonuclease/Exonuclease/phosphatase family	PHGO_18856	PHGO_18857
62	2	PF00188_Cysteine-rich secretory protein family,PF14295_PAN domain	PHGO_20154	PHGO_20155
63	2	PF00734_Fungal cellulose binding domain	PHGO_10204	PHGO_10205
64	2	PF12937_F-box-like,PF00173_Cytochrome b5-like Heme/Steroid binding domain	PHGO_03589	PHGO_03590
65	2	NONE	PHGO_08331	PHGO_08332
66	2	NONE	PHGO_21117	PHGO_21118
67	2	NONE	PHGO_19283	PHGO_19284
68	2	PF00069_Protein kinase domain,PF07714_Protein tyrosine kinase	PHGO_05989	PHGO_05990
69	2	PF03188_Eukaryotic cytochrome b561	PHGO_05091	PHGO_05092
70	2	PF00441_Acyl-CoA dehydrogenase, C-terminal domain,PF01636_Phosphotransferase enzyme family,PF02770_Acyl-CoA dehydrogenase, middle domain,PF02771_Acyl-CoA dehydrogenase, N-terminal domain	PHGO_22595	PHGO_22596
71	2	PF00169_PH domain	PHGO_00857	PHGO_00858
72	2	PF00230_Major intrinsic protein	PHGO_06720	PHGO_06721
73	2	PF01733_Nucleoside transporter	PHGO_11514	PHGO_11515
74	2	NONE	PHGO_01825	PHGO_01826
75	2	PF02089_Palmitoyl protein thioesterase	PHGO_20095	PHGO_20096
76	2	PF00628_PHD-finger	PHGO_06283	PHGO_06284
77	2	NONE	PHGO_06285	PHGO_06286
78	2	PF00201_UDP-glucoronosyl and UDP-glucosyl transferase,PF03033_Glycosyltransferase family 28 N-terminal domain	PHGO_08864	PHGO_08865
79	2	PF04389_Peptidase family M28,PF04253_Transferrin receptor-like dimerisation domain,PF02225_PA domain	PHGO_13577	PHGO_13578
80	2	NONE	PHGO_03027	PHGO_03028
81	2	NONE	PHGO_18000	PHGO_18001
82	2	PF00069_Protein kinase domain	PHGO_05612	PHGO_05613
83	2	NONE	PHGO_22918	PHGO_22919
84	2	PF00107_Zinc-binding dehydrogenase	PHGO_10992	PHGO_10993
85	2	NONE	PHGO_12519	PHGO_12520
86	2	PF01485_IBR domain, a half RING-finger domain	PHGO_04571	PHGO_04572
87	2	NONE	PHGO_18359	PHGO_18360
88	2	NONE	PHGO_20177	PHGO_20178
89	2	PF00191_Annexin	PHGO_04078	PHGO_04079
90	2	PF14844_PH domain associated with Beige/BEACH,PF01926_50S ribosome-binding GTPase,PF02138_Beige/BEACH domain,PF00400_WD domain, G-beta repeat	PHGO_22701	PHGO_22702
91	2	PF01048_Phosphorylase superfamily	PHGO_18182	PHGO_18183
92	2	NONE	PHGO_21026	PHGO_21027
93	2	PF03358_NADPH-dependent FMN reductase	PHGO_14199	PHGO_14200
94	2	PF00561_alpha/beta hydrolase fold	PHGO_16576	PHGO_16577
95	2	NONE	PHGO_01092	PHGO_01093
96	2	PF12796_Ankyrin repeats (3 copies)	PHGO_18103	PHGO_18104
97	2	NONE	PHGO_08820	PHGO_08821
98	2	NONE	PHGO_14745	PHGO_14746
99	2	NONE	PHGO_07065	PHGO_07066
100	2	PF00118_TCP-1/cpn60 chaperonin family,PF00004_ATPase family associated with various cellular activities (AAA)	PHGO_12502	PHGO_12503
101	2	PF12697_Alpha/beta hydrolase family	PHGO_07432	PHGO_07433
102	2	PF13561_Enoyl-(Acyl carrier protein) reductase,PF00106_short chain dehydrogenase	PHGO_10029	PHGO_10030
103	2	PF01187_Macrophage migration inhibitory factor (MIF)	PHGO_14977	PHGO_14978
104	2	PF11838_ERAP1-like C-terminal domain	PHGO_22360	PHGO_22361
105	2	PF00447_HSF-type DNA-binding	PHGO_22154	PHGO_22155
106	2	PF00226_DnaJ domain	PHGO_00864	PHGO_00865
107	2	PF00255_Glutathione peroxidase	PHGO_02612	PHGO_02613
108	2	NONE	PHGO_12706	PHGO_12707
109	2	NONE	PHGO_08926	PHGO_08927
110	2	NONE	PHGO_00899	PHGO_00900
111	2	NONE	PHGO_03408	PHGO_03409
112	2	PF01554_MatE	PHGO_13189	PHGO_13190
113	2	PF00067_Cytochrome P450	PHGO_21859	PHGO_21860
114	2	NONE	PHGO_12369	PHGO_12370
115	2	PF03358_NADPH-dependent FMN reductase	PHGO_05402	PHGO_05403
116	2	PF07745_Glycosyl hydrolase family 53	PHGO_16788	PHGO_16789
117	2	PF00232_Glycosyl hydrolase family 1	PHGO_17061	PHGO_17062
118	2	PF03083_Sugar efflux transporter for intercellular exchange	PHGO_23232	PHGO_23233
119	2	NONE	PHGO_20933	PHGO_20934
120	2	NONE	PHGO_11407	PHGO_11408
121	2	NONE	PHGO_01943	PHGO_01944
122	2	PF00069_Protein kinase domain	PHGO_02874	PHGO_02875
123	2	PF00083_Sugar (and other) transporter	PHGO_07350	PHGO_07351
124	2	PF06422_CDR ABC transporter,PF01061_ABC-2 type transporter,PF00005_ABC transporter	PHGO_03369	PHGO_03370
125	2	NONE	PHGO_07754	PHGO_07755
126	2	PF02055_Glycosyl hydrolase family 30 TIM-barrel domain,PF17189_Glycosyl hydrolase family 30 beta sandwich domain	PHGO_12728	PHGO_12729
127	2	PF00389_D-isomer specific 2-hydroxyacid dehydrogenase, catalytic domain,PF02826_D-isomer specific 2-hydroxyacid dehydrogenase, NAD binding domain	PHGO_20735	PHGO_20736
128	2	PF03798_TLC domain	PHGO_20738	PHGO_20739
129	2	PF01363_FYVE zinc finger	PHGO_20745	PHGO_20746
130	2	NONE	PHGO_20803	PHGO_20804
131	2	NONE	PHGO_07413	PHGO_07414
132	2	PF13905_Thioredoxin-like	PHGO_18635	PHGO_18636
133	2	PF13886_Domain of unknown function (DUF4203)	PHGO_17447	PHGO_17448
134	2	PF01965_DJ-1/PfpI family	PHGO_00366	PHGO_00367
135	2	PF01083_Cutinase	PHGO_02894	PHGO_02895
136	2	PF00916_Sulfate permease family,PF00027_Cyclic nucleotide-binding domain,PF01740_STAS domain	PHGO_03304	PHGO_03305
137	2	NONE	PHGO_06829	PHGO_06830
138	2	NONE	PHGO_04342	PHGO_04343
139	2	NONE	PHGO_19210	PHGO_19211
140	2	NONE	PHGO_00296	PHGO_00297
141	2	NONE	PHGO_18056	PHGO_18057
142	2	PF00724_NADH:flavin oxidoreductase / NADH oxidase family	PHGO_05829	PHGO_05830
143	2	PF13637_Ankyrin repeats (many copies),PF12796_Ankyrin repeats (3 copies)	PHGO_20451	PHGO_20452
144	2	PF01490_Transmembrane amino acid transporter protein	PHGO_09436	PHGO_09437
145	2	PF00544_Pectate lyase	PHGO_14065	PHGO_14066
146	2	NONE	PHGO_03324	PHGO_03325
147	2	PF00069_Protein kinase domain	PHGO_05888	PHGO_05889
148	2	PF00153_Mitochondrial carrier protein	PHGO_13608	PHGO_13609
149	2	NONE	PHGO_10127	PHGO_10128
150	2	NONE	PHGO_20065	PHGO_20066
151	2	PF12796_Ankyrin repeats (3 copies)	PHGO_01064	PHGO_01065
152	2	PF00561_alpha/beta hydrolase fold	PHGO_10448	PHGO_10449
153	2	PF00211_Adenylate and Guanylate cyclase catalytic domain	PHGO_06728	PHGO_06729
154	2	PF02752_Arrestin (or S-antigen), C-terminal domain,PF00339_Arrestin (or S-antigen), N-terminal domain	PHGO_13217	PHGO_13218
155	2	NONE	PHGO_11847	PHGO_11848
156	2	PF01363_FYVE zinc finger	PHGO_03390	PHGO_03391
157	2	PF00067_Cytochrome P450	PHGO_00662	PHGO_00663
158	2	PF12265_Histone-binding protein RBBP4 or subunit C of CAF1 complex,PF00400_WD domain, G-beta repeat	PHGO_07790	PHGO_07791
159	2	PF04577_Protein of unknown function (DUF563)	PHGO_20958	PHGO_20959
160	2	PF02230_Phospholipase/Carboxylesterase	PHGO_14896	PHGO_14897
161	2	NONE	PHGO_22625	PHGO_22626
162	2	NONE	PHGO_15590	PHGO_15591
163	2	PF03935_Beta-glucan synthesis-associated protein (SKN1)	PHGO_08732	PHGO_08733
164	2	PF00171_Aldehyde dehydrogenase family	PHGO_03841	PHGO_03842
165	2	PF05630_Necrosis inducing protein (NPP1)	PHGO_03132	PHGO_03133
166	2	NONE	PHGO_23166	PHGO_23167
167	2	PF03647_Transmembrane proteins 14C	PHGO_17550	PHGO_17551
168	2	NONE	PHGO_03469	PHGO_03470
169	2	NONE	PHGO_06170	PHGO_06171
170	2	PF13640_2OG-Fe(II) oxygenase superfamily	PHGO_21369	PHGO_21370
171	2	PF00933_Glycosyl hydrolase family 3 N terminal domain,PF14310_Fibronectin type III-like domain,PF01915_Glycosyl hydrolase family 3 C-terminal domain	PHGO_00153	PHGO_00154
172	2	PF00027_Cyclic nucleotide-binding domain	PHGO_10624	PHGO_10625
173	2	PF08240_Alcohol dehydrogenase GroES-like domain,PF00107_Zinc-binding dehydrogenase	PHGO_15825	PHGO_15826
174	2	PF01741_Large-conductance mechanosensitive channel, MscL	PHGO_07195	PHGO_07196
175	2	PF08450_SMP-30/Gluconolactonase/LRE-like region	PHGO_08703	PHGO_08704
176	2	PF00150_Cellulase (glycosyl hydrolase family 5)	PHGO_01017	PHGO_01018
177	2	NONE	PHGO_10819	PHGO_10820
178	2	PF01670_Glycosyl hydrolase family 12	PHGO_12038	PHGO_12039
179	2	NONE	PHGO_19322	PHGO_19323
180	2	PF00069_Protein kinase domain,PF07714_Protein tyrosine kinase	PHGO_04896	PHGO_04897
181	2	PF06814_Lung seven transmembrane receptor	PHGO_04934	PHGO_04935
182	2	NONE	PHGO_13522	PHGO_13523
183	2	PF00892_EamA-like transporter family	PHGO_18559	PHGO_18560
184	2	PF07714_Protein tyrosine kinase	PHGO_19240	PHGO_19241
185	2	NONE	PHGO_19763	PHGO_19764
186	2	PF01061_ABC-2 type transporter,PF00005_ABC transporter	PHGO_02465	PHGO_02466
187	2	PF02852_Pyridine nucleotide-disulphide oxidoreductase, dimerisation domain,PF07992_Pyridine nucleotide-disulphide oxidoreductase	PHGO_21657	PHGO_21658
188	2	PF00069_Protein kinase domain	PHGO_13622	PHGO_13623
189	2	PF07859_alpha/beta hydrolase fold	PHGO_04656	PHGO_04657
190	2	PF00109_Beta-ketoacyl synthase, N-terminal domain,PF02801_Beta-ketoacyl synthase, C-terminal domain	PHGO_20203	PHGO_20204
191	2	NONE	PHGO_13123	PHGO_13124
192	2	PF00013_KH domain	PHGO_23130	PHGO_23131
193	2	NONE	PHGO_20569	PHGO_20570
194	2	NONE	PHGO_02985	PHGO_02986
195	2	PF00232_Glycosyl hydrolase family 1	PHGO_03499	PHGO_03500
196	2	PF12907_Zinc-binding	PHGO_13679	PHGO_13680
197	2	PF11051_Mannosyltransferase putative	PHGO_04518	PHGO_04519
198	2	PF00561_alpha/beta hydrolase fold	PHGO_17834	PHGO_17835
199	2	NONE	PHGO_22296	PHGO_22297
200	2	PF16450_Proteasomal ATPase OB C-terminal domain,PF00004_ATPase family associated with various cellular activities (AAA),PF17862_AAA+ lid domain	PHGO_00611	PHGO_00612
201	2	PF13520_Amino acid permease	PHGO_11285	PHGO_11286
202	2	PF01008_Initiation factor 2 subunit family	PHGO_21085	PHGO_21086
203	2	NONE	PHGO_03710	PHGO_03711
204	2	PF04193_PQ loop repeat	PHGO_23085	PHGO_23086
205	2	PF00188_Cysteine-rich secretory protein family	PHGO_16666	PHGO_16667
206	2	NONE	PHGO_01170	PHGO_01171
207	2	PF13520_Amino acid permease	PHGO_15353	PHGO_15354
208	2	NONE	PHGO_21173	PHGO_21174
209	2	PF00005_ABC transporter	PHGO_11226	PHGO_11227
210	2	NONE	PHGO_17823	PHGO_17824
211	2	PF00613_Phosphoinositide 3-kinase family, accessory domain (PIK domain),PF00169_PH domain,PF00794_PI3-kinase family, ras-binding domain,PF00454_Phosphatidylinositol 3- and 4-kinase	PHGO_06015	PHGO_06016
212	2	PF00885_6,7-dimethyl-8-ribityllumazine synthase,PF13499_EF-hand domain pair	PHGO_18290	PHGO_18291
213	2	PF05970_PIF1-like helicase,PF14214_Helitron helicase-like domain at N-terminus	PHGO_11723	PHGO_11724
214	2	NONE	PHGO_13637	PHGO_13638
215	2	NONE	PHGO_13639	PHGO_13640
216	2	NONE	PHGO_11611	PHGO_11612
217	2	PF07732_Multicopper oxidase,PF02535_ZIP Zinc transporter,PF07731_Multicopper oxidase	PHGO_18656	PHGO_18657
218	2	PF00044_Glyceraldehyde 3-phosphate dehydrogenase, NAD binding domain,PF02800_Glyceraldehyde 3-phosphate dehydrogenase, C-terminal domain,PF00121_Triosephosphate isomerase	PHGO_12664	PHGO_12665
219	2	NONE	PHGO_12668	PHGO_12669
220	2	PF07983_X8 domain,PF00150_Cellulase (glycosyl hydrolase family 5)	PHGO_15384	PHGO_15385
221	2	PF16207_RAWUL domain RING finger- and WD40-associated ubiquitin-like,PF13923_Zinc finger, C3HC4 type (RING finger)	PHGO_10044	PHGO_10045
222	2	PF13520_Amino acid permease,PF00324_Amino acid permease	PHGO_03581	PHGO_03582
223	2	NONE	PHGO_11350	PHGO_11351
224	2	PF00069_Protein kinase domain	PHGO_20218	PHGO_20219
225	2	PF00544_Pectate lyase	PHGO_04165	PHGO_04166
226	2	PF04145_Ctr copper transporter family	PHGO_02810	PHGO_02811
227	2	NONE	PHGO_03929	PHGO_03930
228	2	PF00230_Major intrinsic protein	PHGO_04757	PHGO_04758
229	2	PF00106_short chain dehydrogenase	PHGO_20657	PHGO_20658
230	2	PF00964_Elicitin	PHGO_02132	PHGO_02133
231	2	NONE	PHGO_05251	PHGO_05252
232	2	PF00248_Aldo/keto reductase family	PHGO_03196	PHGO_03197
233	2	PF00023_Ankyrin repeat,PF12796_Ankyrin repeats (3 copies)	PHGO_10777	PHGO_10778
234	2	NONE	PHGO_09318	PHGO_09319
235	2	PF01852_START domain,PF01363_FYVE zinc finger	PHGO_12672	PHGO_12673
236	2	NONE	PHGO_08813	PHGO_08814
237	2	NONE	PHGO_10082	PHGO_10083
238	2	PF07859_alpha/beta hydrolase fold	PHGO_19853	PHGO_19854
239	2	NONE	PHGO_05007	PHGO_05008
240	2	NONE	PHGO_05009	PHGO_05010
241	2	PF00188_Cysteine-rich secretory protein family,PF14295_PAN domain	PHGO_05011	PHGO_05012
242	2	PF03031_NLI interacting factor-like phosphatase	PHGO_07373	PHGO_07374
243	2	PF00067_Cytochrome P450	PHGO_11021	PHGO_11022
244	2	PF02055_Glycosyl hydrolase family 30 TIM-barrel domain,PF17189_Glycosyl hydrolase family 30 beta sandwich domain	PHGO_06794	PHGO_06795
245	2	PF14681_Uracil phosphoribosyltransferase,PF04218_CENP-B N-terminal DNA-binding domain	PHGO_10986	PHGO_10987
246	2	NONE	PHGO_11852	PHGO_11853
247	2	PF01544_CorA-like Mg2+ transporter protein	PHGO_22616	PHGO_22617
248	2	PF00266_Aminotransferase class-V	PHGO_20924	PHGO_20925
249	2	PF00069_Protein kinase domain,PF07714_Protein tyrosine kinase	PHGO_15947	PHGO_15948
250	2	PF12146_Serine aminopeptidase, S33	PHGO_00496	PHGO_00497
251	2	PF07247_Alcohol acetyltransferase	PHGO_06596	PHGO_06597
252	2	PF12697_Alpha/beta hydrolase family	PHGO_03922	PHGO_03923
253	2	PF18271_Glycoside hydrolase 131 catalytic N-terminal domain	PHGO_22711	PHGO_22712
254	2	PF01852_START domain	PHGO_03383	PHGO_03384
255	2	PF08022_FAD-binding domain,PF08030_Ferric reductase NAD binding domain	PHGO_17399	PHGO_17400
256	2	PF12832_MFS_1 like family	PHGO_11762	PHGO_11763
257	2	NONE	PHGO_07088	PHGO_07089
258	2	PF01490_Transmembrane amino acid transporter protein	PHGO_13011	PHGO_13012
259	2	PF02089_Palmitoyl protein thioesterase	PHGO_16995	PHGO_16996
260	2	NONE	PHGO_17245	PHGO_17246
261	2	PF00069_Protein kinase domain	PHGO_21850	PHGO_21851
262	2	PF00069_Protein kinase domain	PHGO_21220	PHGO_21221
263	2	PF00083_Sugar (and other) transporter	PHGO_06858	PHGO_06859
264	2	PF03935_Beta-glucan synthesis-associated protein (SKN1),PF08114_ATPase proteolipid family	PHGO_06348	PHGO_06349
265	2	PF00112_Papain family cysteine protease	PHGO_13079	PHGO_13080
266	2	PF01926_50S ribosome-binding GTPase	PHGO_00493	PHGO_00494
267	2	PF04003_Dip2/Utp12 Family,PF00400_WD domain, G-beta repeat	PHGO_18280	PHGO_18281
268	2	NONE	PHGO_15915	PHGO_15916
269	2	PF13462_Thioredoxin	PHGO_15363	PHGO_15364
270	2	PF00375_Sodium:dicarboxylate symporter family	PHGO_14807	PHGO_14808
271	2	PF00173_Cytochrome b5-like Heme/Steroid binding domain	PHGO_14810	PHGO_14811
272	2	PF03221_Tc5 transposase DNA-binding domain	PHGO_07745	PHGO_07746
273	2	PF01915_Glycosyl hydrolase family 3 C-terminal domain,PF00933_Glycosyl hydrolase family 3 N terminal domain,PF14310_Fibronectin type III-like domain	PHGO_11357	PHGO_11358
274	2	PF13365_Trypsin-like peptidase domain	PHGO_14645	PHGO_14646
275	2	NONE	PHGO_13118	PHGO_13119
276	2	NONE	PHGO_06267	PHGO_06268
277	2	PF00169_PH domain,PF00650_CRAL/TRIO domain	PHGO_06880	PHGO_06881
278	2	NONE	PHGO_06886	PHGO_06887
279	2	NONE	PHGO_15037	PHGO_15038
280	2	PF13460_NAD(P)H-binding	PHGO_21228	PHGO_21229
281	2	NONE	PHGO_03538	PHGO_03539
282	2	NONE	PHGO_04329	PHGO_04330
283	2	PF00069_Protein kinase domain	PHGO_13866	PHGO_13867
284	2	PF07728_AAA domain (dynein-related subfamily)	PHGO_03395	PHGO_03396
285	2	NONE	PHGO_01164	PHGO_01165
286	2	PF01145_SPFH domain / Band 7 family	PHGO_22411	PHGO_22412
287	2	PF00264_Common central domain of tyrosinase	PHGO_08130	PHGO_08131
288	2	PF01915_Glycosyl hydrolase family 3 C-terminal domain,PF00933_Glycosyl hydrolase family 3 N terminal domain,PF14310_Fibronectin type III-like domain	PHGO_04539	PHGO_04540
289	2	PF00041_Fibronectin type III domain	PHGO_21010	PHGO_21011
290	2	PF03083_Sugar efflux transporter for intercellular exchange	PHGO_03614	PHGO_03615
291	2	PF03211_Pectate lyase	PHGO_19745	PHGO_19746
292	2	PF00155_Aminotransferase class I and II	PHGO_02742	PHGO_02743
293	2	PF00168_C2 domain	PHGO_10089	PHGO_10090
294	2	NONE	PHGO_09434	PHGO_09435
295	2	PF03211_Pectate lyase	PHGO_06236	PHGO_06237
296	2	PF00389_D-isomer specific 2-hydroxyacid dehydrogenase, catalytic domain,PF02826_D-isomer specific 2-hydroxyacid dehydrogenase, NAD binding domain	PHGO_08474	PHGO_08475
297	2	NONE	PHGO_23044	PHGO_23045
298	2	NONE	PHGO_21519	PHGO_21520
299	2	PF01284_Membrane-associating domain	PHGO_18838	PHGO_18839
300	2	NONE	PHGO_06603	PHGO_06604
301	2	PF02887_Pyruvate kinase, alpha/beta domain,PF00224_Pyruvate kinase, barrel domain	PHGO_03897	PHGO_03898
302	2	PF02574_Homocysteine S-methyltransferase	PHGO_02752	PHGO_02753
303	2	NONE	PHGO_17367	PHGO_17368
304	2	PF00375_Sodium:dicarboxylate symporter family	PHGO_09581	PHGO_09582
305	2	PF01786_Alternative oxidase	PHGO_09405	PHGO_09406
306	2	PF01061_ABC-2 type transporter,PF00005_ABC transporter	PHGO_09407	PHGO_09408
307	2	PF00089_Trypsin	PHGO_15071	PHGO_15072
308	2	NONE	PHGO_03149	PHGO_03150
309	2	PF12505_Protein of unknown function (DUF3712)	PHGO_03372	PHGO_03373
310	2	PF03092_BT1 family	PHGO_03381	PHGO_03382
311	2	NONE	PHGO_16318	PHGO_16319
312	2	NONE	PHGO_00730	PHGO_00731
313	2	NONE	PHGO_17197	PHGO_17198
314	2	PF03388_Legume-like lectin family	PHGO_16640	PHGO_16641
315	2	PF03092_BT1 family	PHGO_05834	PHGO_05835
316	2	PF00097_Zinc finger, C3HC4 type (RING finger),PF01485_IBR domain, a half RING-finger domain	PHGO_19358	PHGO_19359
317	2	PF08240_Alcohol dehydrogenase GroES-like domain,PF00107_Zinc-binding dehydrogenase	PHGO_02355	PHGO_02356
318	2	NONE	PHGO_16470	PHGO_16471
319	2	PF02799_Myristoyl-CoA:protein N-myristoyltransferase, C-terminal domain,PF01233_Myristoyl-CoA:protein N-myristoyltransferase, N-terminal domain	PHGO_12032	PHGO_12033
320	2	PF07974_EGF-like domain	PHGO_11458	PHGO_11459
321	2	PF00926_3,4-dihydroxy-2-butanone 4-phosphate synthase	PHGO_10167	PHGO_10168
322	2	PF00566_Rab-GTPase-TBC domain	PHGO_01010	PHGO_01011
323	2	PF03330_Lytic transglycolase	PHGO_19545	PHGO_19546
324	2	NONE	PHGO_19550	PHGO_19551
325	2	NONE	PHGO_18924	PHGO_18925
326	2	PF12796_Ankyrin repeats (3 copies)	PHGO_06312	PHGO_06313
327	2	PF07690_Major Facilitator Superfamily	PHGO_03112	PHGO_03113
328	2	PF01733_Nucleoside transporter	PHGO_09987	PHGO_09988
329	2	NONE	PHGO_08012	PHGO_08013
330	2	PF01124_MAPEG family	PHGO_04765	PHGO_04766
331	2	PF00106_short chain dehydrogenase	PHGO_23071	PHGO_23072
332	2	PF00885_6,7-dimethyl-8-ribityllumazine synthase	PHGO_16188	PHGO_16189
333	2	PF02816_Alpha-kinase family,PF13519_von Willebrand factor type A domain,PF18044_CCCH-type zinc finger	PHGO_00852	PHGO_00853
334	2	PF13409_Glutathione S-transferase, N-terminal domain,PF13410_Glutathione S-transferase, C-terminal domain	PHGO_08092	PHGO_08093
335	2	PF01490_Transmembrane amino acid transporter protein	PHGO_18240	PHGO_18241
336	2	PF07714_Protein tyrosine kinase	PHGO_23099	PHGO_23100
337	2	PF00230_Major intrinsic protein	PHGO_02026	PHGO_02027
338	2	PF00230_Major intrinsic protein	PHGO_02031	PHGO_02032
339	2	PF02668_Taurine catabolism dioxygenase TauD, TfdA family	PHGO_10277	PHGO_10278
340	2	PF00994_Probable molybdopterin binding domain	PHGO_10036	PHGO_10037
341	2	PF01490_Transmembrane amino acid transporter protein	PHGO_14190	PHGO_14191
342	2	NONE	PHGO_15720	PHGO_15721
343	2	PF01554_MatE	PHGO_21291	PHGO_21292
344	2	PF00450_Serine carboxypeptidase	PHGO_17470	PHGO_17471
345	2	NONE	PHGO_19397	PHGO_19398
346	2	PF00501_AMP-binding enzyme	PHGO_05737	PHGO_05738
347	2	PF00999_Sodium/hydrogen exchanger family	PHGO_07718	PHGO_07719
348	2	PF06337_DUSP domain	PHGO_10749	PHGO_10750
349	2	NONE	PHGO_00288	PHGO_00289
350	2	NONE	PHGO_13024	PHGO_13025
351	2	PF00188_Cysteine-rich secretory protein family	PHGO_02279	PHGO_02280
352	2	PF00150_Cellulase (glycosyl hydrolase family 5)	PHGO_03708	PHGO_03709
353	2	NONE	PHGO_20482	PHGO_20483
354	2	PF01569_PAP2 superfamily	PHGO_14220	PHGO_14221
355	2	PF07690_Major Facilitator Superfamily	PHGO_02454	PHGO_02455
356	2	PF00067_Cytochrome P450	PHGO_04040	PHGO_04041
357	2	NONE	PHGO_07204	PHGO_07205
358	2	NONE	PHGO_15292	PHGO_15293
359	2	PF13193_AMP-binding enzyme C-terminal domain,PF00501_AMP-binding enzyme	PHGO_03623	PHGO_03624
360	2	PF02434_Fringe-like	PHGO_17311	PHGO_17312
361	2	PF00734_Fungal cellulose binding domain	PHGO_05120	PHGO_05121
362	2	NONE	PHGO_18398	PHGO_18399
363	2	NONE	PHGO_11091	PHGO_11092
364	2	NONE	PHGO_17405	PHGO_17406
365	2	NONE	PHGO_10411	PHGO_10412
366	2	NONE	PHGO_03290	PHGO_03291
367	2	NONE	PHGO_14553	PHGO_14554
368	2	PF14226_non-haem dioxygenase in morphine synthesis N-terminal,PF03171_2OG-Fe(II) oxygenase superfamily	PHGO_02938	PHGO_02939
369	2	PF03959_Serine hydrolase (FSH1)	PHGO_02778	PHGO_02779
370	2	NONE	PHGO_08993	PHGO_08994
371	2	PF00652_Ricin-type beta-trefoil lectin domain,PF00332_Glycosyl hydrolases family 17	PHGO_15974	PHGO_15975
372	2	PF01293_Phosphoenolpyruvate carboxykinase	PHGO_02227	PHGO_02228
373	2	PF08240_Alcohol dehydrogenase GroES-like domain,PF13602_Zinc-binding dehydrogenase	PHGO_19183	PHGO_19184
374	2	PF13520_Amino acid permease,PF03530_Calcium-activated SK potassium channel,PF07885_Ion channel	PHGO_11065	PHGO_11066
375	2	PF16211_C-terminus of histone H2A,PF12777_Microtubule-binding stalk of dynein motor,PF12781_ATP-binding dynein motor region,PF12774_Hydrolytic ATP binding site of dynein motor region,PF18198_Dynein heavy chain AAA lid domain,PF12775_P-loop containing dynein motor region,PF08385_Dynein heavy chain, N-terminal region 1,PF08393_Dynein heavy chain, N-terminal region 2,PF03028_Dynein heavy chain regio…	PHGO_13798	PHGO_13799
376	2	PF04083_Partial alpha/beta-hydrolase lipase region	PHGO_01210	PHGO_01211
377	2	NONE	PHGO_15255	PHGO_15256
378	2	PF00023_Ankyrin repeat,PF13637_Ankyrin repeats (many copies),PF08477_Ras of Complex, Roc, domain of DAPkinase	PHGO_09842	PHGO_09843
379	2	NONE	PHGO_03541	PHGO_03542
380	2	PF10237_Probable N6-adenine methyltransferase	PHGO_10564	PHGO_10565
381	2	PF05368_NmrA-like family	PHGO_05029	PHGO_05030
382	2	PF03935_Beta-glucan synthesis-associated protein (SKN1)	PHGO_17186	PHGO_17187
383	2	PF03747_ADP-ribosylglycohydrolase,PF00610_Domain found in Dishevelled, Egl-10, and Pleckstrin (DEP)	PHGO_05901	PHGO_05902
384	2	PF05870_Phenolic acid decarboxylase (PAD)	PHGO_03361	PHGO_03362
385	2	PF12706_Beta-lactamase superfamily domain	PHGO_10948	PHGO_10949
386	2	NONE	PHGO_03765	PHGO_03766
387	2	NONE	PHGO_17069	PHGO_17070
388	2	PF02338_OTU-like cysteine protease	PHGO_11619	PHGO_11620
389	2	PF07859_alpha/beta hydrolase fold	PHGO_11622	PHGO_11623
390	2	PF00113_Enolase, C-terminal TIM barrel domain,PF03952_Enolase, N-terminal domain	PHGO_14695	PHGO_14696
391	2	PF00654_Voltage gated chloride channel	PHGO_17301	PHGO_17302
392	2	NONE	PHGO_22290	PHGO_22291
393	2	NONE	PHGO_13776	PHGO_13777
394	2	NONE	PHGO_15048	PHGO_15049
395	2	PF03935_Beta-glucan synthesis-associated protein (SKN1)	PHGO_17830	PHGO_17831
396	2	PF03935_Beta-glucan synthesis-associated protein (SKN1)	PHGO_23120	PHGO_23121
397	2	NONE	PHGO_01766	PHGO_01767
398	2	PF00069_Protein kinase domain	PHGO_07217	PHGO_07218
399	2	PF00149_Calcineurin-like phosphoesterase	PHGO_05658	PHGO_05659
400	2	NONE	PHGO_12615	PHGO_12616
401	2	PF00291_Pyridoxal-phosphate dependent enzyme	PHGO_20793	PHGO_20794
402	2	PF00023_Ankyrin repeat,PF12796_Ankyrin repeats (3 copies)	PHGO_08077	PHGO_08078
403	2	PF01207_Dihydrouridine synthase (Dus)	PHGO_08079	PHGO_08080
404	2	NONE	PHGO_01849	PHGO_01850
405	2	NONE	PHGO_17091	PHGO_17092
406	2	NONE	PHGO_05712	PHGO_05713
407	2	PF03092_BT1 family	PHGO_09210	PHGO_09211
408	2	PF13561_Enoyl-(Acyl carrier protein) reductase	PHGO_12714	PHGO_12715
409	2	PF13578_Methyltransferase domain	PHGO_12808	PHGO_12809
410	2	NONE	PHGO_10285	PHGO_10286
411	2	NONE	PHGO_20158	PHGO_20159
412	2	PF00023_Ankyrin repeat,PF12796_Ankyrin repeats (3 copies)	PHGO_15045	PHGO_15046
413	2	NONE	PHGO_09471	PHGO_09472
414	2	PF02535_ZIP Zinc transporter	PHGO_01440	PHGO_01441
415	2	PF04616_Glycosyl hydrolases family 43	PHGO_15454	PHGO_15455
416	2	PF00240_Ubiquitin family,PF13639_Ring finger domain	PHGO_03673	PHGO_03674
417	2	NONE	PHGO_19732	PHGO_19733
418	2	PF00664_ABC transporter transmembrane region,PF00005_ABC transporter	PHGO_14913	PHGO_14914
419	2	PF00069_Protein kinase domain	PHGO_22523	PHGO_22524
420	2	NONE	PHGO_14936	PHGO_14937
421	2	PF00724_NADH:flavin oxidoreductase / NADH oxidase family	PHGO_07514	PHGO_07515
422	2	NONE	PHGO_04419	PHGO_04420
423	2	NONE	PHGO_12290	PHGO_12291
424	2	NONE	PHGO_07506	PHGO_07507
425	2	PF00230_Major intrinsic protein	PHGO_14423	PHGO_14424
426	2	PF00069_Protein kinase domain	PHGO_20409	PHGO_20410
427	2	NONE	PHGO_22278	PHGO_22279
428	2	PF16810_RXLR phytopathogen effector protein, Avirulence activity	PHGO_06353	PHGO_06354
429	2	PF13908_Wnt and FGF inhibitory regulator,PF00069_Protein kinase domain	PHGO_19711	PHGO_19712
430	2	PF01490_Transmembrane amino acid transporter protein	PHGO_22629	PHGO_22630
431	2	PF08386_TAP-like protein,PF00561_alpha/beta hydrolase fold	PHGO_10637	PHGO_10638
432	2	NONE	PHGO_03477	PHGO_03478
433	2	PF07687_Peptidase dimerisation domain,PF01546_Peptidase family M20/M25/M40	PHGO_10581	PHGO_10582
434	2	NONE	PHGO_13262	PHGO_13263
435	2	NONE	PHGO_13265	PHGO_13266
436	2	PF02133_Permease for cytosine/purines, uracil, thiamine, allantoin	PHGO_22534	PHGO_22535
437	2	NONE	PHGO_08900	PHGO_08901
438	2	PF14295_PAN domain	PHGO_08903	PHGO_08904
439	2	NONE	PHGO_05147	PHGO_05148
440	2	NONE	PHGO_08947	PHGO_08948
441	2	PF07732_Multicopper oxidase,PF07731_Multicopper oxidase,PF00394_Multicopper oxidase	PHGO_23327	PHGO_23328
442	2	NONE	PHGO_09576	PHGO_09577
443	2	NONE	PHGO_01691	PHGO_01692
444	2	NONE	PHGO_00739	PHGO_00740
445	2	PF00067_Cytochrome P450	PHGO_09383	PHGO_09384
446	2	PF07992_Pyridine nucleotide-disulphide oxidoreductase	PHGO_05059	PHGO_05060
447	2	PF04616_Glycosyl hydrolases family 43	PHGO_12342	PHGO_12343
448	2	PF00709_Adenylosuccinate synthetase	PHGO_08122	PHGO_08123
449	2	PF07690_Major Facilitator Superfamily	PHGO_00524	PHGO_00525
450	2	PF12697_Alpha/beta hydrolase family,PF00561_alpha/beta hydrolase fold	PHGO_06900	PHGO_06901
451	2	PF13520_Amino acid permease	PHGO_20472	PHGO_20473
452	2	NONE	PHGO_02266	PHGO_02267
453	2	NONE	PHGO_09322	PHGO_09323
454	2	NONE	PHGO_09510	PHGO_09511
455	2	PF14295_PAN domain,PF00150_Cellulase (glycosyl hydrolase family 5)	PHGO_01173	PHGO_01174
456	2	NONE	PHGO_20244	PHGO_20245
457	2	NONE	PHGO_20250	PHGO_20251
458	2	PF01459_Eukaryotic porin	PHGO_11692	PHGO_11693
459	2	PF00069_Protein kinase domain	PHGO_18474	PHGO_18475
460	2	NONE	PHGO_23162	PHGO_23163
461	2	PF00854_POT family	PHGO_18254	PHGO_18255
462	2	NONE	PHGO_21381	PHGO_21382
463	2	PF00328_Histidine phosphatase superfamily (branch 2)	PHGO_00467	PHGO_00468
464	2	PF02752_Arrestin (or S-antigen), C-terminal domain,PF00339_Arrestin (or S-antigen), N-terminal domain	PHGO_14655	PHGO_14656
465	2	NONE	PHGO_09866	PHGO_09867
466	2	PF00450_Serine carboxypeptidase	PHGO_20371	PHGO_20372
467	2	PF02798_Glutathione S-transferase, N-terminal domain,PF14497_Glutathione S-transferase, C-terminal domain	PHGO_04704	PHGO_04705
468	2	NONE	PHGO_04467	PHGO_04468
469	2	PF07690_Major Facilitator Superfamily	PHGO_15369	PHGO_15370
470	2	PF00112_Papain family cysteine protease	PHGO_21133	PHGO_21134
471	2	PF00191_Annexin	PHGO_18982	PHGO_18983
472	2	PF07745_Glycosyl hydrolase family 53	PHGO_22394	PHGO_22395
473	2	NONE	PHGO_22397	PHGO_22398
474	2	PF03092_BT1 family	PHGO_21868	PHGO_21869
475	2	PF03092_BT1 family	PHGO_21871	PHGO_21872
476	2	PF00043_Glutathione S-transferase, C-terminal domain,PF13417_Glutathione S-transferase, N-terminal domain	PHGO_14146	PHGO_14147
477	2	NONE	PHGO_06364	PHGO_06365
478	2	NONE	PHGO_22020	PHGO_22021
479	2	NONE	PHGO_08517	PHGO_08518
480	2	NONE	PHGO_19231	PHGO_19232
481	2	PF13637_Ankyrin repeats (many copies),PF12796_Ankyrin repeats (3 copies)	PHGO_19235	PHGO_19236
482	2	PF00300_Histidine phosphatase superfamily (branch 1)	PHGO_15328	PHGO_15329
483	2	PF12832_MFS_1 like family	PHGO_21665	PHGO_21666
484	2	NONE	PHGO_13801	PHGO_13802
485	2	PF06422_CDR ABC transporter,PF01061_ABC-2 type transporter	PHGO_10906	PHGO_10907
486	2	PF01218_Coproporphyrinogen III oxidase	PHGO_14046	PHGO_14047
487	2	NONE	PHGO_18582	PHGO_18583
488	2	NONE	PHGO_08140	PHGO_08141
489	2	PF00067_Cytochrome P450	PHGO_06027	PHGO_06028
490	2	PF01212_Beta-eliminating lyase	PHGO_08206	PHGO_08207
491	2	PF01055_Glycosyl hydrolases family 31,PF13802_Galactose mutarotase-like,PF16863_N-terminal barrel of NtMGAM and CtMGAM, maltase-glucoamylase,PF03423_Carbohydrate binding domain (family 25)	PHGO_21959	PHGO_21960
492	2	PF00450_Serine carboxypeptidase	PHGO_05192	PHGO_05193
493	2	PF00514_Armadillo/beta-catenin-like repeat,PF07714_Protein tyrosine kinase	PHGO_17386	PHGO_17387
494	2	PF00964_Elicitin	PHGO_10713	PHGO_10714
495	2	NONE	PHGO_23049	PHGO_23050
496	2	NONE	PHGO_14547	PHGO_14548
497	2	NONE	PHGO_10209	PHGO_10210
498	2	PF14008_Iron/zinc purple acid phosphatase-like protein C,PF16656_Purple acid Phosphatase, N-terminal domain,PF00149_Calcineurin-like phosphoesterase	PHGO_17903	PHGO_17904
499	2	PF00085_Thioredoxin,PF04777_Erv1 / Alr family	PHGO_22914	PHGO_22915
500	2	NONE	PHGO_00250	PHGO_00251
501	2	PF03092_BT1 family,PF07690_Major Facilitator Superfamily	PHGO_06052	PHGO_06053
502	2	PF00232_Glycosyl hydrolase family 1	PHGO_08545	PHGO_08546
503	2	PF00067_Cytochrome P450	PHGO_13911	PHGO_13912
504	2	NONE	PHGO_14328	PHGO_14329
505	2	NONE	PHGO_03103	PHGO_03104
506	2	PF13639_Ring finger domain,PF00787_PX domain	PHGO_07648	PHGO_07649
507	2	NONE	PHGO_13922	PHGO_13923
508	2	NONE	PHGO_21477	PHGO_21478
509	2	NONE	PHGO_05758	PHGO_05759
510	2	PF03092_BT1 family	PHGO_17277	PHGO_17278
511	2	PF00652_Ricin-type beta-trefoil lectin domain,PF02055_Glycosyl hydrolase family 30 TIM-barrel domain,PF17189_Glycosyl hydrolase family 30 beta sandwich domain	PHGO_00092	PHGO_00093
512	2	PF01490_Transmembrane amino acid transporter protein	PHGO_04754	PHGO_04755
513	2	PF14295_PAN domain,PF00150_Cellulase (glycosyl hydrolase family 5)	PHGO_16531	PHGO_16532
514	2	NONE	PHGO_04716	PHGO_04717
515	2	PF01926_50S ribosome-binding GTPase	PHGO_05735	PHGO_05736
516	2	PF00150_Cellulase (glycosyl hydrolase family 5)	PHGO_15027	PHGO_15028
517	2	PF02458_Transferase family	PHGO_14071	PHGO_14072
518	2	PF17900_Peptidase M1 N-terminal domain	PHGO_18385	PHGO_18386
519	2	PF04749_PLAC8 family	PHGO_11188	PHGO_11189
520	2	PF00622_SPRY domain	PHGO_06516	PHGO_06517
521	2	PF00194_Eukaryotic-type carbonic anhydrase	PHGO_07762	PHGO_07763
522	2	PF01370_NAD dependent epimerase/dehydratase family	PHGO_10615	PHGO_10616
523	2	PF00083_Sugar (and other) transporter	PHGO_12144	PHGO_12145
524	2	NONE	PHGO_21676	PHGO_21677
525	2	PF12776_Myb/SANT-like DNA-binding domain	PHGO_17799	PHGO_17800
526	2	NONE	PHGO_01004	PHGO_01005
527	2	NONE	PHGO_08462	PHGO_08463
528	2	PF00230_Major intrinsic protein	PHGO_12955	PHGO_12956
529	2	PF12796_Ankyrin repeats (3 copies)	PHGO_23148	PHGO_23149
530	2	NONE	PHGO_23288	PHGO_23289
531	2	NONE	PHGO_07578	PHGO_07579
532	2	PF07714_Protein tyrosine kinase	PHGO_11343	PHGO_11344
533	2	NONE	PHGO_16631	PHGO_16632
534	2	PF07687_Peptidase dimerisation domain,PF01546_Peptidase family M20/M25/M40	PHGO_23258	PHGO_23259
535	2	NONE	PHGO_22752	PHGO_22753
536	2	NONE	PHGO_11997	PHGO_11998
537	2	PF00588_SpoU rRNA Methylase family	PHGO_13294	PHGO_13295
538	2	PF09341_Transcription factor Pcc1,PF06011_Transient receptor potential (TRP) ion channel	PHGO_12000	PHGO_12001
539	2	PF01670_Glycosyl hydrolase family 12	PHGO_15021	PHGO_15022
540	2	PF00069_Protein kinase domain	PHGO_15949	PHGO_15950
541	2	NONE	PHGO_11906	PHGO_11907
542	2	NONE	PHGO_12093	PHGO_12094
543	2	NONE	PHGO_20007	PHGO_20008
544	2	NONE	PHGO_23041	PHGO_23042
545	2	PF00964_Elicitin	PHGO_20266	PHGO_20267
546	2	PF07690_Major Facilitator Superfamily	PHGO_12577	PHGO_12578
547	2	PF00295_Glycosyl hydrolases family 28	PHGO_11345	PHGO_11346
548	2	NONE	PHGO_00932	PHGO_00933
549	2	NONE	PHGO_18718	PHGO_18719
550	2	PF00892_EamA-like transporter family	PHGO_21374	PHGO_21375
551	2	NONE	PHGO_19645	PHGO_19646
552	2	NONE	PHGO_01283	PHGO_01284
553	2	NONE	PHGO_09624	PHGO_09625
554	2	PF00150_Cellulase (glycosyl hydrolase family 5)	PHGO_08135	PHGO_08136
555	2	PF08766_DEK C terminal domain	PHGO_00626	PHGO_00627
556	2	PF00664_ABC transporter transmembrane region,PF00005_ABC transporter	PHGO_12787	PHGO_12788
557	2	PF01490_Transmembrane amino acid transporter protein	PHGO_13402	PHGO_13403
558	2	PF01326_Pyruvate phosphate dikinase, PEP/pyruvate binding domain	PHGO_22467	PHGO_22468
559	2	PF00964_Elicitin	PHGO_20089	PHGO_20090
560	2	PF00106_short chain dehydrogenase	PHGO_20858	PHGO_20859
561	2	PF00089_Trypsin	PHGO_02821	PHGO_02822
562	2	PF03959_Serine hydrolase (FSH1)	PHGO_23201	PHGO_23202
563	2	PF01145_SPFH domain / Band 7 family	PHGO_23203	PHGO_23204
564	2	PF03959_Serine hydrolase (FSH1)	PHGO_23205	PHGO_23206
565	2	NONE	PHGO_19690	PHGO_19691
566	2	PF07859_alpha/beta hydrolase fold	PHGO_18070	PHGO_18071
567	2	PF00645_Poly(ADP-ribose) polymerase and DNA-Ligase Zn-finger region	PHGO_11924	PHGO_11925
568	2	NONE	PHGO_11045	PHGO_11046
569	2	NONE	PHGO_17662	PHGO_17663
570	2	NONE	PHGO_02197	PHGO_02198
571	2	PF13812_Pentatricopeptide repeat domain,PF01535_PPR repeat	PHGO_22341	PHGO_22342
572	2	PF00389_D-isomer specific 2-hydroxyacid dehydrogenase, catalytic domain,PF02826_D-isomer specific 2-hydroxyacid dehydrogenase, NAD binding domain	PHGO_03191	PHGO_03192
573	2	PF00450_Serine carboxypeptidase	PHGO_06672	PHGO_06673
574	2	PF00385_Chromo (CHRromatin Organisation MOdifier) domain	PHGO_11438	PHGO_11439
575	2	PF13673_Acetyltransferase (GNAT) domain	PHGO_15744	PHGO_15745
576	2	PF12796_Ankyrin repeats (3 copies)	PHGO_16487	PHGO_16488
577	2	PF00069_Protein kinase domain	PHGO_16045	PHGO_16046
578	2	NONE	PHGO_03825	PHGO_03826
579	2	PF00230_Major intrinsic protein	PHGO_04130	PHGO_04131
580	2	NONE	PHGO_03094	PHGO_03095
581	2	NONE	PHGO_15230	PHGO_15231
582	2	NONE	PHGO_09883	PHGO_09884
583	2	PF00295_Glycosyl hydrolases family 28	PHGO_22817	PHGO_22818
584	2	PF01661_Macro domain	PHGO_13254	PHGO_13255
585	2	PF14295_PAN domain,PF00150_Cellulase (glycosyl hydrolase family 5)	PHGO_07076	PHGO_07077
586	2	NONE	PHGO_00764	PHGO_00765
587	2	PF00023_Ankyrin repeat,PF00069_Protein kinase domain,PF07714_Protein tyrosine kinase,PF12796_Ankyrin repeats (3 copies)	PHGO_01123	PHGO_01124
588	2	PF04145_Ctr copper transporter family	PHGO_14473	PHGO_14474
589	2	PF03062_MBOAT, membrane-bound O-acyltransferase family	PHGO_11710	PHGO_11711
590	2	NONE	PHGO_01999	PHGO_02000
591	2	NONE	PHGO_18413	PHGO_18414
592	2	PF04749_PLAC8 family	PHGO_22746	PHGO_22747
593	2	PF16810_RXLR phytopathogen effector protein, Avirulence activity	PHGO_17748	PHGO_17749
594	2	NONE	PHGO_03262	PHGO_03263
595	2	PF00069_Protein kinase domain,PF07714_Protein tyrosine kinase	PHGO_14176	PHGO_14177
596	2	PF00734_Fungal cellulose binding domain	PHGO_18623	PHGO_18624
597	2	PF07989_Centrosomin N-terminal motif 1	PHGO_11823	PHGO_11824
598	2	PF00067_Cytochrome P450	PHGO_19004	PHGO_19005
599	2	PF03083_Sugar efflux transporter for intercellular exchange	PHGO_00294	PHGO_00295
600	2	NONE	PHGO_10308	PHGO_10309
601	2	PF02364_1,3-beta-glucan synthase component,PF14288_1,3-beta-glucan synthase subunit FKS1, domain-1	PHGO_16807	PHGO_16808
602	2	PF00050_Kazal-type serine protease inhibitor domain	PHGO_00486	PHGO_00487
603	2	PF08240_Alcohol dehydrogenase GroES-like domain,PF13602_Zinc-binding dehydrogenase	PHGO_01553	PHGO_01554
604	2	NONE	PHGO_01558	PHGO_01559
605	2	NONE	PHGO_00766	PHGO_00767
606	2	NONE	PHGO_11283	PHGO_11284
607	2	PF01694_Rhomboid family	PHGO_06867	PHGO_06868
608	2	PF01419_Jacalin-like lectin domain	PHGO_06870	PHGO_06871
609	2	PF13640_2OG-Fe(II) oxygenase superfamily	PHGO_20567	PHGO_20568
610	2	PF03083_Sugar efflux transporter for intercellular exchange	PHGO_11186	PHGO_11187
611	2	PF04616_Glycosyl hydrolases family 43	PHGO_06029	PHGO_06030
612	2	PF00188_Cysteine-rich secretory protein family	PHGO_03168	PHGO_03169
613	2	PF08240_Alcohol dehydrogenase GroES-like domain,PF13602_Zinc-binding dehydrogenase	PHGO_13315	PHGO_13316
614	2	NONE	PHGO_09456	PHGO_09457
615	2	PF13450_NAD(P)-binding Rossmann-like domain	PHGO_14008	PHGO_14009
616	2	NONE	PHGO_06350	PHGO_06351
617	2	PF03221_Tc5 transposase DNA-binding domain,PF00106_short chain dehydrogenase	PHGO_10570	PHGO_10571
618	2	PF13578_Methyltransferase domain	PHGO_17378	PHGO_17379
619	2	PF11051_Mannosyltransferase putative	PHGO_06978	PHGO_06979
620	2	PF13886_Domain of unknown function (DUF4203)	PHGO_03215	PHGO_03216
621	2	PF01145_SPFH domain / Band 7 family	PHGO_17687	PHGO_17688
622	2	PF07859_alpha/beta hydrolase fold	PHGO_20874	PHGO_20875
623	2	PF02900_Catalytic LigB subunit of aromatic ring-opening dioxygenase	PHGO_05013	PHGO_05014
624	2	NONE	PHGO_04586	PHGO_04587
625	2	PF14008_Iron/zinc purple acid phosphatase-like protein C,PF16656_Purple acid Phosphatase, N-terminal domain,PF00149_Calcineurin-like phosphoesterase	PHGO_03461	PHGO_03462
626	2	PF02535_ZIP Zinc transporter	PHGO_14618	PHGO_14619
627	2	PF11875_Domain of unknown function (DUF3395),PF00226_DnaJ domain	PHGO_00648	PHGO_00649
628	2	PF08000_Bacterial PH domain	PHGO_02961	PHGO_02962
629	2	NONE	PHGO_16024	PHGO_16025
630	2	NONE	PHGO_16457	PHGO_16458
631	2	PF00612_IQ calmodulin-binding motif,PF00063_Myosin head (motor domain),PF00787_PX domain	PHGO_22578	PHGO_22579
632	2	NONE	PHGO_21831	PHGO_21832
633	2	PF12464_Maltose acetyltransferase,PF00132_Bacterial transferase hexapeptide (six repeats),PF14602_Hexapeptide repeat of succinyl-transferase	PHGO_21845	PHGO_21846
634	2	PF00389_D-isomer specific 2-hydroxyacid dehydrogenase, catalytic domain,PF02826_D-isomer specific 2-hydroxyacid dehydrogenase, NAD binding domain	PHGO_15480	PHGO_15481
635	2	PF13673_Acetyltransferase (GNAT) domain	PHGO_05269	PHGO_05270
636	2	NONE	PHGO_17048	PHGO_17049
637	2	PF00188_Cysteine-rich secretory protein family	PHGO_01222	PHGO_01223
638	2	PF00561_alpha/beta hydrolase fold	PHGO_18431	PHGO_18432
639	2	NONE	PHGO_15133	PHGO_15134
640	2	PF12796_Ankyrin repeats (3 copies)	PHGO_02138	PHGO_02139
641	2	PF00230_Major intrinsic protein	PHGO_13485	PHGO_13486
642	2	PF14223_gag-polypeptide of LTR copia-type	PHGO_13716	PHGO_13717
643	2	NONE	PHGO_12449	PHGO_12450
644	2	PF03226_Yippee zinc-binding/DNA-binding /Mis18, centromere assembly	PHGO_17540	PHGO_17541
645	2	NONE	PHGO_11682	PHGO_11683
646	2	PF11051_Mannosyltransferase putative	PHGO_09184	PHGO_09185
647	2	PF11051_Mannosyltransferase putative	PHGO_01670	PHGO_01671
648	2	PF00264_Common central domain of tyrosinase	PHGO_20921	PHGO_20922
649	2	PF07059_Protein of unknown function (DUF1336),PF04910_Transcriptional repressor TCF25	PHGO_10799	PHGO_10800
650	2	NONE	PHGO_02879	PHGO_02880
651	2	NONE	PHGO_06444	PHGO_06445
652	2	PF07714_Protein tyrosine kinase	PHGO_20493	PHGO_20494
653	2	NONE	PHGO_01814	PHGO_01815
654	2	NONE	PHGO_07871	PHGO_07872
655	2	NONE	PHGO_07874	PHGO_07875
656	2	NONE	PHGO_17217	PHGO_17218
657	2	PF00024_PAN domain,PF14295_PAN domain	PHGO_02296	PHGO_02297
658	2	NONE	PHGO_06688	PHGO_06689
659	2	PF00566_Rab-GTPase-TBC domain,PF13857_Ankyrin repeats (many copies)	PHGO_11220	PHGO_11221
660	2	PF05622_HOOK protein	PHGO_19340	PHGO_19341
661	2	PF00295_Glycosyl hydrolases family 28	PHGO_07949	PHGO_07950
662	2	PF00385_Chromo (CHRromatin Organisation MOdifier) domain	PHGO_20645	PHGO_20646
663	2	NONE	PHGO_18090	PHGO_18091
664	2	PF13409_Glutathione S-transferase, N-terminal domain,PF13410_Glutathione S-transferase, C-terminal domain	PHGO_01837	PHGO_01838
665	2	PF00153_Mitochondrial carrier protein	PHGO_09017	PHGO_09018
666	2	PF04265_Thiamin pyrophosphokinase, vitamin B1 binding domain,PF04263_Thiamin pyrophosphokinase, catalytic domain	PHGO_13465	PHGO_13466
667	2	PF00484_Carbonic anhydrase	PHGO_21451	PHGO_21452
668	2	NONE	PHGO_03625	PHGO_03626
669	2	PF03083_Sugar efflux transporter for intercellular exchange	PHGO_09820	PHGO_09821
670	2	NONE	PHGO_11509	PHGO_11510
671	2	PF01213_Adenylate cyclase associated (CAP) N terminal,PF08603_Adenylate cyclase associated (CAP) C terminal	PHGO_17338	PHGO_17339
672	2	NONE	PHGO_10514	PHGO_10515
673	2	NONE	PHGO_14599	PHGO_14600
674	2	PF06110_Eukaryotic protein of unknown function (DUF953)	PHGO_07938	PHGO_07939
675	2	PF00328_Histidine phosphatase superfamily (branch 2)	PHGO_18642	PHGO_18643
676	2	PF13520_Amino acid permease	PHGO_16651	PHGO_16652
677	2	PF01670_Glycosyl hydrolase family 12	PHGO_15985	PHGO_15986
678	2	PF00294_pfkB family carbohydrate kinase	PHGO_17980	PHGO_17981
679	2	PF08240_Alcohol dehydrogenase GroES-like domain,PF00107_Zinc-binding dehydrogenase	PHGO_10247	PHGO_10248
680	2	NONE	PHGO_17770	PHGO_17771
681	2	PF00106_short chain dehydrogenase	PHGO_00672	PHGO_00673
682	2	PF00091_Tubulin/FtsZ family, GTPase domain	PHGO_15515	PHGO_15516
683	2	PF12689_Acid Phosphatase	PHGO_14781	PHGO_14782
684	2	PF01925_Sulfite exporter TauE/SafE	PHGO_19970	PHGO_19971
685	2	NONE	PHGO_13575	PHGO_13576
686	2	PF04749_PLAC8 family	PHGO_20259	PHGO_20260
687	2	PF08240_Alcohol dehydrogenase GroES-like domain,PF13602_Zinc-binding dehydrogenase	PHGO_04143	PHGO_04144
688	2	NONE	PHGO_16512	PHGO_16513
689	2	NONE	PHGO_12390	PHGO_12391
690	2	PF00964_Elicitin	PHGO_11132	PHGO_11133
691	2	NONE	PHGO_10527	PHGO_10528
692	2	NONE	PHGO_10529	PHGO_10530
693	2	PF03732_Retrotransposon gag protein,PF08284_Retroviral aspartyl protease	PHGO_17819	PHGO_17820
694	2	PF06241_Castor and Pollux, part of voltage-gated ion channel	PHGO_22209	PHGO_22210
695	2	NONE	PHGO_14777	PHGO_14778
696	2	NONE	PHGO_03820	PHGO_03821
697	3	NONE	PHGO_06735	PHGO_06736	PHGO_06737
698	3	NONE	PHGO_22814	PHGO_22815	PHGO_22816
699	3	PF14226_non-haem dioxygenase in morphine synthesis N-terminal,PF03171_2OG-Fe(II) oxygenase superfamily	PHGO_22670	PHGO_22671	PHGO_22672
700	3	PF00544_Pectate lyase	PHGO_22673	PHGO_22674	PHGO_22675
701	3	PF00881_Nitroreductase family	PHGO_03749	PHGO_03750	PHGO_03751
702	3	PF00335_Tetraspanin family	PHGO_04314	PHGO_04315	PHGO_04316
703	3	PF08801_Nup133 N terminal like	PHGO_14143	PHGO_14144	PHGO_14145
704	3	PF03092_BT1 family	PHGO_13469	PHGO_13470	PHGO_13471
705	3	NONE	PHGO_07527	PHGO_07528	PHGO_07529
706	3	NONE	PHGO_01459	PHGO_01460	PHGO_01461
707	3	PF07716_Basic region leucine zipper	PHGO_06401	PHGO_06402	PHGO_06403
708	3	NONE	PHGO_12826	PHGO_12827	PHGO_12828
709	3	NONE	PHGO_12085	PHGO_12086	PHGO_12087
710	3	NONE	PHGO_11860	PHGO_11861	PHGO_11862
711	3	PF01124_MAPEG family	PHGO_06032	PHGO_06033	PHGO_06034
712	3	PF11051_Mannosyltransferase putative	PHGO_15257	PHGO_15258	PHGO_15259
713	3	NONE	PHGO_14109	PHGO_14110	PHGO_14111
714	3	PF00583_Acetyltransferase (GNAT) family	PHGO_14088	PHGO_14089	PHGO_14090
715	3	NONE	PHGO_04855	PHGO_04856	PHGO_04857
716	3	PF13472_GDSL-like Lipase/Acylhydrolase family,PF00657_GDSL-like Lipase/Acylhydrolase	PHGO_01830	PHGO_01831	PHGO_01832
717	3	NONE	PHGO_08393	PHGO_08394	PHGO_08395
718	3	PF03083_Sugar efflux transporter for intercellular exchange	PHGO_12497	PHGO_12498	PHGO_12499
719	3	PF00211_Adenylate and Guanylate cyclase catalytic domain	PHGO_06271	PHGO_06272	PHGO_06273
720	3	PF03083_Sugar efflux transporter for intercellular exchange	PHGO_23228	PHGO_23229	PHGO_23230
721	3	PF01124_MAPEG family	PHGO_06951	PHGO_06952	PHGO_06953
722	3	PF02353_Mycolic acid cyclopropane synthetase	PHGO_12551	PHGO_12552	PHGO_12553
723	3	NONE	PHGO_09187	PHGO_09188	PHGO_09189
724	3	PF03198_Glucanosyltransferase	PHGO_05332	PHGO_05333	PHGO_05334
725	3	PF00884_Sulfatase	PHGO_07071	PHGO_07072	PHGO_07073
726	3	PF01363_FYVE zinc finger	PHGO_09901	PHGO_09902	PHGO_09903
727	3	PF10988_Putative auto-transporter adhesin, head GIN domain	PHGO_20955	PHGO_20956	PHGO_20957
728	3	NONE	PHGO_10860	PHGO_10861	PHGO_10862
729	3	PF11051_Mannosyltransferase putative	PHGO_21646	PHGO_21647	PHGO_21648
730	3	NONE	PHGO_09167	PHGO_09168	PHGO_09169
731	3	NONE	PHGO_09701	PHGO_09702	PHGO_09703
732	3	NONE	PHGO_19324	PHGO_19325	PHGO_19326
733	3	NONE	PHGO_21659	PHGO_21660	PHGO_21661
734	3	PF00520_Ion transport protein,PF00027_Cyclic nucleotide-binding domain	PHGO_15969	PHGO_15970	PHGO_15971
735	3	PF03083_Sugar efflux transporter for intercellular exchange	PHGO_14026	PHGO_14027	PHGO_14028
736	3	NONE	PHGO_06623	PHGO_06624	PHGO_06625
737	3	PF13193_AMP-binding enzyme C-terminal domain,PF00501_AMP-binding enzyme	PHGO_13655	PHGO_13656	PHGO_13657
738	3	PF03650_Mitochondrial pyruvate carriers	PHGO_12822	PHGO_12823	PHGO_12824
739	3	PF04117_Mpv17 / PMP22 family	PHGO_14737	PHGO_14738	PHGO_14739
740	3	NONE	PHGO_09802	PHGO_09803	PHGO_09804
741	3	PF00188_Cysteine-rich secretory protein family	PHGO_09303	PHGO_09304	PHGO_09305
742	3	NONE	PHGO_19053	PHGO_19054	PHGO_19055
743	3	NONE	PHGO_12946	PHGO_12947	PHGO_12948
744	3	PF01061_ABC-2 type transporter,PF00005_ABC transporter	PHGO_11949	PHGO_11950	PHGO_11951
745	3	PF03330_Lytic transglycolase	PHGO_08521	PHGO_08522	PHGO_08523
746	3	PF00089_Trypsin	PHGO_03934	PHGO_03935	PHGO_03936
747	3	NONE	PHGO_19590	PHGO_19591	PHGO_19592
748	3	PF00188_Cysteine-rich secretory protein family	PHGO_14075	PHGO_14076	PHGO_14077
749	3	NONE	PHGO_20365	PHGO_20366	PHGO_20367
750	3	PF00964_Elicitin,PF04886_PT repeat	PHGO_02827	PHGO_02828	PHGO_02829
751	3	PF00316_Fructose-1-6-bisphosphatase, N-terminal domain	PHGO_01740	PHGO_01741	PHGO_01742
752	3	NONE	PHGO_21726	PHGO_21727	PHGO_21728
753	3	PF11051_Mannosyltransferase putative	PHGO_14542	PHGO_14543	PHGO_14544
754	3	NONE	PHGO_22859	PHGO_22860	PHGO_22861
755	3	PF08240_Alcohol dehydrogenase GroES-like domain,PF00107_Zinc-binding dehydrogenase	PHGO_15320	PHGO_15321	PHGO_15322
756	3	NONE	PHGO_12122	PHGO_12123	PHGO_12124
757	3	NONE	PHGO_09588	PHGO_09589	PHGO_09590
758	3	NONE	PHGO_09409	PHGO_09410	PHGO_09411
759	3	PF00168_C2 domain	PHGO_18712	PHGO_18713	PHGO_18714
760	3	PF00964_Elicitin	PHGO_01049	PHGO_01050	PHGO_01051
761	3	NONE	PHGO_08484	PHGO_08485	PHGO_08486
762	3	NONE	PHGO_17380	PHGO_17381	PHGO_17382
763	3	NONE	PHGO_00429	PHGO_00430	PHGO_00431
764	3	PF00168_C2 domain	PHGO_18625	PHGO_18626	PHGO_18627
765	3	PF01074_Glycosyl hydrolases family 38 N-terminal domain,PF07748_Glycosyl hydrolases family 38 C-terminal domain,PF09261_Alpha mannosidase middle domain	PHGO_14415	PHGO_14416	PHGO_14417
766	3	NONE	PHGO_20584	PHGO_20585	PHGO_20586
767	3	PF01734_Patatin-like phospholipase	PHGO_22833	PHGO_22834	PHGO_22835
768	3	NONE	PHGO_16128	PHGO_16129	PHGO_16130
769	3	PF00069_Protein kinase domain,PF04749_PLAC8 family	PHGO_19913	PHGO_19914	PHGO_19915
770	3	PF00024_PAN domain,PF14295_PAN domain	PHGO_05352	PHGO_05353	PHGO_05354
771	3	PF07264_Etoposide-induced protein 2.4 (EI24)	PHGO_15086	PHGO_15087	PHGO_15088
772	3	PF01062_Bestrophin, RFP-TM, chloride channel	PHGO_02422	PHGO_02423	PHGO_02424
773	3	NONE	PHGO_17248	PHGO_17249	PHGO_17250
774	3	PF00096_Zinc finger, C2H2 type	PHGO_17827	PHGO_17828	PHGO_17829
775	3	PF00155_Aminotransferase class I and II	PHGO_01114	PHGO_01115	PHGO_01116
776	3	NONE	PHGO_04903	PHGO_04904	PHGO_04905
777	3	NONE	PHGO_03351	PHGO_03352	PHGO_03353
778	3	NONE	PHGO_09512	PHGO_09513	PHGO_09514
779	3	PF00112_Papain family cysteine protease	PHGO_15851	PHGO_15852	PHGO_15853
780	3	NONE	PHGO_15854	PHGO_15855	PHGO_15856
781	3	PF05630_Necrosis inducing protein (NPP1)	PHGO_03856	PHGO_03857	PHGO_03858
782	3	PF07258_COMM domain,PF13637_Ankyrin repeats (many copies),PF12796_Ankyrin repeats (3 copies)	PHGO_04828	PHGO_04829	PHGO_04830
783	3	NONE	PHGO_21875	PHGO_21876	PHGO_21877
784	3	PF02826_D-isomer specific 2-hydroxyacid dehydrogenase, NAD binding domain	PHGO_08841	PHGO_08842	PHGO_08843
785	3	PF00083_Sugar (and other) transporter	PHGO_04183	PHGO_04184	PHGO_04185
786	3	PF01363_FYVE zinc finger	PHGO_20674	PHGO_20675	PHGO_20676
787	3	PF12697_Alpha/beta hydrolase family	PHGO_01025	PHGO_01026	PHGO_01027
788	3	NONE	PHGO_04977	PHGO_04978	PHGO_04979
789	3	PF03092_BT1 family	PHGO_10174	PHGO_10175	PHGO_10176
790	3	NONE	PHGO_02950	PHGO_02951	PHGO_02952
791	3	PF00050_Kazal-type serine protease inhibitor domain,PF07648_Kazal-type serine protease inhibitor domain	PHGO_23241	PHGO_23242	PHGO_23243
792	3	PF00188_Cysteine-rich secretory protein family	PHGO_13691	PHGO_13692	PHGO_13693
793	3	NONE	PHGO_18147	PHGO_18148	PHGO_18149
794	3	PF16683_Transglutaminase elicitor	PHGO_06653	PHGO_06654	PHGO_06655
795	3	NONE	PHGO_16686	PHGO_16687	PHGO_16688
796	3	NONE	PHGO_09789	PHGO_09790	PHGO_09791
797	3	NONE	PHGO_00621	PHGO_00622	PHGO_00623
798	3	PF13516_Leucine Rich repeat	PHGO_01313	PHGO_01314	PHGO_01315
799	3	PF01554_MatE	PHGO_11679	PHGO_11680	PHGO_11681
800	3	NONE	PHGO_09538	PHGO_09539	PHGO_09540
801	3	PF01284_Membrane-associating domain	PHGO_00713	PHGO_00714	PHGO_00715
802	3	NONE	PHGO_13423	PHGO_13424	PHGO_13425
803	4	NONE	PHGO_16909	PHGO_16910	PHGO_16911	PHGO_16912
804	4	PF00149_Calcineurin-like phosphoesterase	PHGO_12125	PHGO_12126	PHGO_12127	PHGO_12128
805	4	NONE	PHGO_18572	PHGO_18573	PHGO_18574	PHGO_18575
806	4	NONE	PHGO_09226	PHGO_09227	PHGO_09228	PHGO_09229
807	4	PF00069_Protein kinase domain	PHGO_21479	PHGO_21480	PHGO_21481	PHGO_21482
808	4	PF07690_Major Facilitator Superfamily	PHGO_17872	PHGO_17873	PHGO_17874	PHGO_17875
809	4	PF05368_NmrA-like family,PF13460_NAD(P)H-binding	PHGO_20961	PHGO_20962	PHGO_20963	PHGO_20964
810	4	PF01419_Jacalin-like lectin domain	PHGO_08467	PHGO_08468	PHGO_08469	PHGO_08470
811	4	PF08240_Alcohol dehydrogenase GroES-like domain,PF00107_Zinc-binding dehydrogenase	PHGO_03031	PHGO_03032	PHGO_03033	PHGO_03034
812	4	PF00083_Sugar (and other) transporter	PHGO_01888	PHGO_01889	PHGO_01890	PHGO_01891
813	4	PF13923_Zinc finger, C3HC4 type (RING finger),PF13639_Ring finger domain,PF00787_PX domain	PHGO_00066	PHGO_00067	PHGO_00068	PHGO_00069
814	4	NONE	PHGO_08008	PHGO_08009	PHGO_08010	PHGO_08011
815	4	NONE	PHGO_22536	PHGO_22537	PHGO_22538	PHGO_22539
816	4	PF04117_Mpv17 / PMP22 family	PHGO_18072	PHGO_18073	PHGO_18074	PHGO_18075
817	4	NONE	PHGO_20246	PHGO_20247	PHGO_20248	PHGO_20249
818	4	PF11051_Mannosyltransferase putative	PHGO_05870	PHGO_05871	PHGO_05872	PHGO_05873
819	4	NONE	PHGO_02073	PHGO_02074	PHGO_02075	PHGO_02076
820	4	PF01408_Oxidoreductase family, NAD-binding Rossmann fold,PF02894_Oxidoreductase family, C-terminal alpha/beta domain	PHGO_00972	PHGO_00973	PHGO_00974	PHGO_00975
821	5	PF00964_Elicitin	PHGO_20024	PHGO_20025	PHGO_20026	PHGO_20027	PHGO_20028
822	5	NONE	PHGO_07859	PHGO_07860	PHGO_07861	PHGO_07862	PHGO_07863
823	5	PF03083_Sugar efflux transporter for intercellular exchange	PHGO_15287	PHGO_15288	PHGO_15289	PHGO_15290	PHGO_15291
824	5	NONE	PHGO_08705	PHGO_08706	PHGO_08707	PHGO_08708	PHGO_08709
825	5	NONE	PHGO_20512	PHGO_20513	PHGO_20514	PHGO_20515	PHGO_20516
826	5	PF06454_Protein of unknown function (DUF1084)	PHGO_18998	PHGO_18999	PHGO_19000	PHGO_19001	PHGO_19002
827	5	PF16683_Transglutaminase elicitor	PHGO_03455	PHGO_03456	PHGO_03457	PHGO_03458	PHGO_03459
828	6	NONE	PHGO_08720	PHGO_08721	PHGO_08722	PHGO_08723	PHGO_08724	PHGO_08725
829	6	NONE	PHGO_18955	PHGO_18956	PHGO_18957	PHGO_18958	PHGO_18959	PHGO_18960
830	8	PF03092_BT1 family	PHGO_11966	PHGO_11967	PHGO_11968	PHGO_11969	PHGO_11970	PHGO_11971	PHGO_11972	PHGO_11973
831	8	PF00096_Zinc finger, C2H2 type,PF13894_C2H2-type zinc finger	PHGO_03874	PHGO_03875	PHGO_03876	PHGO_03877	PHGO_03878	PHGO_03879	PHGO_03880	PHGO_03881
832	9	PF03083_Sugar efflux transporter for intercellular exchange	PHGO_21566	PHGO_21567	PHGO_21568	PHGO_21569	PHGO_21570	PHGO_21571	PHGO_21572	PHGO_21573	PHGO_21574
833	9	NONE	PHGO_22561	PHGO_22562	PHGO_22563	PHGO_22564	PHGO_22565	PHGO_22566	PHGO_22567	PHGO_22568	PHGO_22569
Total number of tandem clusters: 833
Total number of tandemly duplicated genes: 1863
Average number of genes per tandem cluster: 2.24
833	1863	2.24

## Sheet: Ph. pseudosyringae
Cluster No.	Size	Pfam Domains in Cluster	Tandemly Duplicated Genes
1	2	NONE	PHPS_07821	PHPS_07822
2	2	NONE	PHPS_01279	PHPS_01280
3	2	NONE	PHPS_17312	PHPS_17313
4	2	PF00155_Aminotransferase class I and II	PHPS_14212	PHPS_14213
5	2	PF12832_MFS_1 like family	PHPS_12396	PHPS_12397
6	2	NONE	PHPS_16445	PHPS_16446
7	2	NONE	PHPS_08585	PHPS_08586
8	2	PF01061_ABC-2 type transporter,PF00005_ABC transporter	PHPS_08587	PHPS_08588
9	2	PF01786_Alternative oxidase	PHPS_08589	PHPS_08590
10	2	PF03221_Tc5 transposase DNA-binding domain	PHPS_09664	PHPS_09665
11	2	NONE	PHPS_17418	PHPS_17419
12	2	NONE	PHPS_12060	PHPS_12061
13	2	PF16810_RXLR phytopathogen effector protein, Avirulence activity	PHPS_08568	PHPS_08569
14	2	PF01363_FYVE zinc finger	PHPS_11680	PHPS_11681
15	2	PF04399_Glutaredoxin 2, C terminal domain,PF13417_Glutathione S-transferase, N-terminal domain	PHPS_16550	PHPS_16551
16	2	PF00150_Cellulase (glycosyl hydrolase family 5)	PHPS_16552	PHPS_16553
17	2	NONE	PHPS_12682	PHPS_12683
18	2	PF12706_Beta-lactamase superfamily domain	PHPS_01992	PHPS_01993
19	2	PF00248_Aldo/keto reductase family	PHPS_04089	PHPS_04090
20	2	PF13520_Amino acid permease	PHPS_04093	PHPS_04094
21	2	NONE	PHPS_14282	PHPS_14283
22	2	PF01095_Pectinesterase	PHPS_08479	PHPS_08480
23	2	NONE	PHPS_08615	PHPS_08616
24	2	NONE	PHPS_12872	PHPS_12873
25	2	PF00083_Sugar (and other) transporter	PHPS_04690	PHPS_04691
26	2	NONE	PHPS_12621	PHPS_12622
27	2	NONE	PHPS_12027	PHPS_12028
28	2	PF08022_FAD-binding domain,PF01794_Ferric reductase like transmembrane component,PF08030_Ferric reductase NAD binding domain	PHPS_05593	PHPS_05594
29	2	NONE	PHPS_10213	PHPS_10214
30	2	NONE	PHPS_05828	PHPS_05829
31	2	PF00544_Pectate lyase	PHPS_10825	PHPS_10826
32	2	PF11717_RNA binding activity-knot of a chromodomain	PHPS_16518	PHPS_16519
33	2	PF00106_short chain dehydrogenase	PHPS_14608	PHPS_14609
34	2	NONE	PHPS_07497	PHPS_07498
35	2	NONE	PHPS_15657	PHPS_15658
36	2	PF11397_Glycosyltransferase (GlcNAc)	PHPS_09818	PHPS_09819
37	2	PF01833_IPT/TIG domain	PHPS_10271	PHPS_10272
38	2	NONE	PHPS_10275	PHPS_10276
39	2	PF00295_Glycosyl hydrolases family 28	PHPS_07569	PHPS_07570
40	2	PF13460_NAD(P)H-binding	PHPS_09237	PHPS_09238
41	2	PF00067_Cytochrome P450	PHPS_02204	PHPS_02205
42	2	PF00447_HSF-type DNA-binding	PHPS_09504	PHPS_09505
43	2	NONE	PHPS_06165	PHPS_06166
44	2	PF01490_Transmembrane amino acid transporter protein	PHPS_07530	PHPS_07531
45	2	PF01490_Transmembrane amino acid transporter protein	PHPS_07533	PHPS_07534
46	2	PF01151_GNS1/SUR4 family	PHPS_00657	PHPS_00658
47	2	PF01328_Peroxidase, family 2	PHPS_04033	PHPS_04034
48	2	NONE	PHPS_07442	PHPS_07443
49	2	PF00245_Alkaline phosphatase	PHPS_13062	PHPS_13063
50	2	PF00300_Histidine phosphatase superfamily (branch 1)	PHPS_13064	PHPS_13065
51	2	NONE	PHPS_07284	PHPS_07285
52	2	NONE	PHPS_02553	PHPS_02554
53	2	PF00067_Cytochrome P450	PHPS_09168	PHPS_09169
54	2	PF08241_Methyltransferase domain,PF13847_Methyltransferase domain	PHPS_09174	PHPS_09175
55	2	NONE	PHPS_09492	PHPS_09493
56	2	NONE	PHPS_09494	PHPS_09495
57	2	PF13637_Ankyrin repeats (many copies)	PHPS_07206	PHPS_07207
58	2	PF01124_MAPEG family	PHPS_07676	PHPS_07677
59	2	PF04253_Transferrin receptor-like dimerisation domain,PF04389_Peptidase family M28,PF02225_PA domain	PHPS_07681	PHPS_07682
60	2	PF04253_Transferrin receptor-like dimerisation domain,PF04389_Peptidase family M28,PF02225_PA domain	PHPS_07685	PHPS_07686
61	2	NONE	PHPS_01034	PHPS_01035
62	2	NONE	PHPS_15441	PHPS_15442
63	2	PF03707_Bacterial signalling protein N terminal repeat	PHPS_15443	PHPS_15444
64	2	PF00645_Poly(ADP-ribose) polymerase and DNA-Ligase Zn-finger region,PF03372_Endonuclease/Exonuclease/phosphatase family	PHPS_15632	PHPS_15633
65	2	PF14716_Helix-hairpin-helix domain	PHPS_09766	PHPS_09767
66	2	PF04072_Leucine carboxyl methyltransferase	PHPS_09769	PHPS_09770
67	2	NONE	PHPS_09801	PHPS_09802
68	2	PF14008_Iron/zinc purple acid phosphatase-like protein C,PF16656_Purple acid Phosphatase, N-terminal domain,PF00149_Calcineurin-like phosphoesterase	PHPS_07315	PHPS_07316
69	2	PF01419_Jacalin-like lectin domain	PHPS_10624	PHPS_10625
70	2	PF00924_Mechanosensitive ion channel	PHPS_10634	PHPS_10635
71	2	NONE	PHPS_00452	PHPS_00453
72	2	PF12907_Zinc-binding	PHPS_01454	PHPS_01455
73	2	PF00632_HECT-domain (ubiquitin-transferase)	PHPS_04624	PHPS_04625
74	2	PF01145_SPFH domain / Band 7 family	PHPS_07876	PHPS_07877
75	2	PF00450_Serine carboxypeptidase	PHPS_08357	PHPS_08358
76	2	PF01545_Cation efflux family	PHPS_09512	PHPS_09513
77	2	PF00188_Cysteine-rich secretory protein family	PHPS_13696	PHPS_13697
78	2	PF01363_FYVE zinc finger	PHPS_15690	PHPS_15691
79	2	NONE	PHPS_12696	PHPS_12697
80	2	PF00069_Protein kinase domain	PHPS_09303	PHPS_09304
81	2	NONE	PHPS_01700	PHPS_01701
82	2	PF00450_Serine carboxypeptidase	PHPS_11726	PHPS_11727
83	2	PF00375_Sodium:dicarboxylate symporter family	PHPS_16861	PHPS_16862
84	2	NONE	PHPS_03990	PHPS_03991
85	2	NONE	PHPS_05083	PHPS_05084
86	2	PF00083_Sugar (and other) transporter	PHPS_06967	PHPS_06968
87	2	PF00083_Sugar (and other) transporter	PHPS_06969	PHPS_06970
88	2	PF13462_Thioredoxin	PHPS_07834	PHPS_07835
89	2	PF03067_Lytic polysaccharide mono-oxygenase, cellulose-degrading	PHPS_11339	PHPS_11340
90	2	PF01218_Coproporphyrinogen III oxidase	PHPS_05358	PHPS_05359
91	2	NONE	PHPS_02013	PHPS_02014
92	2	PF00191_Annexin	PHPS_00049	PHPS_00050
93	2	PF00041_Fibronectin type III domain	PHPS_11601	PHPS_11602
94	2	NONE	PHPS_00205	PHPS_00206
95	2	PF02752_Arrestin (or S-antigen), C-terminal domain,PF00339_Arrestin (or S-antigen), N-terminal domain	PHPS_00208	PHPS_00209
96	2	PF00664_ABC transporter transmembrane region,PF00005_ABC transporter	PHPS_03888	PHPS_03889
97	2	NONE	PHPS_10694	PHPS_10695
98	2	PF05870_Phenolic acid decarboxylase (PAD)	PHPS_13128	PHPS_13129
99	2	PF00628_PHD-finger	PHPS_05819	PHPS_05820
100	2	NONE	PHPS_05821	PHPS_05822
101	2	PF00113_Enolase, C-terminal TIM barrel domain,PF03952_Enolase, N-terminal domain	PHPS_07111	PHPS_07112
102	2	NONE	PHPS_07127	PHPS_07128
103	2	NONE	PHPS_04629	PHPS_04630
104	2	PF00840_Glycosyl hydrolase family 7	PHPS_14415	PHPS_14416
105	2	NONE	PHPS_00759	PHPS_00760
106	2	PF01490_Transmembrane amino acid transporter protein	PHPS_08298	PHPS_08299
107	2	PF10282_Lactonase, 7-bladed beta-propeller	PHPS_12964	PHPS_12965
108	2	PF00561_alpha/beta hydrolase fold	PHPS_11650	PHPS_11651
109	2	PF03639_Glycosyl hydrolase family 81 N-terminal domain,PF17652_Glycosyl hydrolase family 81 C-terminal domain	PHPS_11663	PHPS_11664
110	2	PF00083_Sugar (and other) transporter	PHPS_00883	PHPS_00884
111	2	PF18271_Glycoside hydrolase 131 catalytic N-terminal domain	PHPS_04763	PHPS_04764
112	2	NONE	PHPS_04765	PHPS_04766
113	2	PF14008_Iron/zinc purple acid phosphatase-like protein C,PF16656_Purple acid Phosphatase, N-terminal domain,PF00149_Calcineurin-like phosphoesterase	PHPS_05180	PHPS_05181
114	2	PF08016_Polycystin cation channel	PHPS_16648	PHPS_16649
115	2	PF00999_Sodium/hydrogen exchanger family	PHPS_03319	PHPS_03320
116	2	NONE	PHPS_09828	PHPS_09829
117	2	PF00089_Trypsin	PHPS_01240	PHPS_01241
118	2	PF00248_Aldo/keto reductase family	PHPS_14447	PHPS_14448
119	2	PF03067_Lytic polysaccharide mono-oxygenase, cellulose-degrading	PHPS_17405	PHPS_17406
120	2	NONE	PHPS_09143	PHPS_09144
121	2	PF00389_D-isomer specific 2-hydroxyacid dehydrogenase, catalytic domain,PF02826_D-isomer specific 2-hydroxyacid dehydrogenase, NAD binding domain	PHPS_10851	PHPS_10852
122	2	PF03798_TLC domain	PHPS_10854	PHPS_10855
123	2	PF01363_FYVE zinc finger	PHPS_10861	PHPS_10862
124	2	PF00168_C2 domain	PHPS_10865	PHPS_10866
125	2	PF13886_Domain of unknown function (DUF4203)	PHPS_08674	PHPS_08675
126	2	PF00787_PX domain	PHPS_12177	PHPS_12178
127	2	NONE	PHPS_16903	PHPS_16904
128	2	PF10237_Probable N6-adenine methyltransferase	PHPS_12369	PHPS_12370
129	2	PF13347_MFS/sugar transport protein	PHPS_14298	PHPS_14299
130	2	PF00023_Ankyrin repeat,PF13637_Ankyrin repeats (many copies),PF12796_Ankyrin repeats (3 copies)	PHPS_14315	PHPS_14316
131	2	PF13520_Amino acid permease	PHPS_16777	PHPS_16778
132	2	PF00654_Voltage gated chloride channel	PHPS_13356	PHPS_13357
133	2	NONE	PHPS_03423	PHPS_03424
134	2	PF12796_Ankyrin repeats (3 copies)	PHPS_09070	PHPS_09071
135	2	NONE	PHPS_02571	PHPS_02572
136	2	NONE	PHPS_05128	PHPS_05129
137	2	PF13561_Enoyl-(Acyl carrier protein) reductase	PHPS_00588	PHPS_00589
138	2	PF03982_Diacylglycerol acyltransferase	PHPS_00006	PHPS_00007
139	2	NONE	PHPS_00011	PHPS_00012
140	2	PF11051_Mannosyltransferase putative	PHPS_01499	PHPS_01500
141	2	PF13343_Bacterial extracellular solute-binding protein	PHPS_13774	PHPS_13775
142	2	PF00328_Histidine phosphatase superfamily (branch 2)	PHPS_05610	PHPS_05611
143	2	PF00732_GMC oxidoreductase,PF05199_GMC oxidoreductase	PHPS_12387	PHPS_12388
144	2	PF03221_Tc5 transposase DNA-binding domain,PF00106_short chain dehydrogenase	PHPS_15052	PHPS_15053
145	2	NONE	PHPS_14901	PHPS_14902
146	2	PF02230_Phospholipase/Carboxylesterase	PHPS_07659	PHPS_07660
147	2	NONE	PHPS_15122	PHPS_15123
148	2	NONE	PHPS_03200	PHPS_03201
149	2	NONE	PHPS_08971	PHPS_08972
150	2	PF06422_CDR ABC transporter,PF01061_ABC-2 type transporter,PF00005_ABC transporter	PHPS_02123	PHPS_02124
151	2	PF00063_Myosin head (motor domain),PF00787_PX domain	PHPS_09402	PHPS_09403
152	2	PF03062_MBOAT, membrane-bound O-acyltransferase family	PHPS_09413	PHPS_09414
153	2	PF12464_Maltose acetyltransferase,PF00132_Bacterial transferase hexapeptide (six repeats),PF14602_Hexapeptide repeat of succinyl-transferase	PHPS_10377	PHPS_10378
154	2	PF00069_Protein kinase domain	PHPS_10379	PHPS_10380
155	2	NONE	PHPS_05963	PHPS_05964
156	2	NONE	PHPS_01152	PHPS_01153
157	2	PF00069_Protein kinase domain,PF07714_Protein tyrosine kinase	PHPS_08140	PHPS_08141
158	2	NONE	PHPS_08146	PHPS_08147
159	2	PF01741_Large-conductance mechanosensitive channel, MscL	PHPS_15301	PHPS_15302
160	2	PF07885_Ion channel,PF00520_Ion transport protein,PF00027_Cyclic nucleotide-binding domain	PHPS_15312	PHPS_15313
161	2	PF01130_CD36 family	PHPS_08526	PHPS_08527
162	2	PF00560_Leucine Rich Repeat,PF00069_Protein kinase domain	PHPS_13801	PHPS_13802
163	2	NONE	PHPS_06549	PHPS_06550
164	2	PF00964_Elicitin	PHPS_07757	PHPS_07758
165	2	PF00168_C2 domain	PHPS_11755	PHPS_11756
166	2	PF00122_E1-E2 ATPase,PF00702_haloacid dehalogenase-like hydrolase	PHPS_11759	PHPS_11760
167	2	NONE	PHPS_11766	PHPS_11767
168	2	PF02685_Glucokinase	PHPS_01631	PHPS_01632
169	2	NONE	PHPS_06811	PHPS_06812
170	2	NONE	PHPS_15931	PHPS_15932
171	2	PF00520_Ion transport protein,PF00027_Cyclic nucleotide-binding domain	PHPS_17107	PHPS_17108
172	2	NONE	PHPS_10748	PHPS_10749
173	2	NONE	PHPS_10750	PHPS_10751
174	2	PF11051_Mannosyltransferase putative	PHPS_02333	PHPS_02334
175	2	NONE	PHPS_03031	PHPS_03032
176	2	NONE	PHPS_00839	PHPS_00840
177	2	NONE	PHPS_00841	PHPS_00842
178	2	PF00112_Papain family cysteine protease	PHPS_14181	PHPS_14182
179	2	PF00295_Glycosyl hydrolases family 28	PHPS_03034	PHPS_03035
180	2	PF13091_PLD-like domain	PHPS_05036	PHPS_05037
181	2	NONE	PHPS_13245	PHPS_13246
182	2	PF00069_Protein kinase domain	PHPS_08137	PHPS_08138
183	2	PF01566_Natural resistance-associated macrophage protein	PHPS_03123	PHPS_03124
184	2	PF00135_Carboxylesterase family	PHPS_04793	PHPS_04794
185	2	PF00106_short chain dehydrogenase	PHPS_03086	PHPS_03087
186	2	PF01459_Eukaryotic porin	PHPS_15329	PHPS_15330
187	2	PF01363_FYVE zinc finger	PHPS_01591	PHPS_01592
188	2	PF00652_Ricin-type beta-trefoil lectin domain,PF02055_Glycosyl hydrolase family 30 TIM-barrel domain,PF17189_Glycosyl hydrolase family 30 beta sandwich domain	PHPS_01757	PHPS_01758
189	2	PF00612_IQ calmodulin-binding motif,PF00063_Myosin head (motor domain),PF00787_PX domain	PHPS_12536	PHPS_12537
190	2	PF03358_NADPH-dependent FMN reductase	PHPS_05137	PHPS_05138
191	2	NONE	PHPS_09938	PHPS_09939
192	2	NONE	PHPS_00324	PHPS_00325
193	2	PF01915_Glycosyl hydrolase family 3 C-terminal domain,PF00933_Glycosyl hydrolase family 3 N terminal domain,PF14310_Fibronectin type III-like domain	PHPS_04270	PHPS_04271
194	2	PF00067_Cytochrome P450	PHPS_06312	PHPS_06313
195	2	PF00248_Aldo/keto reductase family	PHPS_12118	PHPS_12119
196	2	PF03639_Glycosyl hydrolase family 81 N-terminal domain,PF17652_Glycosyl hydrolase family 81 C-terminal domain	PHPS_09907	PHPS_09908
197	2	PF13520_Amino acid permease	PHPS_06721	PHPS_06722
198	2	PF00106_short chain dehydrogenase	PHPS_01903	PHPS_01904
199	2	PF00069_Protein kinase domain	PHPS_14863	PHPS_14864
200	2	NONE	PHPS_01293	PHPS_01294
201	2	NONE	PHPS_01295	PHPS_01296
202	2	PF00264_Common central domain of tyrosinase	PHPS_10934	PHPS_10935
203	2	PF00403_Heavy-metal-associated domain,PF04145_Ctr copper transporter family	PHPS_05142	PHPS_05143
204	2	PF12861_Anaphase-promoting complex subunit 11 RING-H2 finger,PF13639_Ring finger domain	PHPS_08624	PHPS_08625
205	2	PF13634_Nucleoporin FG repeat region	PHPS_15850	PHPS_15851
206	2	PF10277_Frag1/DRAM/Sfk1 family	PHPS_02818	PHPS_02819
207	2	PF03283_Pectinacetylesterase	PHPS_08391	PHPS_08392
208	2	PF07690_Major Facilitator Superfamily	PHPS_08393	PHPS_08394
209	2	PF03092_BT1 family	PHPS_16187	PHPS_16188
210	2	PF02089_Palmitoyl protein thioesterase	PHPS_03324	PHPS_03325
211	2	PF08240_Alcohol dehydrogenase GroES-like domain,PF00107_Zinc-binding dehydrogenase	PHPS_02461	PHPS_02462
212	2	PF01328_Peroxidase, family 2	PHPS_03876	PHPS_03877
213	2	PF13606_Ankyrin repeat,PF12796_Ankyrin repeats (3 copies)	PHPS_04921	PHPS_04922
214	2	PF01212_Beta-eliminating lyase	PHPS_16314	PHPS_16315
215	2	PF08240_Alcohol dehydrogenase GroES-like domain,PF00107_Zinc-binding dehydrogenase	PHPS_12839	PHPS_12840
216	2	PF00044_Glyceraldehyde 3-phosphate dehydrogenase, NAD binding domain,PF02800_Glyceraldehyde 3-phosphate dehydrogenase, C-terminal domain,PF00121_Triosephosphate isomerase	PHPS_17253	PHPS_17254
217	2	PF13450_NAD(P)-binding Rossmann-like domain	PHPS_10576	PHPS_10577
218	2	PF00230_Major intrinsic protein	PHPS_11959	PHPS_11960
219	2	PF00135_Carboxylesterase family	PHPS_12883	PHPS_12884
220	2	PF00083_Sugar (and other) transporter	PHPS_14729	PHPS_14730
221	2	PF00664_ABC transporter transmembrane region,PF00005_ABC transporter	PHPS_04212	PHPS_04213
222	2	PF00249_Myb-like DNA-binding domain	PHPS_15672	PHPS_15673
223	2	PF00153_Mitochondrial carrier protein	PHPS_01807	PHPS_01808
224	2	NONE	PHPS_10152	PHPS_10153
225	2	PF02353_Mycolic acid cyclopropane synthetase	PHPS_04832	PHPS_04833
226	2	PF05879_Root hair defective 3 GTP-binding protein (RHD3),PF13639_Ring finger domain,PF00092_von Willebrand factor type A domain	PHPS_02550	PHPS_02551
227	2	PF00664_ABC transporter transmembrane region,PF00005_ABC transporter	PHPS_13180	PHPS_13181
228	2	PF13976_GAG-pre-integrase domain,PF00665_Integrase core domain,PF14223_gag-polypeptide of LTR copia-type,PF13961_Domain of unknown function (DUF4219),PF13456_Reverse transcriptase-like	PHPS_09681	PHPS_09682
229	2	PF13920_Zinc finger, C3HC4 type (RING finger),PF00561_alpha/beta hydrolase fold	PHPS_13335	PHPS_13336
230	2	PF00083_Sugar (and other) transporter	PHPS_01672	PHPS_01673
231	2	PF05141_Pyoverdine/dityrosine biosynthesis protein,PF02668_Taurine catabolism dioxygenase TauD, TfdA family	PHPS_05734	PHPS_05735
232	2	NONE	PHPS_00259	PHPS_00260
233	2	PF00067_Cytochrome P450	PHPS_13220	PHPS_13221
234	2	NONE	PHPS_14089	PHPS_14090
235	2	PF00249_Myb-like DNA-binding domain	PHPS_14093	PHPS_14094
236	2	NONE	PHPS_16525	PHPS_16526
237	2	NONE	PHPS_15433	PHPS_15434
238	2	PF13279_Thioesterase-like superfamily	PHPS_01894	PHPS_01895
239	2	PF07714_Protein tyrosine kinase	PHPS_06057	PHPS_06058
240	2	NONE	PHPS_06540	PHPS_06541
241	2	PF03092_BT1 family	PHPS_13248	PHPS_13249
242	2	NONE	PHPS_08449	PHPS_08450
243	2	NONE	PHPS_02574	PHPS_02575
244	2	PF06422_CDR ABC transporter,PF01061_ABC-2 type transporter,PF00005_ABC transporter	PHPS_16305	PHPS_16306
245	2	PF00004_ATPase family associated with various cellular activities (AAA)	PHPS_05191	PHPS_05192
246	2	PF00964_Elicitin	PHPS_07601	PHPS_07602
247	2	NONE	PHPS_06771	PHPS_06772
248	2	PF00179_Ubiquitin-conjugating enzyme	PHPS_05104	PHPS_05105
249	2	PF14687_Domain of unknown function (DUF4460)	PHPS_04118	PHPS_04119
250	2	PF00300_Histidine phosphatase superfamily (branch 1)	PHPS_07614	PHPS_07615
251	2	PF00999_Sodium/hydrogen exchanger family	PHPS_11745	PHPS_11746
252	2	PF03446_NAD binding domain of 6-phosphogluconate dehydrogenase,PF14833_NAD-binding of NADP-dependent 3-hydroxyisobutyrate dehydrogenase	PHPS_12740	PHPS_12741
253	2	NONE	PHPS_12748	PHPS_12749
254	2	NONE	PHPS_15180	PHPS_15181
255	2	NONE	PHPS_01964	PHPS_01965
256	2	NONE	PHPS_01970	PHPS_01971
257	2	NONE	PHPS_14080	PHPS_14081
258	2	PF07690_Major Facilitator Superfamily,PF00083_Sugar (and other) transporter	PHPS_02007	PHPS_02008
259	2	PF14295_PAN domain,PF00149_Calcineurin-like phosphoesterase	PHPS_13933	PHPS_13934
260	2	PF00149_Calcineurin-like phosphoesterase	PHPS_13937	PHPS_13938
261	2	NONE	PHPS_00865	PHPS_00866
262	2	PF06422_CDR ABC transporter,PF01061_ABC-2 type transporter	PHPS_03842	PHPS_03843
263	2	NONE	PHPS_15449	PHPS_15450
264	2	PF03452_Anp1	PHPS_05776	PHPS_05777
265	2	PF08240_Alcohol dehydrogenase GroES-like domain,PF13602_Zinc-binding dehydrogenase	PHPS_06365	PHPS_06366
266	2	PF00188_Cysteine-rich secretory protein family	PHPS_13223	PHPS_13224
267	2	PF00232_Glycosyl hydrolase family 1	PHPS_08790	PHPS_08791
268	2	NONE	PHPS_16627	PHPS_16628
269	2	PF00389_D-isomer specific 2-hydroxyacid dehydrogenase, catalytic domain,PF02826_D-isomer specific 2-hydroxyacid dehydrogenase, NAD binding domain	PHPS_05945	PHPS_05946
270	2	PF00622_SPRY domain	PHPS_11972	PHPS_11973
271	2	NONE	PHPS_04807	PHPS_04808
272	2	PF01569_PAP2 superfamily	PHPS_16454	PHPS_16455
273	2	NONE	PHPS_16503	PHPS_16504
274	2	PF00255_Glutathione peroxidase	PHPS_04009	PHPS_04010
275	2	NONE	PHPS_04019	PHPS_04020
276	2	PF07690_Major Facilitator Superfamily	PHPS_05694	PHPS_05695
277	2	NONE	PHPS_14391	PHPS_14392
278	2	PF02913_FAD linked oxidases, C-terminal domain,PF01565_FAD binding domain	PHPS_03858	PHPS_03859
279	2	PF07974_EGF-like domain	PHPS_02259	PHPS_02260
280	2	PF00400_WD domain, G-beta repeat,PF04003_Dip2/Utp12 Family	PHPS_02267	PHPS_02268
281	2	PF01490_Transmembrane amino acid transporter protein	PHPS_06516	PHPS_06517
282	2	PF13634_Nucleoporin FG repeat region	PHPS_01604	PHPS_01605
283	2	PF00443_Ubiquitin carboxyl-terminal hydrolase,PF00627_UBA/TS-N domain	PHPS_14818	PHPS_14819
284	2	PF00514_Armadillo/beta-catenin-like repeat,PF07714_Protein tyrosine kinase	PHPS_06335	PHPS_06336
285	2	PF02887_Pyruvate kinase, alpha/beta domain	PHPS_01754	PHPS_01755
286	2	NONE	PHPS_00391	PHPS_00392
287	2	PF00734_Fungal cellulose binding domain	PHPS_00405	PHPS_00406
288	2	NONE	PHPS_12579	PHPS_12580
289	2	PF13343_Bacterial extracellular solute-binding protein	PHPS_06327	PHPS_06328
290	2	PF00106_short chain dehydrogenase	PHPS_08508	PHPS_08509
291	2	PF00109_Beta-ketoacyl synthase, N-terminal domain,PF02801_Beta-ketoacyl synthase, C-terminal domain	PHPS_11053	PHPS_11054
292	2	PF02535_ZIP Zinc transporter	PHPS_05250	PHPS_05251
293	2	PF03372_Endonuclease/Exonuclease/phosphatase family	PHPS_05257	PHPS_05258
294	2	PF00096_Zinc finger, C2H2 type	PHPS_14884	PHPS_14885
295	2	NONE	PHPS_00754	PHPS_00755
296	2	PF07732_Multicopper oxidase,PF02535_ZIP Zinc transporter,PF07731_Multicopper oxidase	PHPS_11821	PHPS_11822
297	2	NONE	PHPS_07364	PHPS_07365
298	2	NONE	PHPS_00737	PHPS_00738
299	2	NONE	PHPS_10678	PHPS_10679
300	2	NONE	PHPS_10686	PHPS_10687
301	2	PF01569_PAP2 superfamily	PHPS_09340	PHPS_09341
302	2	PF01124_MAPEG family	PHPS_09638	PHPS_09639
303	2	PF03092_BT1 family	PHPS_14531	PHPS_14532
304	2	PF16810_RXLR phytopathogen effector protein, Avirulence activity	PHPS_14419	PHPS_14420
305	2	PF12776_Myb/SANT-like DNA-binding domain	PHPS_06457	PHPS_06458
306	2	PF00724_NADH:flavin oxidoreductase / NADH oxidase family	PHPS_06411	PHPS_06412
307	2	NONE	PHPS_01518	PHPS_01519
308	2	PF14681_Uracil phosphoribosyltransferase	PHPS_03765	PHPS_03766
309	2	PF00169_PH domain	PHPS_03770	PHPS_03771
310	2	PF00069_Protein kinase domain,PF07714_Protein tyrosine kinase	PHPS_03777	PHPS_03778
311	2	NONE	PHPS_16680	PHPS_16681
312	2	PF00654_Voltage gated chloride channel	PHPS_01745	PHPS_01746
313	2	PF00083_Sugar (and other) transporter	PHPS_01750	PHPS_01751
314	2	PF01070_FMN-dependent dehydrogenase	PHPS_06143	PHPS_06144
315	2	NONE	PHPS_14930	PHPS_14931
316	2	NONE	PHPS_14933	PHPS_14934
317	2	PF07727_Reverse transcriptase (RNA-dependent DNA polymerase)	PHPS_14624	PHPS_14625
318	2	PF03061_Thioesterase superfamily	PHPS_08949	PHPS_08950
319	2	PF01130_CD36 family	PHPS_01193	PHPS_01194
320	2	PF02799_Myristoyl-CoA:protein N-myristoyltransferase, C-terminal domain,PF01233_Myristoyl-CoA:protein N-myristoyltransferase, N-terminal domain	PHPS_05886	PHPS_05887
321	2	NONE	PHPS_12483	PHPS_12484
322	2	PF00069_Protein kinase domain,PF12799_Leucine Rich repeats (2 copies)	PHPS_00238	PHPS_00239
323	2	PF01625_Peptide methionine sulfoxide reductase	PHPS_12602	PHPS_12603
324	2	PF12937_F-box-like,PF00134_Cyclin, N-terminal domain,PF02984_Cyclin, C-terminal domain,PF00069_Protein kinase domain	PHPS_14059	PHPS_14060
325	2	PF17773_UPF0176 acylphosphatase like domain,PF12368_Rhodanase C-terminal,PF00581_Rhodanese-like domain	PHPS_14861	PHPS_14862
326	2	PF00069_Protein kinase domain,PF07714_Protein tyrosine kinase	PHPS_06741	PHPS_06742
327	2	NONE	PHPS_06745	PHPS_06746
328	2	PF00232_Glycosyl hydrolase family 1	PHPS_00252	PHPS_00253
329	2	PF00450_Serine carboxypeptidase	PHPS_05131	PHPS_05132
330	2	NONE	PHPS_02075	PHPS_02076
331	2	PF02798_Glutathione S-transferase, N-terminal domain,PF14497_Glutathione S-transferase, C-terminal domain	PHPS_03599	PHPS_03600
332	2	PF00800_Prephenate dehydratase,PF02153_Prephenate dehydrogenase,PF00155_Aminotransferase class I and II	PHPS_12411	PHPS_12412
333	2	PF00155_Aminotransferase class I and II,PF00800_Prephenate dehydratase	PHPS_12415	PHPS_12416
334	2	PF07690_Major Facilitator Superfamily	PHPS_00028	PHPS_00029
335	2	NONE	PHPS_13153	PHPS_13154
336	2	NONE	PHPS_12380	PHPS_12381
337	2	PF08240_Alcohol dehydrogenase GroES-like domain,PF00107_Zinc-binding dehydrogenase	PHPS_00492	PHPS_00493
338	2	PF00645_Poly(ADP-ribose) polymerase and DNA-Ligase Zn-finger region	PHPS_06696	PHPS_06697
339	2	NONE	PHPS_17010	PHPS_17011
340	2	NONE	PHPS_17019	PHPS_17020
341	2	PF00964_Elicitin	PHPS_09260	PHPS_09261
342	2	PF00168_C2 domain	PHPS_09267	PHPS_09268
343	2	NONE	PHPS_01626	PHPS_01627
344	2	PF10551_MULE transposase domain	PHPS_16782	PHPS_16783
345	2	NONE	PHPS_07020	PHPS_07021
346	2	NONE	PHPS_07027	PHPS_07028
347	2	PF10290_Glycine-rich protein domain (DUF2403),PF10287_Putative TOS1-like glycosyl hydrolase (DUF2401)	PHPS_07048	PHPS_07049
348	2	NONE	PHPS_01729	PHPS_01730
349	2	PF03874_RNA polymerase Rpb4	PHPS_01732	PHPS_01733
350	2	PF02990_Endomembrane protein 70,PF00150_Cellulase (glycosyl hydrolase family 5)	PHPS_06132	PHPS_06133
351	2	NONE	PHPS_03237	PHPS_03238
352	2	NONE	PHPS_03239	PHPS_03240
353	2	PF07732_Multicopper oxidase,PF07731_Multicopper oxidase,PF00394_Multicopper oxidase	PHPS_14001	PHPS_14002
354	2	PF04616_Glycosyl hydrolases family 43	PHPS_03639	PHPS_03640
355	2	PF03982_Diacylglycerol acyltransferase	PHPS_09066	PHPS_09067
356	2	PF01554_MatE	PHPS_04881	PHPS_04882
357	2	PF13637_Ankyrin repeats (many copies),PF12796_Ankyrin repeats (3 copies)	PHPS_03209	PHPS_03210
358	2	PF00083_Sugar (and other) transporter	PHPS_15945	PHPS_15946
359	2	PF00078_Reverse transcriptase (RNA-dependent DNA polymerase),PF17919_RNase H-like domain found in reverse transcriptase	PHPS_15948	PHPS_15949
360	2	PF00106_short chain dehydrogenase	PHPS_11220	PHPS_11221
361	2	PF04083_Partial alpha/beta-hydrolase lipase region	PHPS_11231	PHPS_11232
362	2	NONE	PHPS_16931	PHPS_16932
363	2	NONE	PHPS_16936	PHPS_16937
364	2	NONE	PHPS_02770	PHPS_02771
365	2	NONE	PHPS_07156	PHPS_07157
366	2	PF05630_Necrosis inducing protein (NPP1)	PHPS_16123	PHPS_16124
367	2	PF03092_BT1 family	PHPS_10698	PHPS_10699
368	2	NONE	PHPS_10702	PHPS_10703
369	2	PF07714_Protein tyrosine kinase	PHPS_06949	PHPS_06950
370	2	PF03959_Serine hydrolase (FSH1)	PHPS_10660	PHPS_10661
371	2	PF01145_SPFH domain / Band 7 family	PHPS_10662	PHPS_10663
372	2	PF09335_SNARE associated Golgi protein	PHPS_08251	PHPS_08252
373	2	PF01490_Transmembrane amino acid transporter protein	PHPS_08260	PHPS_08261
374	2	NONE	PHPS_06667	PHPS_06668
375	2	PF00097_Zinc finger, C3HC4 type (RING finger),PF12796_Ankyrin repeats (3 copies)	PHPS_00784	PHPS_00785
376	2	NONE	PHPS_13074	PHPS_13075
377	2	PF07859_alpha/beta hydrolase fold	PHPS_11206	PHPS_11207
378	2	PF00150_Cellulase (glycosyl hydrolase family 5)	PHPS_00116	PHPS_00117
379	2	PF13460_NAD(P)H-binding	PHPS_13094	PHPS_13095
380	2	PF05368_NmrA-like family	PHPS_13107	PHPS_13108
381	2	PF05368_NmrA-like family	PHPS_13110	PHPS_13111
382	2	PF01485_IBR domain, a half RING-finger domain	PHPS_12973	PHPS_12974
383	2	PF00153_Mitochondrial carrier protein	PHPS_09023	PHPS_09024
384	2	PF06814_Lung seven transmembrane receptor	PHPS_00998	PHPS_00999
385	2	PF16363_GDP-mannose 4,6 dehydratase	PHPS_00306	PHPS_00307
386	2	PF13673_Acetyltransferase (GNAT) domain	PHPS_00312	PHPS_00313
387	2	PF02458_Transferase family	PHPS_15499	PHPS_15500
388	2	PF00933_Glycosyl hydrolase family 3 N terminal domain,PF14310_Fibronectin type III-like domain,PF01915_Glycosyl hydrolase family 3 C-terminal domain	PHPS_09990	PHPS_09991
389	2	NONE	PHPS_05273	PHPS_05274
390	2	PF01670_Glycosyl hydrolase family 12	PHPS_01316	PHPS_01317
391	2	PF00962_Adenosine/AMP deaminase,PF00964_Elicitin	PHPS_05992	PHPS_05993
392	2	PF01408_Oxidoreductase family, NAD-binding Rossmann fold,PF02894_Oxidoreductase family, C-terminal alpha/beta domain	PHPS_03621	PHPS_03622
393	2	PF01408_Oxidoreductase family, NAD-binding Rossmann fold,PF02894_Oxidoreductase family, C-terminal alpha/beta domain	PHPS_03624	PHPS_03625
394	2	PF00724_NADH:flavin oxidoreductase / NADH oxidase family	PHPS_07907	PHPS_07908
395	2	PF00561_alpha/beta hydrolase fold	PHPS_12556	PHPS_12557
396	2	PF03647_Transmembrane proteins 14C	PHPS_02957	PHPS_02958
397	2	PF01965_DJ-1/PfpI family	PHPS_15360	PHPS_15361
398	2	PF13385_Concanavalin A-like lectin/glucanases superfamily	PHPS_08930	PHPS_08931
399	2	NONE	PHPS_08932	PHPS_08933
400	2	NONE	PHPS_09424	PHPS_09425
401	2	PF07690_Major Facilitator Superfamily	PHPS_14765	PHPS_14766
402	2	NONE	PHPS_01017	PHPS_01018
403	2	PF00328_Histidine phosphatase superfamily (branch 2)	PHPS_16834	PHPS_16835
404	2	PF00964_Elicitin	PHPS_08008	PHPS_08009
405	2	PF01925_Sulfite exporter TauE/SafE	PHPS_16842	PHPS_16843
406	2	NONE	PHPS_01686	PHPS_01687
407	2	PF01363_FYVE zinc finger	PHPS_17179	PHPS_17180
408	2	PF00644_Poly(ADP-ribose) polymerase catalytic domain,PF02877_Poly(ADP-ribose) polymerase, regulatory domain,PF05406_WGR domain	PHPS_05753	PHPS_05754
409	2	PF00450_Serine carboxypeptidase	PHPS_06779	PHPS_06780
410	2	NONE	PHPS_16888	PHPS_16889
411	2	PF00069_Protein kinase domain	PHPS_00126	PHPS_00127
412	2	PF03211_Pectate lyase	PHPS_04706	PHPS_04707
413	2	NONE	PHPS_04712	PHPS_04713
414	2	NONE	PHPS_09441	PHPS_09442
415	2	PF04117_Mpv17 / PMP22 family	PHPS_09457	PHPS_09458
416	2	PF05875_Ceramidase	PHPS_09699	PHPS_09700
417	2	PF03188_Eukaryotic cytochrome b561	PHPS_07221	PHPS_07222
418	2	NONE	PHPS_17322	PHPS_17323
419	2	PF00232_Glycosyl hydrolase family 1	PHPS_05485	PHPS_05486
420	2	NONE	PHPS_14141	PHPS_14142
421	2	PF01593_Flavin containing amine oxidoreductase	PHPS_02732	PHPS_02733
422	2	PF13520_Amino acid permease	PHPS_02735	PHPS_02736
423	2	PF00925_GTP cyclohydrolase II,PF00926_3,4-dihydroxy-2-butanone 4-phosphate synthase	PHPS_11998	PHPS_11999
424	2	PF13578_Methyltransferase domain	PHPS_10072	PHPS_10073
425	2	PF00106_short chain dehydrogenase	PHPS_02541	PHPS_02542
426	2	PF00069_Protein kinase domain	PHPS_16346	PHPS_16347
427	2	PF01535_PPR repeat	PHPS_12471	PHPS_12472
428	2	NONE	PHPS_07881	PHPS_07882
429	2	PF03083_Sugar efflux transporter for intercellular exchange	PHPS_06736	PHPS_06737
430	2	PF03446_NAD binding domain of 6-phosphogluconate dehydrogenase,PF14833_NAD-binding of NADP-dependent 3-hydroxyisobutyrate dehydrogenase	PHPS_12022	PHPS_12023
431	2	PF01734_Patatin-like phospholipase	PHPS_03697	PHPS_03698
432	2	PF01151_GNS1/SUR4 family	PHPS_08851	PHPS_08852
433	2	NONE	PHPS_15437	PHPS_15438
434	2	PF01569_PAP2 superfamily	PHPS_13466	PHPS_13467
435	2	NONE	PHPS_04614	PHPS_04615
436	2	PF00225_Kinesin motor domain	PHPS_10983	PHPS_10984
437	2	PF03388_Legume-like lectin family	PHPS_14988	PHPS_14989
438	2	PF12697_Alpha/beta hydrolase family	PHPS_08173	PHPS_08174
439	2	NONE	PHPS_04074	PHPS_04075
440	2	PF13640_2OG-Fe(II) oxygenase superfamily	PHPS_12264	PHPS_12265
441	2	PF03959_Serine hydrolase (FSH1)	PHPS_09188	PHPS_09189
442	2	PF00125_Core histone H2A/H2B/H3/H4,PF16211_C-terminus of histone H2A	PHPS_14554	PHPS_14555
443	2	NONE	PHPS_07521	PHPS_07522
444	2	PF02798_Glutathione S-transferase, N-terminal domain,PF00043_Glutathione S-transferase, C-terminal domain	PHPS_15647	PHPS_15648
445	2	PF06241_Castor and Pollux, part of voltage-gated ion channel	PHPS_11702	PHPS_11703
446	2	PF00447_HSF-type DNA-binding	PHPS_09100	PHPS_09101
447	2	PF07992_Pyridine nucleotide-disulphide oxidoreductase	PHPS_09105	PHPS_09106
448	2	PF00484_Carbonic anhydrase	PHPS_00189	PHPS_00190
449	2	PF04749_PLAC8 family	PHPS_17148	PHPS_17149
450	2	PF01554_MatE	PHPS_07555	PHPS_07556
451	2	NONE	PHPS_07559	PHPS_07560
452	2	NONE	PHPS_07562	PHPS_07563
453	2	PF07989_Centrosomin N-terminal motif 1	PHPS_03226	PHPS_03227
454	2	PF07059_Protein of unknown function (DUF1336),PF04910_Transcriptional repressor TCF25	PHPS_01568	PHPS_01569
455	2	PF00025_ADP-ribosylation factor family	PHPS_01576	PHPS_01577
456	2	PF00724_NADH:flavin oxidoreductase / NADH oxidase family	PHPS_03955	PHPS_03956
457	2	NONE	PHPS_14234	PHPS_14235
458	2	PF00067_Cytochrome P450	PHPS_14241	PHPS_14242
459	2	NONE	PHPS_05218	PHPS_05219
460	2	PF00999_Sodium/hydrogen exchanger family	PHPS_15523	PHPS_15524
461	2	NONE	PHPS_11879	PHPS_11880
462	2	PF12796_Ankyrin repeats (3 copies)	PHPS_11881	PHPS_11882
463	2	PF00069_Protein kinase domain	PHPS_16388	PHPS_16389
464	2	PF11380_Stealth protein CR2, conserved region 2,PF17103_Stealth protein CR4, conserved region 4,PF17102_Stealth protein CR3, conserved region 3,PF17101_Stealth protein CR1, conserved region 1	PHPS_14350	PHPS_14351
465	2	PF00090_Thrombospondin type 1 domain	PHPS_14356	PHPS_14357
466	2	PF01062_Bestrophin, RFP-TM, chloride channel	PHPS_14367	PHPS_14368
467	2	PF11051_Mannosyltransferase putative	PHPS_12437	PHPS_12438
468	2	PF07714_Protein tyrosine kinase	PHPS_12439	PHPS_12440
469	2	PF13302_Acetyltransferase (GNAT) domain	PHPS_10783	PHPS_10784
470	2	NONE	PHPS_10785	PHPS_10786
471	2	PF01135_Protein-L-isoaspartate(D-aspartate) O-methyltransferase (PCMT)	PHPS_15026	PHPS_15027
472	2	PF16683_Transglutaminase elicitor	PHPS_10411	PHPS_10412
473	2	NONE	PHPS_10415	PHPS_10416
474	2	PF00150_Cellulase (glycosyl hydrolase family 5)	PHPS_10417	PHPS_10418
475	2	NONE	PHPS_08200	PHPS_08201
476	2	PF13520_Amino acid permease,PF00324_Amino acid permease	PHPS_12428	PHPS_12429
477	2	NONE	PHPS_01944	PHPS_01945
478	2	PF13410_Glutathione S-transferase, C-terminal domain,PF13409_Glutathione S-transferase, N-terminal domain,PF00043_Glutathione S-transferase, C-terminal domain	PHPS_02490	PHPS_02491
479	2	PF01490_Transmembrane amino acid transporter protein	PHPS_01513	PHPS_01514
480	2	PF01061_ABC-2 type transporter,PF00005_ABC transporter	PHPS_03462	PHPS_03463
481	2	PF02574_Homocysteine S-methyltransferase	PHPS_02917	PHPS_02918
482	2	PF03358_NADPH-dependent FMN reductase	PHPS_02923	PHPS_02924
483	2	PF01284_Membrane-associating domain	PHPS_01199	PHPS_01200
484	2	PF00291_Pyridoxal-phosphate dependent enzyme	PHPS_13739	PHPS_13740
485	2	PF02826_D-isomer specific 2-hydroxyacid dehydrogenase, NAD binding domain	PHPS_05850	PHPS_05851
486	2	PF02364_1,3-beta-glucan synthase component,PF14288_1,3-beta-glucan synthase subunit FKS1, domain-1	PHPS_11512	PHPS_11513
487	2	NONE	PHPS_16596	PHPS_16597
488	2	PF02752_Arrestin (or S-antigen), C-terminal domain,PF00339_Arrestin (or S-antigen), N-terminal domain	PHPS_04355	PHPS_04356
489	2	NONE	PHPS_04365	PHPS_04366
490	2	PF00153_Mitochondrial carrier protein	PHPS_04367	PHPS_04368
491	2	PF01733_Nucleoside transporter	PHPS_16033	PHPS_16034
492	2	PF02463_RecF/RecN/SMC N terminal domain	PHPS_16036	PHPS_16037
493	2	PF12796_Ankyrin repeats (3 copies)	PHPS_11591	PHPS_11592
494	2	PF13409_Glutathione S-transferase, N-terminal domain,PF13410_Glutathione S-transferase, C-terminal domain	PHPS_01401	PHPS_01402
495	2	PF13637_Ankyrin repeats (many copies),PF12796_Ankyrin repeats (3 copies)	PHPS_11114	PHPS_11115
496	2	PF02798_Glutathione S-transferase, N-terminal domain,PF13417_Glutathione S-transferase, N-terminal domain,PF00043_Glutathione S-transferase, C-terminal domain	PHPS_11120	PHPS_11121
497	2	NONE	PHPS_11127	PHPS_11128
498	2	PF13637_Ankyrin repeats (many copies),PF12796_Ankyrin repeats (3 copies)	PHPS_16415	PHPS_16416
499	2	PF00291_Pyridoxal-phosphate dependent enzyme	PHPS_00517	PHPS_00518
500	2	PF00375_Sodium:dicarboxylate symporter family	PHPS_02028	PHPS_02029
501	2	PF00201_UDP-glucoronosyl and UDP-glucosyl transferase,PF03033_Glycosyltransferase family 28 N-terminal domain	PHPS_02030	PHPS_02031
502	2	PF07974_EGF-like domain	PHPS_02036	PHPS_02037
503	2	PF00168_C2 domain	PHPS_07872	PHPS_07873
504	2	PF07732_Multicopper oxidase,PF07731_Multicopper oxidase,PF00394_Multicopper oxidase	PHPS_16545	PHPS_16546
505	2	PF03033_Glycosyltransferase family 28 N-terminal domain,PF00201_UDP-glucoronosyl and UDP-glucosyl transferase	PHPS_05407	PHPS_05408
506	2	PF00447_HSF-type DNA-binding	PHPS_06359	PHPS_06360
507	2	PF07687_Peptidase dimerisation domain,PF01546_Peptidase family M20/M25/M40	PHPS_12407	PHPS_12408
508	2	PF00331_Glycosyl hydrolase family 10	PHPS_07250	PHPS_07251
509	2	PF00249_Myb-like DNA-binding domain,PF13921_Myb-like DNA-binding domain	PHPS_11627	PHPS_11628
510	2	PF03061_Thioesterase superfamily	PHPS_11629	PHPS_11630
511	2	NONE	PHPS_11564	PHPS_11565
512	2	PF00480_ROK family	PHPS_08742	PHPS_08743
513	2	PF14587_O-Glycosyl hydrolase family 30	PHPS_08750	PHPS_08751
514	2	PF00964_Elicitin	PHPS_05320	PHPS_05321
515	2	PF00664_ABC transporter transmembrane region,PF00005_ABC transporter	PHPS_12248	PHPS_12249
516	2	PF17975_Ribonucleotide reductase alpha domain	PHPS_05863	PHPS_05864
517	2	PF00909_Ammonium Transporter Family	PHPS_02368	PHPS_02369
518	2	PF12832_MFS_1 like family	PHPS_10231	PHPS_10232
519	2	NONE	PHPS_08671	PHPS_08672
520	2	PF01670_Glycosyl hydrolase family 12	PHPS_08692	PHPS_08693
521	2	PF00069_Protein kinase domain	PHPS_05805	PHPS_05806
522	2	NONE	PHPS_12053	PHPS_12054
523	2	NONE	PHPS_14461	PHPS_14462
524	2	PF00069_Protein kinase domain	PHPS_14464	PHPS_14465
525	2	NONE	PHPS_16327	PHPS_16328
526	2	PF00264_Common central domain of tyrosinase	PHPS_14724	PHPS_14725
527	2	NONE	PHPS_11414	PHPS_11415
528	2	PF03083_Sugar efflux transporter for intercellular exchange	PHPS_11467	PHPS_11468
529	2	NONE	PHPS_02430	PHPS_02431
530	2	PF01061_ABC-2 type transporter,PF16810_RXLR phytopathogen effector protein, Avirulence activity	PHPS_02335	PHPS_02336
531	2	PF07247_Alcohol acetyltransferase	PHPS_09084	PHPS_09085
532	2	PF01738_Dienelactone hydrolase family	PHPS_00666	PHPS_00667
533	2	PF00389_D-isomer specific 2-hydroxyacid dehydrogenase, catalytic domain,PF02826_D-isomer specific 2-hydroxyacid dehydrogenase, NAD binding domain	PHPS_15628	PHPS_15629
534	2	PF14541_Xylanase inhibitor C-terminal,PF14543_Xylanase inhibitor N-terminal,PF00026_Eukaryotic aspartyl protease	PHPS_10888	PHPS_10889
535	2	PF00069_Protein kinase domain	PHPS_04593	PHPS_04594
536	2	PF01490_Transmembrane amino acid transporter protein	PHPS_09251	PHPS_09252
537	2	NONE	PHPS_15720	PHPS_15721
538	2	NONE	PHPS_03630	PHPS_03631
539	2	PF00069_Protein kinase domain,PF07714_Protein tyrosine kinase	PHPS_01911	PHPS_01912
540	2	PF00069_Protein kinase domain	PHPS_01913	PHPS_01914
541	2	PF00069_Protein kinase domain	PHPS_01920	PHPS_01921
542	2	PF00069_Protein kinase domain	PHPS_01923	PHPS_01924
543	2	PF04616_Glycosyl hydrolases family 43	PHPS_06880	PHPS_06881
544	2	NONE	PHPS_04445	PHPS_04446
545	2	NONE	PHPS_13507	PHPS_13508
546	2	PF03330_Lytic transglycolase	PHPS_16950	PHPS_16951
547	2	PF05577_Serine carboxypeptidase S28	PHPS_10486	PHPS_10487
548	2	NONE	PHPS_10488	PHPS_10489
549	2	PF12697_Alpha/beta hydrolase family	PHPS_10064	PHPS_10065
550	2	NONE	PHPS_01719	PHPS_01720
551	2	NONE	PHPS_08312	PHPS_08313
552	2	PF00085_Thioredoxin	PHPS_01873	PHPS_01874
553	2	NONE	PHPS_05172	PHPS_05173
554	2	PF00168_C2 domain	PHPS_08577	PHPS_08578
555	2	PF00069_Protein kinase domain	PHPS_14942	PHPS_14943
556	2	PF00069_Protein kinase domain	PHPS_14948	PHPS_14949
557	2	PF07885_Ion channel,PF00027_Cyclic nucleotide-binding domain,PF00520_Ion transport protein	PHPS_10501	PHPS_10502
558	2	NONE	PHPS_00637	PHPS_00638
559	2	PF12146_Serine aminopeptidase, S33	PHPS_07743	PHPS_07744
560	2	PF12697_Alpha/beta hydrolase family	PHPS_16250	PHPS_16251
561	2	PF12265_Histone-binding protein RBBP4 or subunit C of CAF1 complex,PF00400_WD domain, G-beta repeat	PHPS_01790	PHPS_01791
562	2	NONE	PHPS_11978	PHPS_11979
563	2	NONE	PHPS_14472	PHPS_14473
564	2	NONE	PHPS_12729	PHPS_12730
565	2	NONE	PHPS_02801	PHPS_02802
566	2	NONE	PHPS_07190	PHPS_07191
567	2	PF00610_Domain found in Dishevelled, Egl-10, and Pleckstrin (DEP)	PHPS_02627	PHPS_02628
568	2	PF03982_Diacylglycerol acyltransferase	PHPS_17375	PHPS_17376
569	2	PF01925_Sulfite exporter TauE/SafE	PHPS_17388	PHPS_17389
570	2	NONE	PHPS_03555	PHPS_03556
571	2	PF11204_Protein of unknown function (DUF2985)	PHPS_08157	PHPS_08158
572	2	NONE	PHPS_09376	PHPS_09377
573	2	NONE	PHPS_01375	PHPS_01376
574	2	PF13920_Zinc finger, C3HC4 type (RING finger),PF13637_Ankyrin repeats (many copies)	PHPS_06107	PHPS_06108
575	2	PF07716_Basic region leucine zipper	PHPS_08027	PHPS_08028
576	2	NONE	PHPS_10528	PHPS_10529
577	2	PF02535_ZIP Zinc transporter	PHPS_10534	PHPS_10535
578	2	PF01693_Caulimovirus viroplasmin,PF00075_RNase H	PHPS_10540	PHPS_10541
579	2	NONE	PHPS_10550	PHPS_10551
580	2	NONE	PHPS_07737	PHPS_07738
581	2	PF08022_FAD-binding domain,PF01794_Ferric reductase like transmembrane component,PF08030_Ferric reductase NAD binding domain	PHPS_02910	PHPS_02911
582	2	PF11051_Mannosyltransferase putative	PHPS_00564	PHPS_00565
583	2	PF03083_Sugar efflux transporter for intercellular exchange	PHPS_12082	PHPS_12083
584	2	PF00188_Cysteine-rich secretory protein family	PHPS_12093	PHPS_12094
585	2	NONE	PHPS_16587	PHPS_16588
586	2	NONE	PHPS_06847	PHPS_06848
587	2	PF03092_BT1 family,PF07690_Major Facilitator Superfamily	PHPS_11771	PHPS_11772
588	2	PF00089_Trypsin	PHPS_06932	PHPS_06933
589	2	PF06445_GyrI-like small molecule binding domain,PF14526_Integron-associated effector binding protein	PHPS_15786	PHPS_15787
590	2	NONE	PHPS_13667	PHPS_13668
591	2	NONE	PHPS_05376	PHPS_05377
592	2	PF00561_alpha/beta hydrolase fold	PHPS_06184	PHPS_06185
593	2	NONE	PHPS_06925	PHPS_06926
594	2	NONE	PHPS_17316	PHPS_17317
595	2	PF02548_Ketopantoate hydroxymethyltransferase	PHPS_02399	PHPS_02400
596	2	PF01061_ABC-2 type transporter,PF00005_ABC transporter	PHPS_13767	PHPS_13768
597	2	PF01757_Acyltransferase family	PHPS_04476	PHPS_04477
598	2	PF03092_BT1 family	PHPS_04481	PHPS_04482
599	2	PF03092_BT1 family	PHPS_04484	PHPS_04485
600	2	NONE	PHPS_05814	PHPS_05815
601	2	PF01554_MatE	PHPS_04198	PHPS_04199
602	2	PF13632_Glycosyl transferase family group 2,PF00169_PH domain	PHPS_07245	PHPS_07246
603	2	PF00514_Armadillo/beta-catenin-like repeat,PF07714_Protein tyrosine kinase	PHPS_04997	PHPS_04998
604	2	PF03211_Pectate lyase	PHPS_05686	PHPS_05687
605	2	NONE	PHPS_05689	PHPS_05690
606	2	PF00441_Acyl-CoA dehydrogenase, C-terminal domain,PF01636_Phosphotransferase enzyme family,PF02770_Acyl-CoA dehydrogenase, middle domain,PF02771_Acyl-CoA dehydrogenase, N-terminal domain	PHPS_04247	PHPS_04248
607	2	PF00150_Cellulase (glycosyl hydrolase family 5)	PHPS_04258	PHPS_04259
608	2	PF03031_NLI interacting factor-like phosphatase	PHPS_07256	PHPS_07257
609	2	PF01207_Dihydrouridine synthase (Dus)	PHPS_04273	PHPS_04274
610	2	PF00295_Glycosyl hydrolases family 28	PHPS_12859	PHPS_12860
611	2	PF03211_Pectate lyase	PHPS_02519	PHPS_02520
612	2	PF13905_Thioredoxin-like	PHPS_06221	PHPS_06222
613	2	PF07690_Major Facilitator Superfamily	PHPS_15072	PHPS_15073
614	2	PF00050_Kazal-type serine protease inhibitor domain	PHPS_15107	PHPS_15108
615	3	NONE	PHPS_09518	PHPS_09519	PHPS_09520
616	3	PF01061_ABC-2 type transporter,PF00005_ABC transporter	PHPS_00157	PHPS_00158	PHPS_00159
617	3	PF00967_Barwin family	PHPS_13496	PHPS_13497	PHPS_13498
618	3	PF12697_Alpha/beta hydrolase family,PF00561_alpha/beta hydrolase fold	PHPS_17359	PHPS_17360	PHPS_17361
619	3	PF08386_TAP-like protein	PHPS_17437	PHPS_17438	PHPS_17439
620	3	PF00583_Acetyltransferase (GNAT) family	PHPS_12959	PHPS_12960	PHPS_12961
621	3	PF00050_Kazal-type serine protease inhibitor domain	PHPS_13191	PHPS_13192	PHPS_13193
622	3	PF03092_BT1 family	PHPS_04234	PHPS_04235	PHPS_04236
623	3	PF00069_Protein kinase domain,PF07714_Protein tyrosine kinase	PHPS_12939	PHPS_12940	PHPS_12941
624	3	NONE	PHPS_15545	PHPS_15546	PHPS_15547
625	3	PF01490_Transmembrane amino acid transporter protein	PHPS_07288	PHPS_07289	PHPS_07290
626	3	NONE	PHPS_12305	PHPS_12306	PHPS_12307
627	3	PF04253_Transferrin receptor-like dimerisation domain,PF04389_Peptidase family M28,PF02225_PA domain	PHPS_07693	PHPS_07694	PHPS_07695
628	3	PF08240_Alcohol dehydrogenase GroES-like domain,PF00107_Zinc-binding dehydrogenase	PHPS_09903	PHPS_09904	PHPS_09905
629	3	NONE	PHPS_15694	PHPS_15695	PHPS_15696
630	3	PF00069_Protein kinase domain	PHPS_09300	PHPS_09301	PHPS_09302
631	3	NONE	PHPS_03992	PHPS_03993	PHPS_03994
632	3	NONE	PHPS_11107	PHPS_11108	PHPS_11109
633	3	NONE	PHPS_11327	PHPS_11328	PHPS_11329
634	3	NONE	PHPS_10811	PHPS_10812	PHPS_10813
635	3	PF13637_Ankyrin repeats (many copies),PF12796_Ankyrin repeats (3 copies)	PHPS_13130	PHPS_13131	PHPS_13132
636	3	NONE	PHPS_12887	PHPS_12888	PHPS_12889
637	3	PF05630_Necrosis inducing protein (NPP1)	PHPS_10716	PHPS_10717	PHPS_10718
638	3	PF07859_alpha/beta hydrolase fold	PHPS_00756	PHPS_00757	PHPS_00758
639	3	PF02913_FAD linked oxidases, C-terminal domain,PF01565_FAD binding domain	PHPS_01417	PHPS_01418	PHPS_01419
640	3	PF11051_Mannosyltransferase putative	PHPS_07671	PHPS_07672	PHPS_07673
641	3	NONE	PHPS_09836	PHPS_09837	PHPS_09838
642	3	PF03092_BT1 family	PHPS_01524	PHPS_01525	PHPS_01526
643	3	NONE	PHPS_12767	PHPS_12768	PHPS_12769
644	3	NONE	PHPS_08408	PHPS_08409	PHPS_08410
645	3	PF13347_MFS/sugar transport protein,PF07690_Major Facilitator Superfamily	PHPS_13509	PHPS_13510	PHPS_13511
646	3	PF14295_PAN domain	PHPS_00008	PHPS_00009	PHPS_00010
647	3	PF00249_Myb-like DNA-binding domain	PHPS_00016	PHPS_00017	PHPS_00018
648	3	PF00248_Aldo/keto reductase family	PHPS_07661	PHPS_07662	PHPS_07663
649	3	PF07690_Major Facilitator Superfamily	PHPS_12671	PHPS_12672	PHPS_12673
650	3	PF00295_Glycosyl hydrolases family 28	PHPS_03081	PHPS_03082	PHPS_03083
651	3	NONE	PHPS_04937	PHPS_04938	PHPS_04939
652	3	PF07648_Kazal-type serine protease inhibitor domain,PF00050_Kazal-type serine protease inhibitor domain	PHPS_06156	PHPS_06157	PHPS_06158
653	3	PF00232_Glycosyl hydrolase family 1	PHPS_04685	PHPS_04686	PHPS_04687
654	3	NONE	PHPS_06041	PHPS_06042	PHPS_06043
655	3	PF00964_Elicitin	PHPS_12202	PHPS_12203	PHPS_12204
656	3	PF07690_Major Facilitator Superfamily	PHPS_11761	PHPS_11762	PHPS_11763
657	3	NONE	PHPS_10141	PHPS_10142	PHPS_10143
658	3	PF16177_Acetyl-coenzyme A synthetase N-terminus,PF00501_AMP-binding enzyme,PF13193_AMP-binding enzyme C-terminal domain	PHPS_13822	PHPS_13823	PHPS_13824
659	3	NONE	PHPS_15828	PHPS_15829	PHPS_15830
660	3	NONE	PHPS_06820	PHPS_06821	PHPS_06822
661	3	NONE	PHPS_08207	PHPS_08208	PHPS_08209
662	3	NONE	PHPS_11901	PHPS_11902	PHPS_11903
663	3	PF01031_Dynamin central region,PF00350_Dynamin family,PF02212_Dynamin GTPase effector domain	PHPS_13251	PHPS_13252	PHPS_13253
664	3	PF00561_alpha/beta hydrolase fold	PHPS_00835	PHPS_00836	PHPS_00837
665	3	PF00085_Thioredoxin,PF04777_Erv1 / Alr family	PHPS_04988	PHPS_04989	PHPS_04990
666	3	PF13639_Ring finger domain	PHPS_04314	PHPS_04315	PHPS_04316
667	3	PF00892_EamA-like transporter family	PHPS_06318	PHPS_06319	PHPS_06320
668	3	NONE	PHPS_12133	PHPS_12134	PHPS_12135
669	3	PF13472_GDSL-like Lipase/Acylhydrolase family	PHPS_08444	PHPS_08445	PHPS_08446
670	3	NONE	PHPS_15140	PHPS_15141	PHPS_15142
671	3	PF02089_Palmitoyl protein thioesterase	PHPS_06907	PHPS_06908	PHPS_06909
672	3	PF13365_Trypsin-like peptidase domain	PHPS_06914	PHPS_06915	PHPS_06916
673	3	PF01925_Sulfite exporter TauE/SafE	PHPS_17295	PHPS_17296	PHPS_17297
674	3	PF00909_Ammonium Transporter Family	PHPS_10729	PHPS_10730	PHPS_10731
675	3	PF03221_Tc5 transposase DNA-binding domain	PHPS_09720	PHPS_09721	PHPS_09722
676	3	PF00964_Elicitin	PHPS_05373	PHPS_05374	PHPS_05375
677	3	PF08000_Bacterial PH domain	PHPS_13186	PHPS_13187	PHPS_13188
678	3	NONE	PHPS_16299	PHPS_16300	PHPS_16301
679	3	PF00400_WD domain, G-beta repeat	PHPS_10404	PHPS_10405	PHPS_10406
680	3	NONE	PHPS_01974	PHPS_01975	PHPS_01976
681	3	NONE	PHPS_15452	PHPS_15453	PHPS_15454
682	3	PF13920_Zinc finger, C3HC4 type (RING finger),PF13637_Ankyrin repeats (many copies),PF12796_Ankyrin repeats (3 copies)	PHPS_04801	PHPS_04802	PHPS_04803
683	3	PF00067_Cytochrome P450	PHPS_16465	PHPS_16466	PHPS_16467
684	3	PF00069_Protein kinase domain	PHPS_14809	PHPS_14810	PHPS_14811
685	3	PF04616_Glycosyl hydrolases family 43	PHPS_15481	PHPS_15482	PHPS_15483
686	3	PF01926_50S ribosome-binding GTPase	PHPS_17049	PHPS_17050	PHPS_17051
687	3	PF02535_ZIP Zinc transporter	PHPS_00399	PHPS_00400	PHPS_00401
688	3	PF00188_Cysteine-rich secretory protein family	PHPS_00797	PHPS_00798	PHPS_00799
689	3	PF01569_PAP2 superfamily	PHPS_09344	PHPS_09345	PHPS_09346
690	3	NONE	PHPS_14877	PHPS_14878	PHPS_14879
691	3	PF02900_Catalytic LigB subunit of aromatic ring-opening dioxygenase	PHPS_03739	PHPS_03740	PHPS_03741
692	3	PF02798_Glutathione S-transferase, N-terminal domain,PF14497_Glutathione S-transferase, C-terminal domain	PHPS_03757	PHPS_03758	PHPS_03759
693	3	PF03935_Beta-glucan synthesis-associated protein (SKN1)	PHPS_08825	PHPS_08826	PHPS_08827
694	3	PF00096_Zinc finger, C2H2 type,PF13894_C2H2-type zinc finger	PHPS_08848	PHPS_08849	PHPS_08850
695	3	PF00264_Common central domain of tyrosinase	PHPS_09211	PHPS_09212	PHPS_09213
696	3	PF10436_Mitochondrial branched-chain alpha-ketoacid dehydrogenase kinase,PF02518_Histidine kinase-, DNA gyrase B-, and HSP90-like ATPase	PHPS_06702	PHPS_06703	PHPS_06704
697	3	NONE	PHPS_07029	PHPS_07030	PHPS_07031
698	3	PF07745_Glycosyl hydrolase family 53	PHPS_03242	PHPS_03243	PHPS_03244
699	3	PF04970_Lecithin retinol acyltransferase	PHPS_03245	PHPS_03246	PHPS_03247
700	3	PF03198_Glucanosyltransferase	PHPS_11237	PHPS_11238	PHPS_11239
701	3	PF00230_Major intrinsic protein	PHPS_13300	PHPS_13301	PHPS_13302
702	3	NONE	PHPS_16115	PHPS_16116	PHPS_16117
703	3	PF00112_Papain family cysteine protease	PHPS_06669	PHPS_06670	PHPS_06671
704	3	PF01363_FYVE zinc finger	PHPS_13096	PHPS_13097	PHPS_13098
705	3	PF10988_Putative auto-transporter adhesin, head GIN domain	PHPS_13114	PHPS_13115	PHPS_13116
706	3	PF00295_Glycosyl hydrolases family 28	PHPS_06628	PHPS_06629	PHPS_06630
707	3	PF13637_Ankyrin repeats (many copies),PF12796_Ankyrin repeats (3 copies)	PHPS_03043	PHPS_03044	PHPS_03045
708	3	PF03650_Mitochondrial pyruvate carriers	PHPS_05268	PHPS_05269	PHPS_05270
709	3	PF00561_alpha/beta hydrolase fold	PHPS_12560	PHPS_12561	PHPS_12562
710	3	NONE	PHPS_01013	PHPS_01014	PHPS_01015
711	3	PF00520_Ion transport protein,PF00027_Cyclic nucleotide-binding domain	PHPS_16851	PHPS_16852	PHPS_16853
712	3	PF01187_Macrophage migration inhibitory factor (MIF)	PHPS_08495	PHPS_08496	PHPS_08497
713	3	PF00450_Serine carboxypeptidase	PHPS_06783	PHPS_06784	PHPS_06785
714	3	PF03083_Sugar efflux transporter for intercellular exchange	PHPS_06733	PHPS_06734	PHPS_06735
715	3	NONE	PHPS_00165	PHPS_00166	PHPS_00167
716	3	PF13855_Leucine rich repeat,PF00069_Protein kinase domain	PHPS_08419	PHPS_08420	PHPS_08421
717	3	NONE	PHPS_11138	PHPS_11139	PHPS_11140
718	3	NONE	PHPS_09357	PHPS_09358	PHPS_09359
719	3	NONE	PHPS_02486	PHPS_02487	PHPS_02488
720	3	NONE	PHPS_02493	PHPS_02494	PHPS_02495
721	3	NONE	PHPS_12329	PHPS_12330	PHPS_12331
722	3	PF02752_Arrestin (or S-antigen), C-terminal domain,PF00339_Arrestin (or S-antigen), N-terminal domain	PHPS_04358	PHPS_04359	PHPS_04360
723	3	NONE	PHPS_04361	PHPS_04362	PHPS_04363
724	3	NONE	PHPS_05459	PHPS_05460	PHPS_05461
725	3	NONE	PHPS_16418	PHPS_16419	PHPS_16420
726	3	PF08240_Alcohol dehydrogenase GroES-like domain,PF00107_Zinc-binding dehydrogenase	PHPS_16804	PHPS_16805	PHPS_16806
727	3	PF04193_PQ loop repeat	PHPS_14070	PHPS_14071	PHPS_14072
728	3	NONE	PHPS_15662	PHPS_15663	PHPS_15664
729	3	PF07732_Multicopper oxidase,PF07731_Multicopper oxidase,PF00394_Multicopper oxidase	PHPS_16542	PHPS_16543	PHPS_16544
730	3	PF01058_NADH ubiquinone oxidoreductase, 20 Kd subunit	PHPS_04972	PHPS_04973	PHPS_04974
731	3	PF02055_Glycosyl hydrolase family 30 TIM-barrel domain,PF17189_Glycosyl hydrolase family 30 beta sandwich domain	PHPS_01040	PHPS_01041	PHPS_01042
732	3	PF02055_Glycosyl hydrolase family 30 TIM-barrel domain,PF17189_Glycosyl hydrolase family 30 beta sandwich domain	PHPS_01044	PHPS_01045	PHPS_01046
733	3	PF00211_Adenylate and Guanylate cyclase catalytic domain	PHPS_13679	PHPS_13680	PHPS_13681
734	3	NONE	PHPS_14645	PHPS_14646	PHPS_14647
735	3	PF00083_Sugar (and other) transporter	PHPS_16324	PHPS_16325	PHPS_16326
736	3	PF03083_Sugar efflux transporter for intercellular exchange	PHPS_11461	PHPS_11462	PHPS_11463
737	3	PF00069_Protein kinase domain	PHPS_04590	PHPS_04591	PHPS_04592
738	3	PF01124_MAPEG family	PHPS_05120	PHPS_05121	PHPS_05122
739	3	PF00135_Carboxylesterase family	PHPS_03632	PHPS_03633	PHPS_03634
740	3	PF00884_Sulfatase	PHPS_05366	PHPS_05367	PHPS_05368
741	3	NONE	PHPS_01917	PHPS_01918	PHPS_01919
742	3	PF00544_Pectate lyase	PHPS_06882	PHPS_06883	PHPS_06884
743	3	NONE	PHPS_01492	PHPS_01493	PHPS_01494
744	3	NONE	PHPS_05019	PHPS_05020	PHPS_05021
745	3	NONE	PHPS_13503	PHPS_13504	PHPS_13505
746	3	PF00332_Glycosyl hydrolases family 17	PHPS_00136	PHPS_00137	PHPS_00138
747	3	PF11051_Mannosyltransferase putative	PHPS_01246	PHPS_01247	PHPS_01248
748	3	PF07714_Protein tyrosine kinase	PHPS_14944	PHPS_14945	PHPS_14946
749	3	NONE	PHPS_11866	PHPS_11867	PHPS_11868
750	3	PF12796_Ankyrin repeats (3 copies)	PHPS_15738	PHPS_15739	PHPS_15740
751	3	PF00964_Elicitin	PHPS_11974	PHPS_11975	PHPS_11976
752	3	NONE	PHPS_02477	PHPS_02478	PHPS_02479
753	3	NONE	PHPS_02481	PHPS_02482	PHPS_02483
754	3	PF16683_Transglutaminase elicitor	PHPS_07416	PHPS_07417	PHPS_07418
755	3	PF00069_Protein kinase domain	PHPS_07713	PHPS_07714	PHPS_07715
756	3	NONE	PHPS_09378	PHPS_09379	PHPS_09380
757	3	PF07714_Protein tyrosine kinase	PHPS_16589	PHPS_16590	PHPS_16591
758	3	NONE	PHPS_05433	PHPS_05434	PHPS_05435
759	3	PF00188_Cysteine-rich secretory protein family,PF05109_Herpes virus major outer envelope glycoprotein (BLLF1)	PHPS_05447	PHPS_05448	PHPS_05449
760	3	PF01284_Membrane-associating domain	PHPS_01548	PHPS_01549	PHPS_01550
761	3	PF13185_GAF domain,PF01363_FYVE zinc finger	PHPS_12213	PHPS_12214	PHPS_12215
762	3	PF07690_Major Facilitator Superfamily	PHPS_15075	PHPS_15076	PHPS_15077
763	4	NONE	PHPS_15903	PHPS_15904	PHPS_15905	PHPS_15906
764	4	PF13520_Amino acid permease	PHPS_05890	PHPS_05891	PHPS_05892	PHPS_05893
765	4	PF00023_Ankyrin repeat,PF13637_Ankyrin repeats (many copies),PF12796_Ankyrin repeats (3 copies)	PHPS_16875	PHPS_16876	PHPS_16877	PHPS_16878
766	4	NONE	PHPS_14587	PHPS_14588	PHPS_14589	PHPS_14590
767	4	NONE	PHPS_14714	PHPS_14715	PHPS_14716	PHPS_14717
768	4	NONE	PHPS_07458	PHPS_07459	PHPS_07460	PHPS_07461
769	4	NONE	PHPS_01447	PHPS_01448	PHPS_01449	PHPS_01450
770	4	PF00069_Protein kinase domain,PF15102_TMEM154 protein family	PHPS_02303	PHPS_02304	PHPS_02305	PHPS_02306
771	4	NONE	PHPS_11345	PHPS_11346	PHPS_11347	PHPS_11348
772	4	PF00964_Elicitin	PHPS_09974	PHPS_09975	PHPS_09976	PHPS_09977
773	4	NONE	PHPS_02356	PHPS_02357	PHPS_02358	PHPS_02359
774	4	PF01083_Cutinase	PHPS_03340	PHPS_03341	PHPS_03342	PHPS_03343
775	4	PF00096_Zinc finger, C2H2 type,PF13894_C2H2-type zinc finger	PHPS_09386	PHPS_09387	PHPS_09388	PHPS_09389
776	4	PF03083_Sugar efflux transporter for intercellular exchange	PHPS_02999	PHPS_03000	PHPS_03001	PHPS_03002
777	4	NONE	PHPS_10133	PHPS_10134	PHPS_10135	PHPS_10136
778	4	PF06110_Eukaryotic protein of unknown function (DUF953)	PHPS_05040	PHPS_05041	PHPS_05042	PHPS_05043
779	4	PF00933_Glycosyl hydrolase family 3 N terminal domain,PF14310_Fibronectin type III-like domain,PF01915_Glycosyl hydrolase family 3 C-terminal domain	PHPS_06264	PHPS_06265	PHPS_06266	PHPS_06267
780	4	PF00188_Cysteine-rich secretory protein family,PF14295_PAN domain	PHPS_01289	PHPS_01290	PHPS_01291	PHPS_01292
781	4	PF00024_PAN domain,PF14295_PAN domain	PHPS_03466	PHPS_03467	PHPS_03468	PHPS_03469
782	4	NONE	PHPS_13182	PHPS_13183	PHPS_13184	PHPS_13185
783	4	PF00069_Protein kinase domain	PHPS_14097	PHPS_14098	PHPS_14099	PHPS_14100
784	4	PF13886_Domain of unknown function (DUF4203)	PHPS_07932	PHPS_07933	PHPS_07934	PHPS_07935
785	4	NONE	PHPS_15457	PHPS_15458	PHPS_15459	PHPS_15460
786	4	NONE	PHPS_11017	PHPS_11018	PHPS_11019	PHPS_11020
787	4	NONE	PHPS_14613	PHPS_14614	PHPS_14615	PHPS_14616
788	4	PF00892_EamA-like transporter family	PHPS_02071	PHPS_02072	PHPS_02073	PHPS_02074
789	4	PF01148_Cytidylyltransferase family	PHPS_02667	PHPS_02668	PHPS_02669	PHPS_02670
790	4	PF14226_non-haem dioxygenase in morphine synthesis N-terminal,PF03171_2OG-Fe(II) oxygenase superfamily	PHPS_07050	PHPS_07051	PHPS_07052	PHPS_07053
791	4	NONE	PHPS_13081	PHPS_13082	PHPS_13083	PHPS_13084
792	4	PF01171_PP-loop family,PF00266_Aminotransferase class-V	PHPS_00118	PHPS_00119	PHPS_00120	PHPS_00121
793	4	PF00335_Tetraspanin family	PHPS_00295	PHPS_00296	PHPS_00297	PHPS_00298
794	4	PF16683_Transglutaminase elicitor	PHPS_03269	PHPS_03270	PHPS_03271	PHPS_03272
795	4	NONE	PHPS_15351	PHPS_15352	PHPS_15353	PHPS_15354
796	4	PF11051_Mannosyltransferase putative	PHPS_10969	PHPS_10970	PHPS_10971	PHPS_10972
797	4	PF00884_Sulfatase	PHPS_13530	PHPS_13531	PHPS_13532	PHPS_13533
798	4	PF01363_FYVE zinc finger	PHPS_01692	PHPS_01693	PHPS_01694	PHPS_01695
799	4	PF13640_2OG-Fe(II) oxygenase superfamily	PHPS_06775	PHPS_06776	PHPS_06777	PHPS_06778
800	4	PF00089_Trypsin	PHPS_02506	PHPS_02507	PHPS_02508	PHPS_02509
801	4	PF01490_Transmembrane amino acid transporter protein	PHPS_03547	PHPS_03548	PHPS_03549	PHPS_03550
802	4	PF00787_PX domain	PHPS_03153	PHPS_03154	PHPS_03155	PHPS_03156
803	4	PF01670_Glycosyl hydrolase family 12	PHPS_07826	PHPS_07827	PHPS_07828	PHPS_07829
804	4	PF01124_MAPEG family	PHPS_10955	PHPS_10956	PHPS_10957	PHPS_10958
805	4	PF03198_Glucanosyltransferase	PHPS_14273	PHPS_14274	PHPS_14275	PHPS_14276
806	4	PF11051_Mannosyltransferase putative	PHPS_14600	PHPS_14601	PHPS_14602	PHPS_14603
807	4	NONE	PHPS_15536	PHPS_15537	PHPS_15538	PHPS_15539
808	4	PF03094_Mlo family	PHPS_01508	PHPS_01509	PHPS_01510	PHPS_01511
809	4	NONE	PHPS_17123	PHPS_17124	PHPS_17125	PHPS_17126
810	4	PF00332_Glycosyl hydrolases family 17	PHPS_13675	PHPS_13676	PHPS_13677	PHPS_13678
811	4	PF03083_Sugar efflux transporter for intercellular exchange	PHPS_16260	PHPS_16261	PHPS_16262	PHPS_16263
812	4	PF03092_BT1 family	PHPS_06600	PHPS_06601	PHPS_06602	PHPS_06603
813	4	NONE	PHPS_01648	PHPS_01649	PHPS_01650	PHPS_01651
814	4	NONE	PHPS_07746	PHPS_07747	PHPS_07748	PHPS_07749
815	4	NONE	PHPS_09371	PHPS_09372	PHPS_09373	PHPS_09374
816	4	PF09284_Rhamnogalacturonan lyase B, N-terminal,PF14683_Polysaccharide lyase family 4, domain III,PF14686_Polysaccharide lyase family 4, domain II	PHPS_08022	PHPS_08023	PHPS_08024	PHPS_08025
817	4	PF01532_Glycosyl hydrolase family 47	PHPS_04488	PHPS_04489	PHPS_04490	PHPS_04491
818	4	NONE	PHPS_04395	PHPS_04396	PHPS_04397	PHPS_04398
819	4	NONE	PHPS_04403	PHPS_04404	PHPS_04405	PHPS_04406
820	5	PF01419_Jacalin-like lectin domain	PHPS_17368	PHPS_17369	PHPS_17370	PHPS_17371	PHPS_17372
821	5	PF01341_Glycosyl hydrolases family 6	PHPS_11872	PHPS_11873	PHPS_11874	PHPS_11875	PHPS_11876
822	5	PF12146_Serine aminopeptidase, S33	PHPS_14849	PHPS_14850	PHPS_14851	PHPS_14852	PHPS_14853
823	5	PF13193_AMP-binding enzyme C-terminal domain,PF00501_AMP-binding enzyme	PHPS_15698	PHPS_15699	PHPS_15700	PHPS_15701	PHPS_15702
824	5	PF01926_50S ribosome-binding GTPase	PHPS_00762	PHPS_00763	PHPS_00764	PHPS_00765	PHPS_00766
825	5	PF01363_FYVE zinc finger	PHPS_17110	PHPS_17111	PHPS_17112	PHPS_17113	PHPS_17114
826	5	NONE	PHPS_10737	PHPS_10738	PHPS_10739	PHPS_10740	PHPS_10741
827	5	NONE	PHPS_10743	PHPS_10744	PHPS_10745	PHPS_10746	PHPS_10747
828	5	NONE	PHPS_06279	PHPS_06280	PHPS_06281	PHPS_06282	PHPS_06283
829	5	PF00069_Protein kinase domain,PF07714_Protein tyrosine kinase	PHPS_14101	PHPS_14102	PHPS_14103	PHPS_14104	PHPS_14105
830	5	PF04749_PLAC8 family	PHPS_13029	PHPS_13030	PHPS_13031	PHPS_13032	PHPS_13033
831	5	NONE	PHPS_05770	PHPS_05771	PHPS_05772	PHPS_05773	PHPS_05774
832	5	PF00096_Zinc finger, C2H2 type	PHPS_10473	PHPS_10474	PHPS_10475	PHPS_10476	PHPS_10477
833	5	NONE	PHPS_16621	PHPS_16622	PHPS_16623	PHPS_16624	PHPS_16625
834	5	NONE	PHPS_07335	PHPS_07336	PHPS_07337	PHPS_07338	PHPS_07339
835	5	PF08114_ATPase proteolipid family,PF03935_Beta-glucan synthesis-associated protein (SKN1)	PHPS_08843	PHPS_08844	PHPS_08845	PHPS_08846	PHPS_08847
836	5	PF00248_Aldo/keto reductase family	PHPS_16217	PHPS_16218	PHPS_16219	PHPS_16220	PHPS_16221
837	5	NONE	PHPS_10286	PHPS_10287	PHPS_10288	PHPS_10289	PHPS_10290
838	5	NONE	PHPS_10704	PHPS_10705	PHPS_10706	PHPS_10707	PHPS_10708
839	5	NONE	PHPS_11483	PHPS_11484	PHPS_11485	PHPS_11486	PHPS_11487
840	5	PF00230_Major intrinsic protein	PHPS_11093	PHPS_11094	PHPS_11095	PHPS_11096	PHPS_11097
841	5	PF04117_Mpv17 / PMP22 family	PHPS_09451	PHPS_09452	PHPS_09453	PHPS_09454	PHPS_09455
842	5	PF03083_Sugar efflux transporter for intercellular exchange	PHPS_06728	PHPS_06729	PHPS_06730	PHPS_06731	PHPS_06732
843	5	PF00097_Zinc finger, C3HC4 type (RING finger),PF13923_Zinc finger, C3HC4 type (RING finger),PF00787_PX domain,PF13639_Ring finger domain	PHPS_12423	PHPS_12424	PHPS_12425	PHPS_12426	PHPS_12427
844	5	PF07264_Etoposide-induced protein 2.4 (EI24)	PHPS_03650	PHPS_03651	PHPS_03652	PHPS_03653	PHPS_03654
845	5	PF00097_Zinc finger, C3HC4 type (RING finger),PF13639_Ring finger domain	PHPS_01403	PHPS_01404	PHPS_01405	PHPS_01406	PHPS_01407
846	5	NONE	PHPS_16809	PHPS_16810	PHPS_16811	PHPS_16812	PHPS_16813
847	5	NONE	PHPS_04571	PHPS_04572	PHPS_04573	PHPS_04574	PHPS_04575
848	5	PF00534_Glycosyl transferases group 1	PHPS_10194	PHPS_10195	PHPS_10196	PHPS_10197	PHPS_10198
849	5	NONE	PHPS_12724	PHPS_12725	PHPS_12726	PHPS_12727	PHPS_12728
850	6	NONE	PHPS_11333	PHPS_11334	PHPS_11335	PHPS_11336	PHPS_11337	PHPS_11338
851	6	NONE	PHPS_15816	PHPS_15817	PHPS_15818	PHPS_15819	PHPS_15820	PHPS_15821
852	6	NONE	PHPS_11905	PHPS_11906	PHPS_11907	PHPS_11908	PHPS_11909	PHPS_11910
853	6	PF07690_Major Facilitator Superfamily	PHPS_09542	PHPS_09543	PHPS_09544	PHPS_09545	PHPS_09546	PHPS_09547
854	6	NONE	PHPS_16469	PHPS_16470	PHPS_16471	PHPS_16472	PHPS_16473	PHPS_16474
855	6	PF13472_GDSL-like Lipase/Acylhydrolase family	PHPS_10830	PHPS_10831	PHPS_10832	PHPS_10833	PHPS_10834	PHPS_10835
856	6	PF03935_Beta-glucan synthesis-associated protein (SKN1)	PHPS_08832	PHPS_08833	PHPS_08834	PHPS_08835	PHPS_08836	PHPS_08837
857	6	PF00188_Cysteine-rich secretory protein family	PHPS_01222	PHPS_01223	PHPS_01224	PHPS_01225	PHPS_01226	PHPS_01227
858	6	PF00069_Protein kinase domain	PHPS_16378	PHPS_16379	PHPS_16380	PHPS_16381	PHPS_16382	PHPS_16383
859	6	PF03330_Lytic transglycolase	PHPS_13652	PHPS_13653	PHPS_13654	PHPS_13655	PHPS_13656	PHPS_13657
860	6	PF00149_Calcineurin-like phosphoesterase	PHPS_08864	PHPS_08865	PHPS_08866	PHPS_08867	PHPS_08868	PHPS_08869
861	6	PF00230_Major intrinsic protein	PHPS_04599	PHPS_04600	PHPS_04601	PHPS_04602	PHPS_04603	PHPS_04604
862	7	NONE	PHPS_07451	PHPS_07452	PHPS_07453	PHPS_07454	PHPS_07455	PHPS_07456	PHPS_07457
863	7	PF08450_SMP-30/Gluconolactonase/LRE-like region	PHPS_16964	PHPS_16965	PHPS_16966	PHPS_16967	PHPS_16968	PHPS_16969	PHPS_16970
864	7	PF03092_BT1 family	PHPS_09943	PHPS_09944	PHPS_09945	PHPS_09946	PHPS_09947	PHPS_09948	PHPS_09949
865	7	NONE	PHPS_13158	PHPS_13159	PHPS_13160	PHPS_13161	PHPS_13162	PHPS_13163	PHPS_13164
866	7	NONE	PHPS_14320	PHPS_14321	PHPS_14322	PHPS_14323	PHPS_14324	PHPS_14325	PHPS_14326
867	7	PF12697_Alpha/beta hydrolase family	PHPS_15086	PHPS_15087	PHPS_15088	PHPS_15089	PHPS_15090	PHPS_15091	PHPS_15092
868	8	NONE	PHPS_00857	PHPS_00858	PHPS_00859	PHPS_00860	PHPS_00861	PHPS_00862	PHPS_00863	PHPS_00864
869	8	NONE	PHPS_12486	PHPS_12487	PHPS_12488	PHPS_12489	PHPS_12490	PHPS_12491	PHPS_12492	PHPS_12493
870	8	PF03083_Sugar efflux transporter for intercellular exchange	PHPS_09952	PHPS_09953	PHPS_09954	PHPS_09955	PHPS_09956	PHPS_09957	PHPS_09958	PHPS_09959
871	9	NONE	PHPS_06269	PHPS_06270	PHPS_06271	PHPS_06272	PHPS_06273	PHPS_06274	PHPS_06275	PHPS_06276	PHPS_06277
872	9	NONE	PHPS_02760	PHPS_02761	PHPS_02762	PHPS_02763	PHPS_02764	PHPS_02765	PHPS_02766	PHPS_02767	PHPS_02768
873	9	PF11051_Mannosyltransferase putative	PHPS_01255	PHPS_01256	PHPS_01257	PHPS_01258	PHPS_01259	PHPS_01260	PHPS_01261	PHPS_01262	PHPS_01263
874	10	NONE	PHPS_17163	PHPS_17164	PHPS_17165	PHPS_17166	PHPS_17167	PHPS_17168	PHPS_17169	PHPS_17170	PHPS_17171	PHPS_17172
Total number of tandem clusters: 874
Total number of tandemly duplicated genes: 2225
Average number of genes per tandem cluster: 2.55
874	2225	2.55
