# Supplementary material for: Comparative Genomic and Proteomic Analyses of Three Widespread Phytophthora Species: Phytophthora chlamydospora, Phytophthora gonapodyides and Phytophthora pseudosyringae
Source: Microorganisms. 2020 Apr 30;8(5):653. doi: 10.3390/microorganisms8050653 (PMC7285336; doi:10.3390/microorganisms8050653)
Supplement: Supplementary file 1 [file microorganisms-08-00653-s001.zip › microorganisms-782621-supplementary/Supplementary Table S8. Extracellular Protein Groups.xlsx]

## Sheet: Phytophthora chlamydospora
Majority protein IDs	Pfam annotation(s)	Peptides	Unique peptides	Sequence coverage [%]	Mol. weight [kDa]	Q-value	Score	Intensity	Present in cV8	Present in uV8	Unique cV8	Unique uV8	Peptides cv8_1	Peptides cv8_2	Peptides cv8_3	Peptides uv8_1	Peptides uv8_2	Peptides uv8_3
PHCH_00048	No Pfam domains	2	2	15.4	12.308	0	12.205	52299000	N	Y	N	Y	0	0	0	2	0	2
PHCH_00049	Pectate lyase (PF00544)	3	2	10.1	47.564	0	15.622	29720000	Y	Y	N	N	2	1	1	3	1	3
PHCH_00050	Glycine-rich protein domain (DUF2403) (PF10290);Putative TOS1-like glycosyl hydrolase (DUF2401) (PF10287)	6	5	17.5	59.757	0	53.654	659690000	Y	Y	N	N	2	4	4	4	2	4
PHCH_00051	Glycine-rich protein domain (DUF2403) (PF10290);Putative TOS1-like glycosyl hydrolase (DUF2401) (PF10287)	4	3	12.6	64.338	0	36.641	111120000	Y	Y	N	N	4	2	3	1	0	1
PHCH_00057	Triosephosphate isomerase (PF00121)	8	8	40	27.066	0	98.264	296660000	Y	Y	N	N	5	6	5	6	2	8
PHCH_00081	Glycosyl hydrolase family 3 N terminal domain (PF00933);Glycosyl hydrolase family 3 C-terminal domain (PF01915)	10	7	31.1	64.017	0	58.194	47387000	Y	Y	N	N	2	2	4	4	0	8
PHCH_00139	Cutinase (PF01083)	3	2	19.3	22.052	0	59.275	173640000	Y	Y	N	N	2	1	2	2	0	3
PHCH_00140	Cutinase (PF01083)	2	1	15.2	17.232	0	6.9458	5679200	Y	N	N	N	1	1	1	0	0	1
PHCH_00161	Glycosyl hydrolase family 7 (PF00840)	4	4	11	56.347	0	26.582	20066000	Y	N	Y	N	2	4	1	0	0	0
PHCH_00200	No Pfam domains	3	3	14.7	30.831	0	243.04	179750000	Y	Y	N	N	3	3	3	3	1	2
PHCH_00235	Elongation factor Tu GTP binding domain (PF00009);Elongation factor Tu C-terminal domain (PF03143);Elongation factor Tu domain 2 (PF03144)	6	2	17.3	48.538	0	13.708	17650000	Y	Y	N	N	2	4	5	3	0	6
PHCH_00279	Necrosis inducing protein (NPP1) (PF05630)	2	1	10.6	25.383	0	10.253	59214000	Y	Y	N	N	2	2	2	2	0	2
PHCH_00295	Protein kinase domain (PF00069)	2	2	4	80.741	0	24.017	30125000	Y	N	N	N	2	1	1	0	0	1
PHCH_00510	Ribosomal protein S19 (PF00203)	2	2	15.5	17.686	0	12.598	7645900	Y	N	N	N	1	0	1	0	0	1
PHCH_00525	Necrosis inducing protein (NPP1) (PF05630)	3	2	27	25.702	0	30.966	110350000	Y	Y	N	N	3	1	2	1	0	1
PHCH_00532	Dienelactone hydrolase family (PF01738)	4	4	22.7	27.018	0	28.757	40681000	Y	Y	N	N	3	2	3	2	0	4
PHCH_00640	Calcineurin-like phosphoesterase (PF00149)	12	12	34.4	55.779	0	300.46	1203900000	Y	Y	N	N	5	7	6	8	2	10
PHCH_00706;PHCH_00705;PHCH_00707;PHCH_15207	AMP-binding enzyme C-terminal domain (PF13193);Acetyl-coenzyme A synthetase N-terminus (PF16177);AMP-binding enzyme (PF00501)	2	2	4.4	73.337	0	22.662	3183700	Y	N	N	N	0	1	1	0	0	2
PHCH_00838	Transglutaminase elicitor (PF16683)	5	4	12.1	90.214	0	81.505	603370000	Y	Y	N	N	2	4	4	3	1	2
PHCH_00957	Helicase conserved C-terminal domain (PF00271);DEAD/DEAH box helicase (PF00270)	3	1	10.5	46.967	0.0043384	6.4623	14404000	Y	Y	N	N	2	2	2	2	0	3
PHCH_01097	No Pfam domains	7	7	19.4	62.793	0	54.76	87696000	Y	Y	N	N	3	4	5	2	0	6
PHCH_01259	No Pfam domains	2	2	5.2	69.096	0	15.79	51343000	Y	Y	N	N	2	1	1	1	0	2
PHCH_01273	PPIC-type PPIASE domain (PF00639)	3	3	33.6	12.325	0	19.83	37994000	Y	Y	N	N	1	1	1	1	0	3
PHCH_01473	Pyridoxal-phosphate dependent enzyme (PF00291)	6	2	26.7	36.283	0	12.554	7211600	Y	Y	N	N	3	2	5	2	1	6
PHCH_01474	Pyridoxal-phosphate dependent enzyme (PF00291)	7	3	35.7	34.402	0	57.503	134330000	Y	Y	N	N	3	3	4	3	0	7
PHCH_01610;PHCH_10078	Patched family (PF02460);Niemann-Pick C1 N terminus (PF16414)	3	3	3.8	162.94	0	20.13	22054000	Y	N	N	N	1	2	2	0	0	2
PHCH_01650	Cellulase (glycosyl hydrolase family 5) (PF00150)	6	6	15.8	51.273	0	51.47	40856000	Y	Y	N	N	3	1	2	4	0	6
PHCH_01652	No Pfam domains	2	2	15.4	19.548	0	15.217	14543000	Y	Y	N	N	1	2	2	1	0	1
PHCH_01693	Astacin (Peptidase family M12A) (PF01400)	2	2	7.3	44.272	0	11.793	10311000	Y	N	N	N	0	1	1	0	0	2
PHCH_01707	PAN domain (PF14295)	6	6	27.9	41.198	0	52.385	274240000	Y	Y	N	N	5	5	3	3	1	4
PHCH_01816	Glycosyl hydrolase family 10 (PF00331)	2	2	6	55.749	0	16.055	15243000	Y	N	N	N	2	2	1	0	0	1
PHCH_01831	FKBP-type peptidyl-prolyl cis-trans isomerase (PF00254)	2	2	30.4	11.007	0	11.629	2558700	Y	N	N	N	0	1	1	0	0	1
PHCH_01877	60s Acidic ribosomal protein (PF00428)	2	2	26.5	11.893	0	14.051	9244100	Y	Y	N	N	1	1	1	1	1	0
PHCH_01881	No Pfam domains	2	2	48.7	11.983	0	13.332	7270800	Y	N	N	N	1	1	1	0	0	1
PHCH_01975	No Pfam domains	2	2	4.5	33.364	0	30.517	191020000	Y	N	N	N	2	1	2	0	0	1
PHCH_01977	No Pfam domains	5	5	13.3	31.884	0	110.25	3586400000	Y	N	N	N	3	4	2	0	0	1
PHCH_02027	No Pfam domains	6	6	30.4	45.724	0	68.078	165000000	Y	Y	N	N	1	1	0	3	2	6
PHCH_02037	Cyclophilin type peptidyl-prolyl cis-trans isomerase/CLD (PF00160)	6	6	40.9	18.433	0	55.495	348340000	Y	Y	N	N	2	4	5	2	1	3
PHCH_02055	No Pfam domains	3	3	9.2	93.185	0	54.787	50818000	Y	Y	N	N	2	2	2	1	1	3
PHCH_02090	Glycosyl hydrolases family 6 (PF01341)	2	2	5.2	39.46	0	12.017	11323000	Y	N	N	N	0	1	2	0	0	2
PHCH_02344	Aldo/keto reductase family (PF00248)	3	3	10	39.53	0	18.055	10787000	Y	Y	N	N	1	1	2	1	0	2
PHCH_02346;PHCH_16867;PHCH_05593;PHCH_14814;PHCH_11297;PHCH_05349	Fibronectin type III-like domain (PF14310);Glycosyl hydrolase family 3 C-terminal domain (PF01915);Glycosyl hydrolase family 3 N terminal domain (PF00933)	5	4	7.4	86.659	0	65.536	57938000	Y	Y	N	N	3	3	2	4	0	5
PHCH_02350	No Pfam domains	5	2	20.1	31.494	0	11.373	3465300	Y	Y	N	N	2	3	2	2	1	4
PHCH_02351	No Pfam domains	9	6	42.9	31.296	0	323.31	2348700000	Y	Y	N	N	7	8	5	6	4	8
PHCH_02405	Glutamine synthetase, catalytic domain (PF00120);Glutamine synthetase, beta-Grasp domain (PF03951)	4	4	21.1	39.26	0	25.84	22167000	Y	Y	N	N	0	1	4	1	0	1
PHCH_02436	Glycosyl hydrolase family 30 TIM-barrel domain (PF02055);Glycosyl hydrolase family 30 beta sandwich domain (PF17189)	9	8	23.7	59.756	0	67.85	243430000	Y	Y	N	N	4	5	6	7	3	8
PHCH_02548	Peroxidase (PF00141)	14	13	30.9	73.833	0	277.31	415470000	Y	Y	N	N	10	8	9	4	2	7
PHCH_02601	Cellulase (glycosyl hydrolase family 5) (PF00150)	2	1	3.8	63.215	0	7.805	734110	Y	Y	N	N	2	2	1	1	1	2
PHCH_02603	Cellulase (glycosyl hydrolase family 5) (PF00150)	5	4	11.9	66.874	0	33.276	140320000	Y	Y	N	N	3	2	3	4	2	4
PHCH_02677	Glycine-rich protein domain (DUF2403) (PF10290);Putative TOS1-like glycosyl hydrolase (DUF2401) (PF10287)	19	19	54.4	58.116	0	323.31	2716300000	Y	Y	N	N	15	14	14	11	4	17
PHCH_02679	Alpha-L-arabinofuranosidase B, catalytic (PF09206)	6	6	20.7	40.118	0	39.237	34528000	Y	N	Y	N	2	1	4	0	0	0
PHCH_02776	Cysteine-rich secretory protein family (PF00188)	5	5	50.3	17.072	0	44.548	548960000	Y	Y	N	N	4	5	4	2	1	4
PHCH_02777	Cysteine-rich secretory protein family (PF00188)	6	6	55.2	17.612	0	122.85	5564400000	Y	Y	N	N	4	5	5	5	1	5
PHCH_02785	No Pfam domains	3	3	16	29.275	0	28.513	65722000	Y	Y	N	N	2	1	1	1	1	3
PHCH_03121	KH domain (PF07650);Ribosomal protein S3, C-terminal domain (PF00189)	3	3	17.3	27.239	0	21.944	15978000	Y	N	N	N	0	1	3	0	0	2
PHCH_03184	Ribosomal protein S21e (PF01249)	3	3	63.3	8.6005	0	63.485	17421000	Y	N	N	N	2	2	2	0	0	3
PHCH_03370;PHCH_03369	Glucanosyltransferase (PF03198)	4	2	10.6	53.963	0	64.115	54465000	N	Y	N	N	0	1	0	2	2	4
PHCH_03412	Transketolase, pyrimidine binding domain (PF02779);Transketolase, C-terminal domain (PF02780)	3	3	9.5	39.189	0	18.234	5380300	Y	Y	N	N	0	1	1	1	0	2
PHCH_03449;PHCH_03448	NAD binding domain of 6-phosphogluconate dehydrogenase (PF03446);NAD-binding of NADP-dependent 3-hydroxyisobutyrate dehydrogenase (PF14833)	4	4	16.7	34.316	0	28.075	17519000	Y	Y	N	N	2	2	3	2	0	3
PHCH_03459	No Pfam domains	2	2	8.8	39.759	0	27.435	41290000	Y	N	N	N	2	1	0	1	0	0
PHCH_03549	NADPH-dependent FMN reductase (PF03358)	4	4	22	21.062	0	35.508	48640000	Y	N	N	N	1	1	3	0	0	4
PHCH_03739	Bacterial extracellular solute-binding protein (PF13343)	2	2	9	38.791	0	12.408	8961500	Y	N	Y	N	1	1	2	0	0	0
PHCH_03753	Glycosyl hydrolases family 6 (PF01341)	3	3	11.9	48.116	0	20.188	23256000	Y	Y	N	N	2	1	2	1	0	3
PHCH_03755	Glycosyl hydrolases family 6 (PF01341)	2	2	2.9	50.89	0	12.545	5638600	Y	N	Y	N	0	1	2	0	0	0
PHCH_03762	PAN domain (PF14295)	2	2	7.7	33.877	0	12.542	4710900	N	Y	N	Y	0	0	0	1	0	2
PHCH_03845	Glycosyl hydrolases family 17 (PF00332);Ricin-type beta-trefoil lectin domain (PF00652)	5	1	22.6	38.769	0	7.3572	7135100	Y	Y	N	N	0	2	3	2	0	5
PHCH_03846	Glycosyl hydrolases family 17 (PF00332);Ricin-type beta-trefoil lectin domain (PF00652)	15	13	52.6	49.617	0	114.55	137800000	Y	Y	N	N	0	1	1	10	1	14
PHCH_03936	Transglutaminase elicitor (PF16683)	6	3	17.7	68.498	0	58.25	382320000	Y	Y	N	N	2	3	2	4	0	5
PHCH_03939	No Pfam domains	7	7	23.1	54.695	0	75.247	39105000	Y	Y	N	N	1	1	0	2	0	7
PHCH_04004	Glucanosyltransferase (PF03198)	3	2	13.6	27.958	0	20.449	27087000	Y	Y	N	N	2	0	2	1	0	2
PHCH_04130;PHCH_04129	ADP-ribosylation factor family (PF00025)	2	1	9.9	20.631	0	12.367	13279000	N	Y	N	N	0	0	2	1	0	1
PHCH_04162	Galactose mutarotase-like (PF13802);Glycosyl hydrolases family 31 (PF01055);Carbohydrate binding domain (family 25) (PF03423);N-terminal barrel of NtMGAM and CtMGAM, maltase-glucoamylase (PF16863)	8	8	20.5	56.686	0	138.98	1764500000	Y	Y	N	N	4	4	3	6	2	6
PHCH_04163	No Pfam domains	4	4	70.6	7.0017	0	147.12	1675200000	Y	Y	N	N	3	1	1	3	2	4
PHCH_04231	Ribonuclease T2 family (PF00445)	5	5	28.1	38.532	0	79.629	81603000	Y	Y	N	N	2	3	4	2	0	4
PHCH_04272	Putative tRNA binding domain (PF01588)	5	5	35.6	20.154	0	33.312	17950000	Y	Y	N	N	3	2	3	1	0	2
PHCH_04285	ROK family (PF00480)	9	9	37.4	31.866	0	58.682	127110000	Y	Y	N	N	3	5	5	3	0	5
PHCH_04292	Antibiotic biosynthesis monooxygenase (PF03992)	5	5	60.4	12.705	0	35.9	91382000	Y	Y	N	N	2	4	4	4	1	5
PHCH_04309	Bacterial alpha-L-rhamnosidase C-terminal domain (PF17390);Bacterial alpha-L-rhamnosidase 6 hairpin glycosidase domain (PF17389)	6	6	10	91.959	0	43.304	49122000	Y	Y	N	N	2	3	1	2	0	6
PHCH_04466	No Pfam domains	4	4	17.9	39.798	0	83.874	409730000	Y	Y	N	N	3	2	4	3	0	2
PHCH_04535	Pectate lyase (PF00544)	4	3	17.5	22.728	0	34.895	128580000	Y	Y	N	N	3	3	2	2	2	4
PHCH_04576;PHCH_00430;PHCH_05611	Glycosyl hydrolase family 3 N terminal domain (PF00933);Glycosyl hydrolase family 3 C-terminal domain (PF01915)	5	4	8.4	70.037	0	27.453	18925000	N	Y	N	Y	0	0	0	2	0	5
PHCH_04635	Tubulin/FtsZ family, GTPase domain (PF00091);Tubulin C-terminal domain (PF03953)	3	1	10.6	49.821	0	18.919	4342100	Y	Y	N	N	0	1	1	1	0	1
PHCH_04767	Glutathione S-transferase, N-terminal domain (PF13409);Glutathione S-transferase, C-terminal domain (PF13410)	9	9	27.1	40.217	0	58.12	56498000	Y	Y	N	N	2	3	9	2	0	3
PHCH_04815	Citrate synthase, C-terminal domain (PF00285)	6	6	18.5	51.597	0	42.122	26251000	Y	Y	N	N	3	5	5	1	0	3
PHCH_04841	Histidine phosphatase superfamily (branch 1) (PF00300)	8	8	43.8	29.242	0	52.336	152780000	Y	Y	N	N	3	2	7	3	0	7
PHCH_04894	Thioredoxin (PF00085);Thioredoxin-like domain (PF13848)	8	8	22.2	58.677	0	50.544	58629000	Y	Y	N	N	2	0	6	3	0	7
PHCH_04926	No Pfam domains	3	3	18.7	33.094	0	36.81	268170000	Y	Y	N	N	3	2	2	1	0	2
PHCH_05045	PEP-utilising enzyme, TIM barrel domain (PF02896);Pyruvate phosphate dikinase, PEP/pyruvate binding domain (PF01326);PEP-utilising enzyme, mobile domain (PF00391)	27	26	43.2	97.718	0	192.44	279690000	Y	Y	N	N	9	17	21	12	1	18
PHCH_05076	No Pfam domains	3	3	20.4	30.739	0	32.836	98400000	Y	Y	N	N	1	2	1	2	0	2
PHCH_05079;PHCH_17204;PHCH_15509;PHCH_08451	Ubiquitin family (PF00240);Ribosomal L40e family (PF01020);Ribosomal protein S27a (PF01599)	4	2	64.4	8.3094	0	38.629	340220000	Y	Y	N	N	3	2	3	3	2	4
PHCH_05315	Glutathione S-transferase, N-terminal domain (PF13409);Glutathione S-transferase, C-terminal domain (PF13410)	4	4	19.1	37.528	0	24.358	15540000	Y	Y	N	N	0	1	2	1	0	4
PHCH_05320	No Pfam domains	4	4	11.8	45.193	0	24.785	44234000	Y	Y	N	N	2	2	1	2	0	4
PHCH_05587	No Pfam domains	3	3	5.8	66.345	0	20.182	58860000	Y	Y	N	N	2	3	3	1	0	3
PHCH_05592	Glycosyl hydrolase family 3 N terminal domain (PF00933);Fibronectin type III-like domain (PF14310);Glycosyl hydrolase family 3 C-terminal domain (PF01915)	6	3	8	80.196	0	29.278	41701000	Y	Y	N	N	4	4	5	3	0	5
PHCH_05603	Ribosomal protein S13/S18 (PF00416)	2	2	16.4	17.592	0	29.018	23498000	Y	Y	N	N	1	2	1	1	1	2
PHCH_05622	Metallopeptidase family M24 (PF00557)	2	2	4.8	43.321	0	12.17	6086200	Y	N	Y	N	1	0	1	0	0	0
PHCH_05628	Glycosyl hydrolase family 1 (PF00232)	6	6	21.7	60.633	0	50.778	51720000	Y	Y	N	N	5	4	3	3	0	5
PHCH_05646	Lytic polysaccharide mono-oxygenase, cellulose-degrading (PF03067)	4	4	19.5	33.928	0	54.962	51818000	Y	Y	N	N	3	4	3	2	0	2
PHCH_05680	Patched family (PF02460);Niemann-Pick C1 N terminus (PF16414)	6	6	5.1	160.53	0	47.397	96640000	Y	Y	N	N	5	3	5	1	0	1
PHCH_05823	Glycosyl hydrolases family 17 (PF00332)	10	10	30.8	42.283	0	239.78	1954000000	Y	Y	N	N	8	10	9	8	3	10
PHCH_05855	Fructose-bisphosphate aldolase class-II (PF01116)	12	12	56.7	39.367	0	89.124	181570000	Y	Y	N	N	2	3	7	3	0	9
PHCH_06003	Ricin-type beta-trefoil lectin domain (PF00652)	19	15	48.5	67.432	0	186.27	500260000	Y	Y	N	N	9	9	10	11	2	16
PHCH_06013	No Pfam domains	4	4	20	23.535	0	27.554	782000000	Y	Y	N	N	1	4	2	3	1	4
PHCH_06016	No Pfam domains	5	4	21.6	51.191	0	63.051	126740000	Y	Y	N	N	2	2	3	3	1	5
PHCH_06017	No Pfam domains	5	4	18	50.076	0	43.148	331740000	Y	Y	N	N	3	2	2	3	1	5
PHCH_06018	No Pfam domains	2	2	8.2	41.337	0	15.358	80387000	Y	N	Y	N	2	2	2	0	0	0
PHCH_06022	No Pfam domains	4	4	17.7	37.189	0	54.504	212260000	Y	Y	N	N	2	1	1	3	0	4
PHCH_06049	D-isomer specific 2-hydroxyacid dehydrogenase, NAD binding domain (PF02826);D-isomer specific 2-hydroxyacid dehydrogenase, catalytic domain (PF00389)	4	2	14.4	36.031	0	12.103	28295000	Y	Y	N	N	2	1	3	1	0	2
PHCH_06217	Elongation factor Tu GTP binding domain (PF00009);Elongation factor G, domain IV (PF03764);Elongation Factor G, domain II (PF14492);Elongation factor Tu domain 2 (PF03144);Elongation factor G C-terminus (PF00679)	5	4	7	96.375	0	26.052	22349000	Y	Y	N	N	2	2	4	2	0	4
PHCH_06218	Aldehyde dehydrogenase family (PF00171)	10	7	25.1	56.394	0	117.92	172310000	Y	Y	N	N	6	5	7	8	0	9
PHCH_06344	Catalase (PF00199);Catalase-related immune-responsive (PF06628)	3	3	10.3	57.22	0	17.886	9171900	Y	N	Y	N	1	0	3	0	0	0
PHCH_06395	Peroxidase, family 2 (PF01328)	3	3	18	25.983	0	18.839	31512000	Y	Y	N	N	2	1	1	1	0	2
PHCH_06400	Eukaryotic-type carbonic anhydrase (PF00194)	3	3	21.6	30.192	0	21.988	26312000	Y	Y	N	N	1	1	1	2	0	2
PHCH_06620	Eukaryotic aspartyl protease (PF00026)	3	3	13.5	41.81	0	21.264	19700000	Y	N	N	N	2	1	3	0	0	2
PHCH_06624	Pyruvate kinase, barrel domain (PF00224);Pyruvate kinase, alpha/beta domain (PF02887)	5	4	19.2	54.371	0	39.607	9128100	Y	Y	N	N	0	1	2	1	0	4
PHCH_06737	Lactonase, 7-bladed beta-propeller (PF10282)	5	5	18.9	38.372	0	39.058	12085000	Y	Y	N	N	0	1	2	1	0	5
PHCH_06759	Glucokinase (PF02685)	3	1	79.6	5.4993	0.0058196	6.1673	7507400	Y	Y	N	N	0	1	1	1	0	3
PHCH_06762	Hsp70 protein (PF00012)	7	7	11.7	86.665	0	47.415	25285000	Y	Y	N	N	2	0	6	3	0	5
PHCH_06815	Acetohydroxy acid isomeroreductase, NADPH-binding domain (PF07991);Acetohydroxy acid isomeroreductase, catalytic domain (PF01450)	5	4	14	56.5	0	36.152	46097000	Y	Y	N	N	2	3	4	3	0	4
PHCH_06827	Thioredoxin-like (PF13905)	2	2	17.1	16.507	0	12.346	13409000	Y	N	N	N	1	0	2	0	0	1
PHCH_06832;PHCH_07252	Hsp70 protein (PF00012)	5	4	12	72.799	0	30.066	6628800	Y	Y	N	N	2	2	4	1	1	1
PHCH_06845	No Pfam domains	2	2	17.1	13.751	0	13.693	18141000	Y	N	N	N	0	2	2	0	0	1
PHCH_06873	Transketolase, pyrimidine binding domain (PF02779);Transketolase, C-terminal domain (PF02780);Transketolase, thiamine diphosphate binding domain (PF00456)	4	4	6.6	75.588	0	24.492	25468000	Y	Y	N	N	1	3	2	3	0	3
PHCH_06882	Glycosyl hydrolase family 30 TIM-barrel domain (PF02055);Glycosyl hydrolase family 30 beta sandwich domain (PF17189)	10	9	27.7	59.719	0	160.61	1391900000	Y	Y	N	N	6	6	7	6	3	7
PHCH_06883	Glycosyl hydrolase family 30 TIM-barrel domain (PF02055);Glycosyl hydrolase family 30 beta sandwich domain (PF17189)	2	2	2.4	95.345	0	13.489	21341000	Y	N	N	N	2	1	1	0	0	2
PHCH_06886;PHCH_06884	Glycosyl hydrolase family 30 TIM-barrel domain (PF02055);Glycosyl hydrolase family 30 beta sandwich domain (PF17189)	4	4	9.1	72.589	0	23.737	34649000	Y	Y	N	N	1	1	2	1	0	1
PHCH_06919	NADPH-dependent FMN reductase (PF03358)	8	8	61.5	20.897	0	77.007	162180000	Y	Y	N	N	2	5	6	4	2	4
PHCH_06958	GHMP kinases N terminal domain (PF00288);GHMP kinases C terminal (PF08544);Galactokinase galactose-binding signature (PF10509)	2	2	5.9	45.34	0	12.395	6070800	N	Y	N	Y	0	0	0	1	0	2
PHCH_06996	Common central domain of tyrosinase (PF00264)	5	5	10.8	64.203	0	39.506	68085000	Y	Y	N	N	3	2	1	5	0	4
PHCH_07007	Beta-glucan synthesis-associated protein (SKN1) (PF03935)	5	5	9.2	82.76	0	31.29	19693000	Y	N	N	N	2	3	3	0	0	4
PHCH_07088	No Pfam domains	2	2	5.4	76.219	0	16.576	11233000	Y	Y	N	N	1	1	1	1	0	2
PHCH_07215	Glucanosyltransferase (PF03198)	12	12	31	62.644	0	114.97	168030000	Y	Y	N	N	5	7	7	5	0	9
PHCH_07257	Phosphoglucose isomerase (PF00342)	14	14	37.7	60.7	0	164.68	314000000	Y	Y	N	N	6	8	12	8	1	11
PHCH_07332	lactate/malate dehydrogenase, alpha/beta C-terminal domain (PF02866);lactate/malate dehydrogenase, NAD binding domain (PF00056)	4	3	20.3	35.487	0	19.393	13781000	Y	Y	N	N	1	1	3	1	1	3
PHCH_07349	ATP synthase alpha/beta family, beta-barrel domain (PF02874);ATP synthase alpha/beta family, nucleotide-binding domain (PF00006)	2	2	6.7	55.217	0	11.571	3739100	Y	N	N	N	0	1	1	0	0	1
PHCH_07421	Pectate lyase (PF03211)	2	2	9.1	27.023	0	11.322	2192500	N	Y	N	Y	0	0	0	1	0	1
PHCH_07422	Pectate lyase (PF03211)	3	3	13.7	26.887	0	19.247	46481000	N	Y	N	Y	0	0	0	3	0	3
PHCH_07487	ATP synthase alpha/beta family, beta-barrel domain (PF02874);ATP synthase alpha/beta family, nucleotide-binding domain (PF00006)	14	13	42.9	53.469	0	129.02	144790000	Y	Y	N	N	5	6	7	8	2	12
PHCH_07581	No Pfam domains	4	3	11.6	31.46	0	36.868	416750000	Y	Y	N	N	3	3	2	3	2	4
PHCH_07582	No Pfam domains	3	2	14.4	27.892	0	11.823	117680000	Y	Y	N	N	0	2	2	1	0	3
PHCH_07609	Lactonase, 7-bladed beta-propeller (PF10282)	5	5	19.4	42.493	0	41.046	69175000	Y	Y	N	N	4	3	4	2	0	1
PHCH_07625	Serine carboxypeptidase (PF00450)	7	7	22.5	50.033	0	43.05	39307000	Y	N	N	N	3	5	4	0	0	3
PHCH_07637	No Pfam domains	5	5	10.7	47.835	0	97.666	419260000	Y	Y	N	N	4	3	4	3	0	4
PHCH_07755	Bacterial alpha-L-rhamnosidase 6 hairpin glycosidase domain (PF17389)	5	5	10.5	74.226	0	76.31	42781000	Y	Y	N	N	0	1	1	2	0	4
PHCH_07801	Glycosyl hydrolase family 3 N terminal domain (PF00933);Fibronectin type III-like domain (PF14310);Glycosyl hydrolase family 3 C-terminal domain (PF01915)	16	13	37.7	86.511	0	323.31	525060000	Y	Y	N	N	4	3	5	11	2	14
PHCH_07848	Elicitin (PF00964)	5	5	69.2	12.144	0	323.31	58498000000	Y	Y	N	N	5	4	4	4	3	4
PHCH_07849	Elicitin (PF00964)	10	10	72	12.382	0	323.31	117370000000	Y	Y	N	N	7	6	10	4	3	6
PHCH_07901	Zinc-binding dehydrogenase (PF00107);Alcohol dehydrogenase GroES-like domain (PF08240)	5	1	15.5	44.156	0	11.501	14981000	Y	Y	N	N	1	2	1	3	0	4
PHCH_07903	Zinc-binding dehydrogenase (PF00107);Alcohol dehydrogenase GroES-like domain (PF08240)	3	1	7.8	44.254	0.0042599	6.4048	6590400	Y	Y	N	N	1	1	1	1	0	3
PHCH_07937	No Pfam domains	9	9	33.3	42.148	0	91.188	306890000	Y	Y	N	N	4	3	4	6	1	8
PHCH_07958	Transaldolase/Fructose-6-phosphate aldolase (PF00923)	9	9	33.2	36.787	0	55.068	88494000	Y	Y	N	N	5	4	6	2	0	5
PHCH_07978	Glyceraldehyde 3-phosphate dehydrogenase, C-terminal domain (PF02800);Glyceraldehyde 3-phosphate dehydrogenase, NAD binding domain (PF00044)	10	10	48.5	36.078	0	161.87	560570000	Y	Y	N	N	5	9	9	7	2	10
PHCH_07998	Hsp70 protein (PF00012)	10	6	19.4	72.043	0	53.594	57434000	Y	Y	N	N	3	6	8	7	2	9
PHCH_08105	No Pfam domains	2	2	8.9	36.794	0	18.323	18474000	Y	Y	N	N	0	2	1	1	0	1
PHCH_08138	Cysteine-rich secretory protein family (PF00188);PAN domain (PF14295)	5	5	28.1	31.973	0	34.199	123800000	Y	Y	N	N	4	2	2	1	0	1
PHCH_08144	NAD binding domain of 6-phosphogluconate dehydrogenase (PF03446);6-phosphogluconate dehydrogenase, C-terminal domain (PF00393)	12	12	29.4	53.327	0	92.732	85976000	Y	Y	N	N	4	4	7	8	1	9
PHCH_08198	Elicitin (PF00964)	4	4	17.7	33.091	0	28.42	40638000	Y	Y	N	N	1	1	4	2	0	2
PHCH_08330	No Pfam domains	4	4	41	22.277	0	37.843	223800000	Y	Y	N	N	3	3	2	2	1	3
PHCH_08331	No Pfam domains	2	2	27.1	21.969	0	69.018	195420000	Y	Y	N	N	2	1	1	1	0	1
PHCH_08414	No Pfam domains	3	3	10.9	49.229	0	21.814	45282000	Y	Y	N	N	0	1	1	1	0	2
PHCH_08446	Domain of unknown function (DUF4833) (PF16117)	3	3	22.2	18.742	0	19.179	28516000	Y	Y	N	N	1	1	2	2	1	3
PHCH_08459	S-adenosyl-L-homocysteine hydrolase, NAD binding domain (PF00670);S-adenosyl-L-homocysteine hydrolase (PF05221)	3	3	8.5	52.46	0	18.146	17378000	Y	Y	N	N	0	1	3	1	0	3
PHCH_08461	X8 domain (PF07983);Cellulase (glycosyl hydrolase family 5) (PF00150)	2	2	4.6	84.108	0	16.202	5006000	Y	N	N	N	1	0	1	0	0	1
PHCH_08502	Carboxylesterase family (PF00135)	3	3	12	60.779	0	18.178	3397700	N	Y	N	Y	0	0	0	1	0	2
PHCH_08610	Elicitin (PF00964)	4	4	38.5	15.891	0	45.252	1108600000	Y	N	N	N	4	3	4	0	0	1
PHCH_08799	Aminotransferase class-III (PF00202)	2	2	5.7	44.939	0	11.445	3003700	N	Y	N	Y	0	0	0	1	0	1
PHCH_08807	Protein tyrosine kinase (PF07714)	4	4	7.9	79.697	0	31.189	27943000	Y	N	N	N	2	2	1	0	0	2
PHCH_09177	Dehydrogenase E1 component (PF00676)	2	2	5.2	44.544	0	13.98	18243000	Y	Y	N	N	2	1	2	1	0	1
PHCH_09192;PHCH_09302	Bacterial extracellular solute-binding protein (PF13343)	4	4	17.7	39.398	0	24.548	12409000	Y	N	N	N	0	1	1	0	0	3
PHCH_09194	No Pfam domains	5	5	13.3	79.974	0	64.714	70731000	Y	Y	N	N	4	3	5	2	0	4
PHCH_09351	FKBP-type peptidyl-prolyl cis-trans isomerase (PF00254)	3	3	32.4	11.802	0	22.856	88909000	Y	Y	N	N	2	2	3	2	0	3
PHCH_09431	Arginosuccinate synthase (PF00764)	6	6	15.7	46.863	0	47.85	40118000	Y	Y	N	N	2	3	3	3	0	4
PHCH_09503	Cellulase (glycosyl hydrolase family 5) (PF00150)	3	3	8.8	67.751	0	28.386	95311000	Y	Y	N	N	2	1	1	1	0	3
PHCH_09661	Carboxylesterase family (PF00135)	3	3	7.9	58.238	0	21.777	13493000	Y	N	Y	N	1	2	3	0	0	0
PHCH_09663	PLD-like domain (PF13091)	12	12	33.6	60.455	0	90.37	138970000	Y	Y	N	N	5	4	9	3	0	8
PHCH_09695	Maltose acetyltransferase (PF12464);Bacterial transferase hexapeptide (six repeats) (PF00132)	2	2	11.4	23.347	0	12.115	4707700	N	Y	N	Y	0	0	0	1	0	1
PHCH_09729	Iron/manganese superoxide dismutases, alpha-hairpin domain (PF00081);Iron/manganese superoxide dismutases, C-terminal domain (PF02777)	7	7	41.7	22.21	0	316.75	326030000	Y	Y	N	N	2	1	6	3	2	7
PHCH_09788	Cobalamin-independent synthase, N-terminal domain (PF08267);Cobalamin-independent synthase, Catalytic domain (PF01717)	8	8	13.7	84.995	0	67.401	28687000	Y	Y	N	N	2	4	7	1	1	3
PHCH_09846	PA domain (PF02225)	2	2	4	59.979	0	12.589	3453200	N	Y	N	Y	0	0	0	1	0	2
PHCH_09916	TCP-1/cpn60 chaperonin family (PF00118)	5	5	17.7	60.254	0	35.494	10211000	N	Y	N	N	0	0	1	1	0	5
PHCH_09991	Pyruvate kinase, barrel domain (PF00224);Pyruvate kinase, alpha/beta domain (PF02887)	3	2	9.7	54.327	0	21.256	2120900	Y	Y	N	N	0	1	1	1	0	2
PHCH_09995	Phosphoglycerate kinase (PF00162)	15	15	58.7	43.522	0	122.5	236280000	Y	Y	N	N	11	8	10	6	4	12
PHCH_10023	Glycosyl hydrolase family 12 (PF01670)	4	4	28.5	25.674	0	26.398	39787000	Y	N	Y	N	2	2	3	0	0	0
PHCH_10087	GMC oxidoreductase (PF05199);GMC oxidoreductase (PF00732);PAN domain (PF14295)	9	9	17.3	82.658	0	59.354	20258000	Y	Y	N	N	4	1	2	2	0	6
PHCH_10275	Cellulase (glycosyl hydrolase family 5) (PF00150)	4	4	11.2	60.393	0	44.887	71047000	Y	Y	N	N	0	2	3	3	1	4
PHCH_10292	No Pfam domains	2	2	30.8	13.768	0	121.22	113350000	Y	Y	N	N	2	2	2	1	1	1
PHCH_10293	Transglutaminase elicitor (PF16683)	4	4	13.7	54.113	0	42.064	129050000	Y	Y	N	N	3	4	3	2	0	3
PHCH_10333	Iron/manganese superoxide dismutases, alpha-hairpin domain (PF00081);Iron/manganese superoxide dismutases, C-terminal domain (PF02777)	5	5	26.4	24.318	0	42.278	43628000	Y	Y	N	N	0	2	1	2	0	4
PHCH_10455	No Pfam domains	2	2	7.3	54.154	0	14.173	23888000	Y	Y	N	N	1	0	1	0	1	2
PHCH_10485	No Pfam domains	2	2	19.9	16.547	0	12.243	7204300	Y	N	Y	N	2	0	1	0	0	0
PHCH_10564	Alpha amylase, catalytic domain (PF00128);Carbohydrate binding domain (family 25) (PF03423)	5	2	9.6	94.716	0	40.146	150400000	Y	Y	N	N	4	3	5	4	4	5
PHCH_10571	Nucleoside diphosphate kinase (PF00334)	6	6	49.7	16.993	0	37.879	54046000	Y	Y	N	N	2	4	3	3	0	3
PHCH_10630	Glycosyl hydrolase family 53 (PF07745)	3	3	12.2	39.276	0	70.546	2046600000	Y	Y	N	N	3	3	2	3	2	3
PHCH_10631	Glycosyl hydrolase family 53 (PF07745)	9	9	36.5	38.558	0	107.01	484990000	Y	Y	N	N	8	6	5	5	1	8
PHCH_10691	Berberine and berberine like (PF08031);FAD binding domain (PF01565)	2	2	5.4	56.278	0	12.089	1796300	Y	N	Y	N	2	0	1	0	0	0
PHCH_10771	Cofilin/tropomyosin-type actin-binding protein (PF00241);HEAT repeat (PF02985)	4	4	10.6	58.011	0	38.013	188760000	Y	Y	N	N	2	1	2	1	1	4
PHCH_10779	PAN domain (PF00024);PAN domain (PF14295)	2	2	15.1	28.455	0	38.047	109200000	Y	N	N	N	2	1	1	0	0	1
PHCH_10850	No Pfam domains	2	2	14.1	15.718	0	22.676	55761000	Y	Y	N	N	1	2	2	2	0	1
PHCH_10905;PHCH_10906	Triosephosphate isomerase (PF00121);Glyceraldehyde 3-phosphate dehydrogenase, C-terminal domain (PF02800);Glyceraldehyde 3-phosphate dehydrogenase, NAD binding domain (PF00044)	4	4	20.7	36.273	0	31.406	15851000	Y	Y	N	N	1	1	1	1	0	4
PHCH_10924	No Pfam domains	18	18	53.7	51.552	0	323.31	7769200000	Y	Y	N	N	15	14	14	11	4	18
PHCH_10925	No Pfam domains	6	6	13.5	54.697	0	77.451	284820000	Y	Y	N	N	5	5	6	5	0	6
PHCH_10943	Pectinacetylesterase (PF03283)	3	3	10	48.826	0	17.619	11506000	Y	N	N	N	1	0	2	0	0	2
PHCH_10983	No Pfam domains	8	8	27.7	44.048	0	144.63	350550000	Y	Y	N	N	5	5	5	5	2	4
PHCH_11023	Ras family (PF00071)	2	1	7.3	29.745	0.0041841	6.3392	3234700	Y	Y	N	N	0	2	2	1	0	1
PHCH_11036	Glucanosyltransferase (PF03198)	3	3	8.4	54.219	0	57.944	58312000	Y	Y	N	N	2	2	2	1	0	3
PHCH_11037	Glucanosyltransferase (PF03198)	7	7	15.6	53.618	0	56.739	246310000	Y	Y	N	N	7	5	6	2	0	3
PHCH_11042	Partial alpha/beta-hydrolase lipase region (PF04083)	9	8	26.7	47.136	0	125.23	746810000	Y	Y	N	N	7	8	9	4	0	8
PHCH_11049	Partial alpha/beta-hydrolase lipase region (PF04083)	12	11	43.9	46.415	0	323.31	9529300000	Y	Y	N	N	9	9	10	8	3	12
PHCH_11065	Glycosyl hydrolase family 63 C-terminal domain (PF03200)	8	8	15	68.431	0	204.75	1001600000	Y	Y	N	N	7	6	7	7	1	8
PHCH_11099	No Pfam domains	2	2	4.4	68.51	0	13.412	23280000	Y	N	N	N	1	0	1	0	0	2
PHCH_11166	D-isomer specific 2-hydroxyacid dehydrogenase, catalytic domain (PF00389);D-isomer specific 2-hydroxyacid dehydrogenase, NAD binding domain (PF02826)	11	9	44.7	36.319	0	81.599	184100000	Y	Y	N	N	5	8	7	6	0	9
PHCH_11242	Pectinacetylesterase (PF03283)	2	2	8.8	51.162	0	29.219	148500000	N	Y	N	N	2	0	0	1	1	1
PHCH_11493	Purple acid Phosphatase, N-terminal domain (PF16656);Calcineurin-like phosphoesterase (PF00149)	3	3	6.5	55.723	0	19.286	13650000	Y	N	N	N	1	2	2	0	0	2
PHCH_11596	Plectin/S10 domain (PF03501)	3	3	24.3	16.488	0	16.792	5959400	Y	N	N	N	0	2	1	1	0	0
PHCH_11786	Glucanosyltransferase (PF03198)	4	3	11.6	53.658	0	42.252	54385000	Y	Y	N	N	2	1	2	1	1	4
PHCH_11801;PHCH_11800	Calcineurin-like phosphoesterase (PF00149)	6	3	12.1	52.071	0	18.394	14592000	Y	Y	N	N	3	3	4	1	0	6
PHCH_11804	No Pfam domains	11	8	27.7	52.32	0	72.254	177480000	Y	Y	N	N	7	7	7	2	0	5
PHCH_11889	No Pfam domains	6	6	29.6	30.164	0	50.136	39801000	Y	N	Y	N	3	4	3	0	0	0
PHCH_11907	60s Acidic ribosomal protein (PF00428);Ribosomal protein L10 (PF00466);Insertion domain in 60S ribosomal protein L10P (PF17777)	6	6	27	34.64	0	53.71	55705000	Y	Y	N	N	3	4	5	4	0	5
PHCH_11932	No Pfam domains	5	5	20.1	54.294	0	91.93	565440000	Y	Y	N	N	3	4	2	3	1	4
PHCH_11986	No Pfam domains	2	2	16.6	22.304	0	14.236	15634000	Y	N	N	N	1	1	1	0	0	2
PHCH_11992	No Pfam domains	3	3	11.3	53.645	0	28.768	199440000	Y	Y	N	N	2	3	2	2	1	2
PHCH_12165	Pectate lyase (PF03211)	2	1	4.9	59.111	0.0011416	6.6652	3364500	N	Y	N	Y	0	0	0	2	0	1
PHCH_12211	No Pfam domains	2	2	24.1	14.156	0	44.282	130390000	Y	Y	N	N	2	2	2	1	1	1
PHCH_12409	No Pfam domains	5	5	27	33.176	0	39.322	54904000	Y	N	N	N	1	3	2	0	0	2
PHCH_12603	Subtilase family (PF00082)	4	4	6.3	115.27	0	31.248	25047000	Y	Y	N	N	2	0	2	1	0	2
PHCH_12716	Ribosomal protein S7e (PF01251)	2	2	8.9	21.508	0	12.493	23110000	Y	Y	N	N	0	1	2	1	0	2
PHCH_12744	No Pfam domains	4	4	9	46.924	0	26.383	36145000	Y	Y	N	N	1	2	3	2	0	2
PHCH_12755	SMP-30/Gluconolactonase/LRE-like region (PF08450)	2	2	2.9	70.409	0	11.854	25301000	Y	Y	N	N	2	2	0	1	0	1
PHCH_12820	Elongation factor P (EF-P) KOW-like domain (PF08207);Eukaryotic elongation factor 5A hypusine, DNA-binding OB fold (PF01287)	3	3	17.8	18.013	0	31.144	68396000	Y	Y	N	N	2	2	2	1	0	3
PHCH_12970	SMP-30/Gluconolactonase/LRE-like region (PF08450)	2	2	12	25.691	0	12.712	23581000	Y	Y	N	N	1	1	1	1	1	2
PHCH_13028	Actin (PF00022)	10	4	33	41.867	0	72.742	104640000	Y	Y	N	N	9	8	7	5	0	6
PHCH_13091	Peroxidase, family 2 (PF01328)	3	3	13.5	26.167	0	58.713	154450000	Y	Y	N	N	2	2	2	3	0	3
PHCH_13144	No Pfam domains	3	3	30.4	15.039	0	22.324	22837000	Y	Y	N	N	2	1	3	2	0	2
PHCH_13162	Iron/zinc purple acid phosphatase-like protein C (PF14008);Purple acid Phosphatase, N-terminal domain (PF16656);Calcineurin-like phosphoesterase (PF00149)	7	6	20.7	53.917	0	47.953	43966000	N	Y	N	N	0	1	0	2	0	7
PHCH_13163	Annexin (PF00191)	8	8	31.3	36.221	0	54.457	41659000	Y	Y	N	N	0	1	2	4	1	6
PHCH_13199	Saposin-like type B, region 2 (PF03489)	3	3	3	148.27	0	20.588	9151000	Y	N	N	N	0	1	2	0	0	1
PHCH_13241	Cysteine-rich secretory protein family (PF00188)	3	3	22.8	17.523	0	27.314	85972000	Y	Y	N	N	1	3	2	2	0	3
PHCH_13297	Eukaryotic-type carbonic anhydrase (PF00194)	6	6	35.1	28.279	0	89.507	188600000	Y	Y	N	N	2	2	2	5	1	6
PHCH_13353	Myo-inositol-1-phosphate synthase (PF01658);Myo-inositol-1-phosphate synthase (PF07994)	4	4	10.1	56.852	0	25.504	17413000	Y	Y	N	N	1	1	2	3	0	2
PHCH_13450	Partial alpha/beta-hydrolase lipase region (PF04083)	5	5	23	51.623	0	50.518	120090000	Y	Y	N	N	3	4	4	4	0	5
PHCH_13497	Glycoside hydrolase 131 catalytic N-terminal domain (PF18271)	5	5	20.3	33.741	0	36.117	24415000	Y	N	Y	N	1	2	4	0	0	0
PHCH_13499	Glycoside hydrolase 131 catalytic N-terminal domain (PF18271)	5	5	15	42.055	0	47.372	84258000	Y	Y	N	N	4	3	5	2	0	4
PHCH_13692	Peroxidase, family 2 (PF01328)	8	6	51.4	27.435	0	173.84	824790000	Y	Y	N	N	3	5	6	3	3	5
PHCH_13693	Peroxidase, family 2 (PF01328)	4	2	23.7	27.238	0	22.867	32144000	Y	Y	N	N	3	2	3	2	0	4
PHCH_13750	Ribosomal protein S2 (PF00318)	3	3	15.4	31.071	0	24.95	9145800	Y	N	N	N	0	1	2	0	0	1
PHCH_13798	Putative auto-transporter adhesin, head GIN domain (PF10988)	2	2	4.3	87.21	0	14.953	6915500	Y	N	N	N	0	1	1	0	0	2
PHCH_13870;PHCH_13869	NAD(P)H-binding (PF13460)	4	4	19.2	35.479	0	25.405	12534000	N	Y	N	Y	0	0	0	3	0	4
PHCH_13871	PAN domain (PF14295)	14	14	78.6	35.02	0	323.31	23465000000	Y	Y	N	N	11	12	12	9	6	11
PHCH_13927	Histidine kinase-, DNA gyrase B-, and HSP90-like ATPase (PF02518);Hsp90 protein (PF00183)	5	4	8.9	80.455	0	29.022	23022000	Y	Y	N	N	2	2	5	1	0	2
PHCH_14011	No Pfam domains	2	2	7.9	51.098	0	26.779	136720000	Y	Y	N	N	2	1	2	1	1	2
PHCH_14227	Alpha amylase, catalytic domain (PF00128);Carbohydrate binding domain (family 25) (PF03423)	24	21	41.1	95.915	0	323.31	7161000000	Y	Y	N	N	14	16	14	20	8	21
PHCH_14247	Gamma interferon inducible lysosomal thiol reductase (GILT) (PF03227)	4	4	11.7	65.013	0	23.437	9569700	Y	N	Y	N	2	1	3	0	0	0
PHCH_14274	No Pfam domains	13	13	41.8	50.999	0	113.64	238530000	Y	Y	N	N	5	6	8	7	0	9
PHCH_14281	14-3-3 protein (PF00244)	6	4	28.9	28.469	0	45.978	122790000	Y	Y	N	N	2	1	4	4	0	4
PHCH_14305	No Pfam domains	8	8	31.2	44.487	0	123.69	735320000	Y	Y	N	N	5	5	4	8	1	7
PHCH_14350	Glycosyl hydrolases family 28 (PF00295)	6	6	24.4	37.04	0	40.35	28920000	Y	N	Y	N	2	2	3	0	0	0
PHCH_14353	PAN domain (PF14295)	4	4	18.6	35.883	0	25.106	27242000	Y	N	N	N	3	2	2	0	0	3
PHCH_14447	S1/P1 Nuclease (PF02265)	4	2	17.8	36.931	0	57.984	675450000	Y	Y	N	N	2	1	4	1	0	3
PHCH_14452	S1/P1 Nuclease (PF02265)	4	2	14.9	37.096	0	11.98	27101000	Y	Y	N	N	4	2	4	1	0	2
PHCH_14476	Phosphatidylethanolamine-binding protein (PF01161)	3	3	16.6	26.962	0	22.576	16242000	Y	Y	N	N	2	1	1	1	0	3
PHCH_14492	Cellulase (glycosyl hydrolase family 5) (PF00150)	8	8	23.2	58.492	0	120.54	421630000	Y	Y	N	N	7	7	6	7	4	6
PHCH_14537;PHCH_12071	short chain dehydrogenase (PF00106)	4	4	17.8	26.321	0	25.564	46691000	Y	N	N	N	1	2	3	0	0	3
PHCH_14562	Enolase, C-terminal TIM barrel domain (PF00113);Enolase, N-terminal domain (PF03952)	16	16	63	49.066	0	154.81	408830000	Y	Y	N	N	6	10	13	6	1	11
PHCH_14688	Transient receptor potential (TRP) ion channel (PF06011)	2	2	3.8	74.776	0	11.661	18997000	Y	N	Y	N	2	0	1	0	0	0
PHCH_14707	Ribosomal protein L14 (PF01929)	2	2	20	15.04	0	15.529	7647300	Y	N	N	N	0	1	2	0	0	1
PHCH_14771	Iron/zinc purple acid phosphatase-like protein C (PF14008);Calcineurin-like phosphoesterase (PF00149)	3	2	13.5	42.101	0	15.685	7263200	N	Y	N	Y	0	0	0	1	0	3
PHCH_14829	Zinc-binding dehydrogenase (PF00107);Alcohol dehydrogenase GroES-like domain (PF08240)	8	4	36.9	31.613	0	68.44	153750000	Y	Y	N	N	2	4	3	4	2	6
PHCH_14852	Glycosyl hydrolases family 31 (PF01055)	10	10	27.1	62.838	0	303.01	9666500000	Y	Y	N	N	8	10	8	9	2	10
PHCH_14858	No Pfam domains	6	6	12.3	84.856	0	56.651	67207000	Y	N	N	N	5	5	5	0	0	1
PHCH_14970	Acyl CoA binding protein (PF00887)	3	3	44.3	9.6488	0	17.751	58142000	Y	Y	N	N	3	2	1	2	0	1
PHCH_14982	Serine carboxypeptidase (PF00450)	3	3	9	52.552	0	17.934	2441600	Y	N	Y	N	1	0	3	0	0	0
PHCH_15000;PHCH_10659	No Pfam domains	2	2	10	24.648	0	12.891	59259000	Y	Y	N	N	1	2	1	1	0	1
PHCH_15031	Palmitoyl protein thioesterase (PF02089)	3	3	16.5	39.143	0	18.472	12383000	Y	N	N	N	1	1	1	0	0	1
PHCH_15037	Pectate lyase (PF03211)	3	3	18	27.187	0	19.742	35503000	Y	Y	N	N	1	1	0	2	0	3
PHCH_15093	NADH:flavin oxidoreductase / NADH oxidase family (PF00724)	6	6	18.8	41.355	0	36.003	14229000	Y	Y	N	N	1	1	4	1	0	3
PHCH_15162	Isocitrate/isopropylmalate dehydrogenase (PF00180)	3	3	9.8	47.78	0	20.49	10648000	Y	Y	N	N	0	1	2	2	0	2
PHCH_15225	Biotin carboxylase, N-terminal domain (PF00289);Biotin-requiring enzyme (PF00364);HMGL-like (PF00682);Biotin carboxylase C-terminal domain (PF02785);Conserved carboxylase domain (PF02436);Carbamoyl-phosphate synthase L chain, ATP binding domain (PF02786)	10	10	12	129.3	0	64.4	21041000	Y	Y	N	N	0	2	7	2	0	3
PHCH_15309	UTP--glucose-1-phosphate uridylyltransferase (PF01704);Phosphoglucomutase/phosphomannomutase, alpha/beta/alpha domain III (PF02880);Phosphoglucomutase/phosphomannomutase, alpha/beta/alpha domain II (PF02879);Phosphoglucomutase/phosphomannomutase, alpha/beta/alpha domain I (PF02878)	17	17	23.3	115.49	0	121.31	140400000	Y	Y	N	N	6	7	10	12	1	13
PHCH_15354	Aldehyde dehydrogenase family (PF00171)	3	3	11	56.336	0	23.569	8313200	Y	N	N	N	0	1	3	0	0	2
PHCH_15444	Cytochrome c (PF00034)	2	2	21.4	12.018	0	12.678	7623000	Y	N	N	N	0	1	1	0	0	1
PHCH_15474	Calcineurin-like phosphoesterase (PF00149)	11	6	44.5	51.867	0	129.61	288340000	Y	Y	N	N	3	5	4	5	1	11
PHCH_15531	Multicopper oxidase (PF00394);Multicopper oxidase (PF07731);Multicopper oxidase (PF07732)	4	4	10	60.74	0	28.975	35774000	Y	N	Y	N	4	2	3	0	0	0
PHCH_15541	Jacalin-like lectin domain (PF01419)	3	3	14.6	45.553	0	21.977	13802000	N	Y	N	Y	0	0	0	1	0	3
PHCH_15559	Aldehyde dehydrogenase family (PF00171)	9	6	22.6	56.333	0	37.872	12548000	Y	Y	N	N	2	2	5	3	0	6
PHCH_15584;PHCH_15583	Tubulin/FtsZ family, GTPase domain (PF00091);Tubulin C-terminal domain (PF03953)	2	1	7.1	35.605	0.0090498	5.959	690880	Y	N	N	N	1	2	1	0	0	1
PHCH_15598	Peroxidase (PF00141)	4	4	16.7	37.522	0	38.51	13473000	Y	N	N	N	1	1	4	0	0	2
PHCH_15601	Annexin (PF00191)	14	14	50.3	36.206	0	144.79	392440000	Y	Y	N	N	4	5	9	9	1	12
PHCH_15678	PAN domain (PF00024)	2	2	20.5	18.283	0	16.987	16165000	Y	N	Y	N	0	1	1	0	0	0
PHCH_15679	PAN domain (PF00024)	2	2	19.9	18.907	0	12.672	167700000	Y	Y	N	N	1	1	2	1	0	1
PHCH_15680	PAN domain (PF00024);PAN domain (PF14295)	7	7	49.8	27.507	0	70.06	425330000	Y	Y	N	N	5	3	4	4	2	7
PHCH_15688	NADH:flavin oxidoreductase / NADH oxidase family (PF00724)	5	5	16.2	41.773	0	31.502	22965000	Y	Y	N	N	0	1	3	2	0	3
PHCH_15775	No Pfam domains	6	6	25.5	38.873	0	77.961	675280000	Y	Y	N	N	6	5	4	4	3	6
PHCH_15780	Glutathione peroxidase (PF00255)	3	3	5.6	64.12	0	18.969	32928000	Y	Y	N	N	1	1	3	1	0	2
PHCH_15874	Fructose-1-6-bisphosphatase, N-terminal domain (PF00316)	3	3	10.4	40.336	0	20.518	15262000	Y	Y	N	N	0	3	3	2	0	3
PHCH_15892	Clathrin propeller repeat (PF01394);Region in Clathrin and VPS (PF00637);Clathrin-H-link (PF13838);Clathrin, heavy-chain linker (PF09268)	3	3	2.4	194.28	0	17.489	4462900	Y	Y	N	N	0	1	2	1	0	1
PHCH_15931	Calreticulin family (PF00262)	5	5	13.9	49.936	0	30.955	39202000	Y	Y	N	N	2	2	3	3	0	4
PHCH_15933	Pyridine nucleotide-disulphide oxidoreductase (PF07992);Pyridine nucleotide-disulphide oxidoreductase, dimerisation domain (PF02852)	4	4	9.5	52.282	0	24.616	21931000	Y	N	N	N	1	2	3	0	0	1
PHCH_15940	lactate/malate dehydrogenase, alpha/beta C-terminal domain (PF02866);lactate/malate dehydrogenase, NAD binding domain (PF00056)	11	11	44.7	37.058	0	117.14	214150000	Y	Y	N	N	5	5	9	5	4	7
PHCH_15954	Phosphofructokinase (PF00365)	2	2	4.7	55.302	0	12.905	7602300	Y	N	N	N	1	1	2	0	0	1
PHCH_16284	Peroxidase (PF00141)	8	7	19.4	74.52	0	55.919	79749000	Y	Y	N	N	3	5	7	2	0	4
PHCH_16404	Elicitin (PF00964)	2	2	22.4	14.569	0	21.646	3964800000	Y	Y	N	N	2	2	2	1	1	2
PHCH_16537;PHCH_16536;PHCH_16535;PHCH_01128;PHCH_01127	No Pfam domains	2	1	9.7	29.32	0.0043668	6.4881	1451900	Y	Y	N	N	1	2	1	1	1	1
PHCH_16538	No Pfam domains	8	7	48.3	28.432	0	57.666	542370000	Y	Y	N	N	5	3	3	2	1	7
PHCH_16763	Transglutaminase elicitor (PF16683)	10	9	23.9	57.32	0	88.106	368520000	Y	Y	N	N	5	4	5	5	1	8
PHCH_16764	Transglutaminase elicitor (PF16683)	5	2	11	64.228	0	16.194	9413800	Y	Y	N	N	2	2	3	3	0	3
PHCH_16765	Transglutaminase elicitor (PF16683)	10	6	23	78.484	0	182.11	1763600000	Y	Y	N	N	7	6	6	7	3	8
PHCH_17016	Cellulase (glycosyl hydrolase family 5) (PF00150)	14	14	39.2	57.075	0	118.05	205400000	Y	Y	N	N	6	8	7	6	0	9
PHCH_17052	Alkaline phosphatase (PF00245)	10	10	27.8	56.347	0	74.811	121060000	Y	N	Y	N	7	6	7	0	0	0
PHCH_17156	FGGY family of carbohydrate kinases, N-terminal domain (PF00370);FGGY family of carbohydrate kinases, C-terminal domain (PF02782)	5	5	14.2	56.168	0	32.256	20257000	Y	Y	N	N	0	1	2	3	0	5
PHCH_17205	WD domain, G-beta repeat (PF00400)	9	9	36.6	34.949	0	81.829	114550000	Y	Y	N	N	6	5	7	8	1	5
PHCH_17241	60s Acidic ribosomal protein (PF00428)	3	3	42.1	11.668	0	30.638	60368000	Y	N	N	N	1	1	2	0	0	3
PHCH_17296	Isocitrate lyase family (PF00463)	4	4	11	59.329	0	28.882	7781700	Y	N	N	N	0	2	2	0	0	2
PHCH_17336	Glycine-rich protein domain (DUF2403) (PF10290);Putative TOS1-like glycosyl hydrolase (DUF2401) (PF10287)	2	2	9.4	43.644	0	13.965	24676000	Y	Y	N	N	1	1	1	1	0	2
PHCH_17380	Palmitoyl protein thioesterase (PF02089)	10	10	41.8	39.975	0	295.29	1427700000	Y	Y	N	N	6	8	8	5	2	9
PHCH_17425	Fumarate reductase flavoprotein C-term (PF02910);FAD binding domain (PF00890)	3	3	5.7	70.129	0	19.819	13899000	Y	Y	N	N	1	0	1	2	0	2
PHCH_17584	Glutathione S-transferase, N-terminal domain (PF02798)	7	7	40.3	25.424	0	61.162	117110000	Y	Y	N	N	5	5	5	2	1	4
PHCH_17604	Glycosyl hydrolase family 3 N terminal domain (PF00933);Fibronectin type III-like domain (PF14310);Glycosyl hydrolase family 3 C-terminal domain (PF01915)	5	4	5.6	84.934	0	42.806	32415000	Y	Y	N	N	2	1	0	4	0	5
PHCH_17611	No Pfam domains	6	6	16.3	66.791	0	138.61	228930000	Y	Y	N	N	5	4	4	2	1	6
PHCH_17714	Ribosomal protein L6 (PF00347)	3	2	15.3	21.943	0	19.023	10695000	Y	Y	N	N	1	0	2	1	0	2
PHCH_17842	Pectate lyase (PF03211)	3	2	5.8	81.585	0	30.744	25747000	Y	Y	N	N	0	1	1	2	0	2

## Sheet: Phytophthora gonapodyides
Majority protein IDs	Pfam annotation(s)	Peptides	Unique peptides	Sequence coverage [%]	Mol. weight [kDa]	Q-value	Score	Intensity	Present in cV8	Present in uV8	Unique cV8	Unique uV8	Peptides cv8_1	Peptides cv8_2	Peptides cv8_3	Peptides uv8_1	Peptides uv8_2	Peptides uv8_3
PHGO_00175	Arginosuccinate synthase (PF00764)	3	3	7.6	46.863	0	18.759	5146500	Y	N	N	N	1	1	1	0	1	0
PHGO_00187	No Pfam domains	4	4	11.8	45.266	0	24.566	35578000	Y	Y	N	N	2	2	1	2	3	0
PHGO_00339	Citrate synthase, C-terminal domain (PF00285)	2	2	5.6	51.598	0	12.227	2451200	Y	N	Y	N	2	1	0	0	0	0
PHGO_00421	No Pfam domains	4	3	12.9	50.279	0	30.219	39254000	Y	Y	N	N	1	1	0	2	4	2
PHGO_00640	Phosphatidylethanolamine-binding protein (PF01161)	6	6	38.2	26.949	0	46.706	25611000	Y	N	N	N	2	4	1	0	1	0
PHGO_00794	PAN domain (PF14295)	3	3	9.4	41.181	0	19.906	48239000	Y	Y	N	N	2	3	1	1	1	0
PHGO_01014	Elongation factor Tu GTP binding domain (PF00009);Elongation factor Tu C-terminal domain (PF03143);Elongation factor Tu domain 2 (PF03144)	4	1	10.1	48.624	0.0084848	6.0955	764750	Y	Y	N	N	2	1	1	3	3	3
PHGO_01029	Glycosyl hydrolase family 1 (PF00232)	3	3	19.7	36.082	0	46.315	30256000	Y	N	N	N	2	3	0	0	1	0
PHGO_01051;PHGO_11133	Elicitin (PF00964)	6	6	72.6	12.172	0	323.31	142380000000	Y	Y	N	N	5	5	6	5	5	4
PHGO_01113	No Pfam domains	2	2	5.1	70.964	0	12.698	11835000	Y	N	N	N	2	2	0	0	2	0
PHGO_01202	No Pfam domains	4	4	23.9	30.493	0	52.897	234280000	Y	Y	N	N	1	3	1	1	3	1
PHGO_01210	Partial alpha/beta-hydrolase lipase region (PF04083)	10	9	34.9	47.228	0	287.83	1398300000	Y	Y	N	N	9	10	9	3	6	2
PHGO_01211	Partial alpha/beta-hydrolase lipase region (PF04083)	4	3	12.2	49.405	0	20.901	12944000	Y	Y	N	N	2	1	0	2	4	0
PHGO_01223	Cysteine-rich secretory protein family (PF00188)	5	3	54.5	17.583	0	53.528	198040000	Y	Y	N	N	4	4	3	3	3	1
PHGO_01238	Berberine and berberine like (PF08031);FAD binding domain (PF01565)	2	2	4.4	56.159	0	11.199	655310	Y	N	Y	N	2	1	0	0	0	0
PHGO_01316;PHGO_10335	Protein of unknown function (DUF4038) (PF13204);Putative collagen-binding domain of a collagenase (PF12904)	3	3	15.8	48.319	0	19.532	8302400	Y	N	N	N	2	1	0	0	3	0
PHGO_01359	No Pfam domains	3	3	13.6	48.573	0	35.04	252760000	Y	Y	N	N	2	1	3	2	2	1
PHGO_01373	No Pfam domains	4	4	11.3	62.238	0	43.701	70102000	Y	Y	N	N	4	2	0	1	2	0
PHGO_01381;PHGO_12784	Serine carboxypeptidase (PF00450)	9	9	31.6	50.206	0	133.35	301300000	Y	Y	N	N	6	8	7	3	6	4
PHGO_01786	Alpha amylase, catalytic domain (PF00128)	19	17	60.2	51.039	0	323.31	4720400000	Y	Y	N	N	10	9	8	12	16	11
PHGO_02076	No Pfam domains	6	5	33.2	28.507	0	52.351	177810000	Y	Y	N	N	3	5	1	3	3	2
PHGO_02197	No Pfam domains	4	4	18.6	33.211	0	39.699	125470000	Y	Y	N	N	3	4	2	2	2	1
PHGO_02293	PX domain (PF00787)	2	2	19.3	12.794	0	11.733	2929900	Y	N	Y	N	1	1	0	0	0	0
PHGO_02296	PAN domain (PF00024);PAN domain (PF14295)	2	2	15.2	28.387	0	20.988	53354000	Y	Y	N	N	0	2	1	1	1	0
PHGO_02317	Glycosyl hydrolases family 17 (PF00332)	11	11	36.7	42.347	0	182.15	2915500000	Y	Y	N	N	11	11	7	8	10	6
PHGO_02433	Glutaredoxin (PF00462)	2	2	19.2	11.03	0	12.643	11216000	Y	Y	N	N	1	1	0	0	2	1
PHGO_02591	lactate/malate dehydrogenase, alpha/beta C-terminal domain (PF02866);lactate/malate dehydrogenase, NAD binding domain (PF00056)	2	2	8.2	37.081	0	22.022	8682500	Y	Y	N	N	0	2	1	1	1	0
PHGO_02709;PHGO_03842	Aldehyde dehydrogenase family (PF00171)	6	6	12.2	56.306	0	38.35	15727000	Y	Y	N	N	2	2	0	2	3	1
PHGO_02809	Glucanosyltransferase (PF03198)	6	5	19.5	45.359	0	49.464	173670000	Y	Y	N	N	1	3	2	3	6	1
PHGO_02881	No Pfam domains	3	3	29.3	15.298	0	18.748	23318000	Y	Y	N	N	2	2	1	1	3	0
PHGO_02894	Cutinase (PF01083)	2	1	12	21.883	0	8.2915	63092000	Y	N	N	N	2	2	1	0	2	0
PHGO_02895	Cutinase (PF01083)	3	2	19	22.398	0	60.347	653130000	Y	Y	N	N	3	3	3	1	2	1
PHGO_03063	Bacterial alpha-L-rhamnosidase C-terminal domain (PF17390);Bacterial alpha-L-rhamnosidase 6 hairpin glycosidase domain (PF17389)	4	4	6.7	92.036	0	25.958	36096000	Y	Y	N	N	3	1	2	2	4	1
PHGO_03193	Phosphoglycerate kinase (PF00162)	9	9	34.1	43.538	0	76.864	29043000	Y	Y	N	N	4	5	3	1	2	0
PHGO_03213	Glycosyl hydrolase family 3 N terminal domain (PF00933);Glycosyl hydrolase family 3 C-terminal domain (PF01915)	4	3	11.6	56.371	0	53.335	22344000	N	Y	N	Y	0	0	0	1	4	1
PHGO_03307	No Pfam domains	4	4	17.9	39.676	0	46.305	69694000	Y	N	N	N	2	3	3	0	1	0
PHGO_03455	Transglutaminase elicitor (PF16683)	8	6	24.6	63.013	0	113.21	236420000	Y	Y	N	N	3	5	4	3	4	1
PHGO_03456	Transglutaminase elicitor (PF16683)	12	11	31.5	57.306	0	162.64	1728700000	Y	Y	N	N	6	5	6	8	7	3
PHGO_03457	Transglutaminase elicitor (PF16683)	4	1	10.9	63.367	0	15.718	9251700	Y	Y	N	N	3	3	2	3	3	1
PHGO_03458	Transglutaminase elicitor (PF16683)	9	4	19.5	77.99	0	323.31	3728100000	Y	Y	N	N	8	7	7	6	6	5
PHGO_03459	Transglutaminase elicitor (PF16683)	2	2	5.5	68.26	0	80.597	902250000	Y	Y	N	N	2	2	2	1	2	1
PHGO_03477	No Pfam domains	2	2	8.9	28.776	0	13.504	71539000	Y	Y	N	N	2	2	2	2	2	2
PHGO_03543	No Pfam domains	14	14	43.8	50.981	0	119.81	207620000	Y	Y	N	N	2	1	0	8	12	3
PHGO_03604	Glycosyl hydrolase family 3 N terminal domain (PF00933);Glycosyl hydrolase family 3 C-terminal domain (PF01915)	4	1	6.4	56.12	0	199.7	47290000	Y	Y	N	N	2	2	2	1	3	1
PHGO_03620	Antibiotic biosynthesis monooxygenase (PF03992)	6	6	73.6	12.705	0	38.242	57144000	Y	Y	N	N	2	1	0	4	5	0
PHGO_03682	Cellulase (glycosyl hydrolase family 5) (PF00150)	9	9	24.4	58.526	0	150.5	446290000	Y	Y	N	N	7	6	7	8	8	3
PHGO_03709	Cellulase (glycosyl hydrolase family 5) (PF00150)	3	2	11.2	45.042	0	13.011	25238000	Y	Y	N	N	2	2	1	1	3	0
PHGO_03801;PHGO_07090;PHGO_04540;PHGO_04539;PHGO_04599;PHGO_04642;PHGO_11557	Fibronectin type III-like domain (PF14310);Glycosyl hydrolase family 3 C-terminal domain (PF01915);Glycosyl hydrolase family 3 N terminal domain (PF00933)	5	2	6.9	85.034	0	183.29	64068000	Y	Y	N	N	4	2	2	3	2	0
PHGO_03818	Cyclophilin type peptidyl-prolyl cis-trans isomerase/CLD (PF00160)	6	6	42.1	18.433	0	112.55	368150000	Y	Y	N	N	4	5	3	3	3	2
PHGO_03856;PHGO_09889;PHGO_10152	Necrosis inducing protein (NPP1) (PF05630)	4	3	32.1	25.756	0	57.9	335630000	Y	Y	N	N	3	4	3	1	1	0
PHGO_03882	FKBP-type peptidyl-prolyl cis-trans isomerase (PF00254)	3	3	40.2	10.984	0	21.898	18444000	Y	N	N	N	1	3	1	0	2	0
PHGO_04244;PHGO_17074	Pectate lyase (PF00544)	3	0	8.7	44.622	0	17.969	61666000	Y	Y	N	N	2	1	2	2	3	1
PHGO_04245	Glycine-rich protein domain (DUF2403) (PF10290);Putative TOS1-like glycosyl hydrolase (DUF2401) (PF10287)	3	2	15	47.895	0	18.843	90052000	Y	Y	N	N	2	3	2	2	1	0
PHGO_04587	No Pfam domains	3	3	8.8	45.086	0	35.599	18488000	Y	N	N	N	2	2	1	0	2	0
PHGO_04969	Glucanosyltransferase (PF03198)	9	1	31.8	32.99	0.0051086	6.2192	713760	Y	Y	N	N	5	5	2	5	8	3
PHGO_05011	Cysteine-rich secretory protein family (PF00188);PAN domain (PF14295)	2	2	12.7	31.867	0	33.608	74284000	Y	Y	N	N	1	2	1	1	1	1
PHGO_05029	NmrA-like family (PF05368)	2	2	6.6	35.576	0	11.887	646550	Y	N	Y	N	1	1	0	0	0	0
PHGO_05163	Glycosyl hydrolase family 30 TIM-barrel domain (PF02055);Glycosyl hydrolase family 30 beta sandwich domain (PF17189)	3	3	6.6	60.304	0	19.375	51191000	Y	Y	N	N	1	1	1	2	2	0
PHGO_05332	Glucanosyltransferase (PF03198)	6	6	13	53.631	0	56.496	82324000	Y	Y	N	N	4	4	5	2	3	0
PHGO_05333	Glucanosyltransferase (PF03198)	4	4	10.8	53.96	0	35.363	27686000	Y	Y	N	N	4	4	1	1	2	0
PHGO_05352	PAN domain (PF00024);PAN domain (PF14295)	6	6	36.8	27.6	0	40.983	75754000	Y	Y	N	N	2	6	1	1	2	1
PHGO_05353	PAN domain (PF00024)	3	3	19.9	18.974	0	54.885	57151000	Y	N	N	N	3	3	1	0	0	1
PHGO_05363	GMC oxidoreductase (PF05199);GMC oxidoreductase (PF00732);PAN domain (PF14295)	9	9	18.3	82.285	0	65.309	34537000	Y	N	N	N	5	5	6	0	2	0
PHGO_05393	Glycosyl hydrolase family 3 N terminal domain (PF00933);Fibronectin type III-like domain (PF14310);Glycosyl hydrolase family 3 C-terminal domain (PF01915)	4	1	4.2	84.973	0.0061125	6.1178	1092800	Y	Y	N	N	2	2	1	3	3	0
PHGO_05424	PAN domain (PF14295)	5	4	36.5	23.533	0	323.31	90422000	Y	N	N	N	3	3	3	0	2	0
PHGO_05532	Phosphoglucose isomerase (PF00342)	5	5	12.5	55.972	0	38.644	28721000	Y	Y	N	N	4	1	1	2	5	2
PHGO_05607	Peroxidase, family 2 (PF01328)	6	4	29.8	26.018	0	55.242	61812000	Y	Y	N	N	5	3	1	2	2	0
PHGO_05659;PHGO_13280	No Pfam domains	2	2	26.1	14.515	0	30.15	65713000	Y	Y	N	N	2	1	1	2	1	2
PHGO_05780	Elicitin (PF00964)	4	1	38.5	15.775	0.0014347	6.7376	15669000	Y	Y	N	N	2	4	3	1	2	1
PHGO_05893	Triosephosphate isomerase (PF00121)	3	3	12.4	27.054	0	20.16	41471000	Y	Y	N	N	2	2	1	2	3	2
PHGO_05916;PHGO_10878	Elicitin (PF00964)	4	1	38.5	15.722	0	33.173	43727000	Y	Y	N	N	2	4	3	1	2	1
PHGO_06102	Fibronectin type III-like domain (PF14310);Glycosyl hydrolase family 3 C-terminal domain (PF01915)	3	1	7.2	35.118	0	19.433	20739000	Y	Y	N	N	3	3	2	1	1	1
PHGO_06151	No Pfam domains	3	3	7.8	45.403	0	19.426	60530000	Y	N	N	N	1	1	1	0	2	0
PHGO_06258	Zinc carboxypeptidase (PF00246)	3	3	9.2	50.798	0	18.725	7405000	Y	N	N	N	2	2	1	0	1	0
PHGO_06390	FKBP-type peptidyl-prolyl cis-trans isomerase (PF00254)	2	2	18.3	15.703	0	11.572	7410500	Y	N	Y	N	2	1	0	0	0	0
PHGO_06395	Lactonase, 7-bladed beta-propeller (PF10282)	6	6	25.3	42.44	0	150.5	374670000	Y	Y	N	N	6	5	4	5	5	3
PHGO_06557	No Pfam domains	4	3	56.8	11.399	0	30.786	1734800000	Y	Y	N	N	2	2	1	3	4	3
PHGO_06777	No Pfam domains	2	2	1.3	177.39	0	16.83	7960200	Y	N	N	N	2	2	1	0	1	0
PHGO_06798	Glycosyl hydrolase family 30 TIM-barrel domain (PF02055);Glycosyl hydrolase family 30 beta sandwich domain (PF17189)	10	10	25.8	57.974	0	82.532	1663700000	Y	Y	N	N	6	6	3	3	7	6
PHGO_06805;PHGO_17975;PHGO_00443	Glucanosyltransferase (PF03198)	10	2	25.7	58.331	0	322.46	162170000	Y	Y	N	N	6	6	2	5	9	3
PHGO_06852	TAP-like protein (PF08386);alpha/beta hydrolase fold (PF00561)	6	6	12.4	66.306	0	278.91	320170000	Y	Y	N	N	4	4	2	5	4	1
PHGO_06886	No Pfam domains	3	3	15.9	29.337	0	18.923	41091000	Y	Y	N	N	2	1	2	1	3	1
PHGO_06970	No Pfam domains	5	5	16.8	51.292	0	84.892	546910000	Y	Y	N	N	3	5	2	2	4	2
PHGO_07014	Ricin-type beta-trefoil lectin domain (PF00652)	16	14	57.7	47.082	0	246.13	964910000	Y	Y	N	N	10	12	8	10	13	6
PHGO_07094	FKBP-type peptidyl-prolyl cis-trans isomerase (PF00254)	4	4	32.4	11.749	0	40.628	201720000	Y	Y	N	N	3	3	1	3	3	3
PHGO_07321	Ribonuclease T2 family (PF00445)	5	5	28.6	37.693	0	124.65	73973000	Y	Y	N	N	4	4	1	1	3	1
PHGO_07658	No Pfam domains	3	3	24	19.5	0	34.154	42097000	Y	Y	N	N	2	2	1	2	1	0
PHGO_07708	SMP-30/Gluconolactonase/LRE-like region (PF08450)	2	2	3.8	72.695	0	11.804	25069000	Y	Y	N	N	2	1	1	1	1	1
PHGO_07763	Eukaryotic-type carbonic anhydrase (PF00194)	7	7	44.8	30.325	0	60.621	108040000	Y	Y	N	N	5	5	2	3	3	1
PHGO_07840	Fructose-bisphosphate aldolase class-II (PF01116)	5	5	26	39.235	0	30.953	25461000	Y	N	Y	N	2	5	1	0	0	0
PHGO_08130	Common central domain of tyrosinase (PF00264)	3	2	9.7	44.882	0	11.993	11453000	Y	N	N	N	1	1	2	1	0	0
PHGO_08131	Common central domain of tyrosinase (PF00264)	15	14	33.3	64.375	0	144.56	381870000	Y	Y	N	N	9	9	7	9	7	2
PHGO_08135;PHGO_00777	Cellulase (glycosyl hydrolase family 5) (PF00150)	2	1	4.6	57.197	0.0039947	6.3484	9468900	Y	Y	N	N	1	1	0	1	2	0
PHGO_08183	S1/P1 Nuclease (PF02265)	3	2	5.1	35.906	0	21.269	429060000	Y	Y	N	N	2	1	1	0	1	1
PHGO_08214	Glycosyl hydrolase family 3 N terminal domain (PF00933)	2	1	4.9	56.243	0.0052356	6.3011	10161000	N	Y	N	Y	0	0	0	1	2	1
PHGO_08263;PHGO_05467	No Pfam domains	6	6	26.8	42.014	0	60.673	141890000	Y	N	Y	N	3	6	1	0	0	0
PHGO_08365	Glycosyl hydrolase family 12 (PF01670)	3	3	14.8	25.187	0	32.443	20307000	Y	N	Y	N	2	2	1	0	0	0
PHGO_08521	Lytic transglycolase (PF03330)	2	2	6.6	37.566	0	11.89	9740800	Y	N	N	N	1	2	1	0	0	1
PHGO_08523	Lytic transglycolase (PF03330)	3	3	7.8	53.382	0	20.585	19820000	Y	Y	N	N	2	3	0	1	2	0
PHGO_08732	Beta-glucan synthesis-associated protein (SKN1) (PF03935)	5	5	9.2	82.365	0	33.254	23618000	Y	Y	N	N	2	3	2	2	3	0
PHGO_09104	Carboxylesterase family (PF00135)	7	7	18.9	51.061	0	55.874	35626000	Y	Y	N	N	1	1	0	4	6	4
PHGO_09167	No Pfam domains	8	8	32.3	42.938	0	193.09	731960000	Y	Y	N	N	4	6	5	5	7	3
PHGO_09168;PHGO_19955	No Pfam domains	2	2	6.4	41.081	0	11.837	10280000	Y	Y	N	N	1	1	0	1	2	1
PHGO_09399	Putative TOS1-like glycosyl hydrolase (DUF2401) (PF10287)	3	3	63.8	11.485	0	323.31	1863800000	Y	Y	N	N	3	3	3	2	3	2
PHGO_09541	Carboxylesterase family (PF00135)	3	3	7.9	68.581	0	28.285	10522000	N	Y	N	Y	0	0	0	1	3	0
PHGO_09576	No Pfam domains	4	4	13	31.77	0	164.18	5084400000	Y	Y	N	N	4	4	3	2	2	0
PHGO_09650	Transglutaminase elicitor (PF16683)	2	2	7.3	54.101	0	23.616	42636000	Y	Y	N	N	2	2	0	2	2	1
PHGO_09680;PHGO_05337	Cellulase (glycosyl hydrolase family 5) (PF00150)	2	2	4.9	54.795	0	22.709	17681000	Y	Y	N	N	2	1	1	2	2	1
PHGO_09697	Glycosyl hydrolases family 31 (PF01055)	17	10	46.4	66.826	0	323.31	8941500000	Y	Y	N	N	10	11	8	12	16	8
PHGO_09779	Domain of unknown function (DUF4833) (PF16117)	2	2	22.8	18.723	0	12.735	5606600	Y	N	N	N	1	1	0	0	2	0
PHGO_10042	Hsp70 protein (PF00012)	2	2	12.8	19.225	0	28.839	15758000	Y	Y	N	N	2	1	0	0	2	1
PHGO_10159	S1/P1 Nuclease (PF02265)	3	2	8.5	37.019	0	13.08	13105000	Y	N	Y	N	3	1	2	0	0	0
PHGO_10455	No Pfam domains	3	3	7.1	76.091	0	30.206	18361000	Y	N	N	N	1	1	0	0	3	0
PHGO_10677	Peroxidase, family 2 (PF01328)	5	3	18.4	23.861	0	70.182	60387000	Y	Y	N	N	3	0	1	1	3	3
PHGO_10840	Common central domain of tyrosinase (PF00264)	5	4	9	63.709	0	323.31	193420000	Y	Y	N	N	2	4	1	2	2	1
PHGO_10855;PHGO_16463;PHGO_17033;PHGO_05955	Pectate lyase (PF03211)	2	2	5.7	57.551	0	12.58	808460	N	Y	N	Y	0	0	0	1	0	1
PHGO_10904	Glycosyl hydrolases family 31 (PF01055)	14	7	67.6	28.193	0	93.73	3246700000	Y	Y	N	N	6	9	6	9	11	4
PHGO_10999	Glycosyl hydrolase family 3 N terminal domain (PF00933);Fibronectin type III-like domain (PF14310);Glycosyl hydrolase family 3 C-terminal domain (PF01915)	3	1	3.9	63.847	0	11.672	5084300	Y	Y	N	N	2	2	2	2	2	1
PHGO_11274	Glycosyl hydrolases family 31 (PF01055)	5	5	11.3	83.618	0	46.484	67195000	Y	Y	N	N	4	5	1	1	3	0
PHGO_11415	Elicitin (PF00964)	4	2	34.3	15.778	0	118.98	617600000	Y	Y	N	N	2	4	4	1	1	1
PHGO_11448	Glycosyl hydrolase family 3 N terminal domain (PF00933);Glycosyl hydrolase family 3 C-terminal domain (PF01915)	4	1	6.3	66.832	0.0014164	6.6472	1192300	Y	Y	N	N	2	2	2	1	3	1
PHGO_11661	NAD binding domain of 6-phosphogluconate dehydrogenase (PF03446);6-phosphogluconate dehydrogenase, C-terminal domain (PF00393)	2	2	4.5	53.341	0	11.425	3796900	Y	N	Y	N	2	1	0	0	0	0
PHGO_11754	Saposin-like type B, region 2 (PF03489)	3	3	2.9	147.69	0	19.692	5726700	Y	N	N	N	1	2	0	0	1	0
PHGO_11759	No Pfam domains	2	2	16.7	23.262	0	58.113	20694000	Y	Y	N	N	2	1	0	1	2	2
PHGO_11766	Glycosyl hydrolase family 10 (PF00331)	4	4	16.8	38.367	0	36.813	30388000	Y	Y	N	N	2	2	1	1	1	0
PHGO_12056	Palmitoyl protein thioesterase (PF02089)	3	3	43	12.403	0	36.438	131950000	Y	N	N	N	2	3	1	1	0	0
PHGO_12121;PHGO_13864	Iron/zinc purple acid phosphatase-like protein C (PF14008);Calcineurin-like phosphoesterase (PF00149)	2	2	8.9	35.269	0	12.14	4409700	Y	Y	N	N	1	0	1	1	2	0
PHGO_12126	Calcineurin-like phosphoesterase (PF00149)	9	6	24.2	52.117	0	59.391	62008000	Y	N	N	N	4	7	4	0	3	0
PHGO_12128	Calcineurin-like phosphoesterase (PF00149)	5	2	14.7	51.857	0	21.03	21889000	Y	Y	N	N	3	3	3	2	3	0
PHGO_12266	No Pfam domains	6	6	36.3	37.16	0	59.991	328590000	Y	Y	N	N	4	2	1	2	4	1
PHGO_12728;PHGO_09179	Glycosyl hydrolase family 30 TIM-barrel domain (PF02055);Glycosyl hydrolase family 30 beta sandwich domain (PF17189)	7	7	18	73.688	0	145.51	595160000	Y	Y	N	N	7	6	5	3	6	0
PHGO_12736	NADH:flavin oxidoreductase / NADH oxidase family (PF00724)	5	5	14.6	41.93	0	30.277	20107000	Y	Y	N	N	3	2	2	1	3	1
PHGO_12782;PHGO_20836;PHGO_00861	Multicopper oxidase (PF00394);Multicopper oxidase (PF07731);Multicopper oxidase (PF07732)	2	2	6.3	36.347	0	14.409	19520000	N	Y	N	Y	0	0	0	1	2	1
PHGO_13161	Calcineurin-like phosphoesterase (PF00149)	13	13	31.5	55.631	0	137.6	2079800000	Y	Y	N	N	9	8	7	9	12	5
PHGO_13196	Protein kinase domain (PF00069);Protein tyrosine kinase (PF07714)	2	2	2.1	145.81	0	27.389	5869200	Y	N	N	N	2	1	0	0	1	0
PHGO_13216	No Pfam domains	2	2	6.2	53.835	0	18.231	67751000	Y	N	N	N	2	1	0	0	2	0
PHGO_13230	Subtilase family (PF00082)	7	7	27.4	50.447	0	53.554	36333000	Y	Y	N	N	4	2	2	2	2	0
PHGO_13268	Iron/manganese superoxide dismutases, alpha-hairpin domain (PF00081);Iron/manganese superoxide dismutases, C-terminal domain (PF02777)	5	5	32.9	23.951	0	62.819	73302000	Y	Y	N	N	2	2	2	1	3	2
PHGO_13339	Cellulase (glycosyl hydrolase family 5) (PF00150)	8	8	24.9	57.188	0	83.074	101430000	Y	Y	N	N	5	6	5	3	4	1
PHGO_13341	No Pfam domains	5	5	30.3	25.64	0	63.582	223070000	Y	Y	N	N	1	2	2	2	5	0
PHGO_13617	No Pfam domains	7	7	33.1	31.081	0	59.436	151660000	Y	Y	N	N	5	6	4	3	3	2
PHGO_13692	Cysteine-rich secretory protein family (PF00188)	4	2	35.8	17.57	0	18.817	53893000	Y	Y	N	N	3	4	3	2	2	0
PHGO_14109	No Pfam domains	18	18	55.5	49.855	0	323.31	13684000000	Y	Y	N	N	14	16	13	9	18	6
PHGO_14110	No Pfam domains	10	10	23.3	52.839	0	168.84	880720000	Y	Y	N	N	8	8	6	5	8	3
PHGO_14131	Starch/carbohydrate-binding module (family 53) (PF16760);Alpha amylase, catalytic domain (PF00128)	5	3	8.3	94.06	0	64.954	126040000	Y	Y	N	N	3	5	3	3	5	4
PHGO_14193	Hsp70 protein (PF00012)	5	1	10.4	56.012	0.0062112	6.1525	2027800	Y	Y	N	N	5	5	3	5	4	4
PHGO_14319	PPIC-type PPIASE domain (PF00639)	2	2	22.3	14.094	0	42.681	23950000	Y	Y	N	N	0	1	1	0	2	1
PHGO_14417;PHGO_14416	Glycosyl hydrolases family 38 C-terminal domain (PF07748);Alpha mannosidase middle domain (PF09261);Glycosyl hydrolases family 38 N-terminal domain (PF01074)	2	2	8.3	32.716	0	12.025	2772400	Y	N	Y	N	2	1	0	0	0	0
PHGO_14471;PHGO_04859	Peroxidase, family 2 (PF01328)	6	6	31.9	27.336	0	58.637	153870000	Y	Y	N	N	2	2	2	1	4	2
PHGO_14604	No Pfam domains	2	2	6.6	51.933	0	98.537	428750000	Y	Y	N	N	2	2	2	2	2	1
PHGO_14651	Glyceraldehyde 3-phosphate dehydrogenase, C-terminal domain (PF02800);Glyceraldehyde 3-phosphate dehydrogenase, NAD binding domain (PF00044)	5	5	22.1	36.065	0	40.925	74714000	Y	Y	N	N	2	4	2	1	2	1
PHGO_14696;PHGO_14695	Enolase, C-terminal TIM barrel domain (PF00113);Enolase, N-terminal domain (PF03952)	8	8	28.4	49.016	0	89.031	147530000	Y	Y	N	N	6	3	4	3	7	4
PHGO_14789	No Pfam domains	4	4	9.9	68.828	0	42.699	54760000	Y	Y	N	N	2	1	0	2	3	0
PHGO_15028	Cellulase (glycosyl hydrolase family 5) (PF00150)	5	2	9.9	64.429	0	74.807	169790000	Y	Y	N	N	3	4	3	2	2	2
PHGO_15225	No Pfam domains	3	1	23.8	16.955	0.0050441	6.2041	4656100	Y	Y	N	N	1	0	1	2	3	2
PHGO_15322;PHGO_15321	Zinc-binding dehydrogenase (PF00107);Alcohol dehydrogenase GroES-like domain (PF08240)	2	2	6.6	44.379	0	17.534	36189000	Y	Y	N	N	1	2	1	1	2	0
PHGO_15395	Glycine-rich protein domain (DUF2403) (PF10290);Putative TOS1-like glycosyl hydrolase (DUF2401) (PF10287)	2	2	9.6	42.543	0	13.444	47919000	Y	Y	N	N	1	1	1	2	1	1
PHGO_15457	No Pfam domains	7	5	22.7	43.555	0	279.36	90299000	Y	Y	N	N	4	4	3	3	5	1
PHGO_15480	No Pfam domains	2	2	32.5	8.5206	0	12.62	7804100	Y	Y	N	N	0	1	1	1	1	1
PHGO_15482	Pectate lyase (PF00544)	6	6	23	42.437	0	48.023	13171000	N	Y	N	Y	0	0	0	2	6	0
PHGO_15593	Pectate lyase (PF03211)	5	5	24.5	27.188	0	56.132	180960000	Y	Y	N	N	2	1	1	4	4	4
PHGO_15648	Glucanosyltransferase (PF03198)	15	15	37.2	62.481	0	115.55	213270000	Y	Y	N	N	10	9	4	1	6	2
PHGO_15779	Glycine-rich protein domain (DUF2403) (PF10290);Putative TOS1-like glycosyl hydrolase (DUF2401) (PF10287)	15	15	53.8	48.015	0	323.31	2094100000	Y	Y	N	N	5	9	9	7	9	3
PHGO_15827	Ribosomal protein S19 (PF00203)	2	2	15.5	17.686	0	12.992	11468000	Y	N	Y	N	2	2	1	0	0	0
PHGO_15919	No Pfam domains	3	1	20	21.093	0	18.881	12363000	Y	Y	N	N	2	2	1	2	3	2
PHGO_15948	Protein tyrosine kinase (PF07714)	3	3	6.4	80.631	0	44.639	36892000	Y	Y	N	N	2	2	1	2	2	1
PHGO_15974	Glycosyl hydrolases family 17 (PF00332);Ricin-type beta-trefoil lectin domain (PF00652)	19	15	70.6	49.298	0	323.31	3412000000	Y	Y	N	N	15	14	9	14	18	11
PHGO_15975	Glycosyl hydrolases family 17 (PF00332);Ricin-type beta-trefoil lectin domain (PF00652)	13	9	46.5	49.611	0	75.087	161040000	Y	Y	N	N	8	12	10	7	10	4
PHGO_16004	Glycine-rich protein domain (DUF2403) (PF10290);Putative TOS1-like glycosyl hydrolase (DUF2401) (PF10287)	4	3	12.8	63.324	0	47.412	91703000	Y	Y	N	N	2	4	1	1	1	0
PHGO_16083;PHGO_02593	No Pfam domains	3	3	34.2	15.774	0	29.401	65864000	Y	Y	N	N	1	3	1	1	1	2
PHGO_16119	Glycosyl hydrolase family 63 C-terminal domain (PF03200)	8	8	15	68.192	0	98.167	386380000	Y	Y	N	N	6	7	4	6	4	3
PHGO_16169	Nucleoside diphosphate kinase (PF00334)	2	2	13.2	16.993	0	11.681	7475400	Y	N	N	N	1	1	1	0	1	0
PHGO_16331	No Pfam domains	5	5	13.7	48.239	0	60.828	185410000	Y	Y	N	N	3	2	4	2	3	0
PHGO_16375	Glycosyl hydrolase family 3 N terminal domain (PF00933);Fibronectin type III-like domain (PF14310);Glycosyl hydrolase family 3 C-terminal domain (PF01915)	11	11	16.5	84.885	0	172.05	209320000	Y	Y	N	N	5	5	4	9	10	5
PHGO_16422	Glycosyl hydrolase family 3 N terminal domain (PF00933)	4	4	19.1	45.516	0	34.503	21051000	Y	N	Y	N	2	4	2	0	0	0
PHGO_16430	No Pfam domains	2	2	27.1	12.624	0	55.205	44852000	Y	Y	N	N	2	1	1	2	2	1
PHGO_16631	No Pfam domains	3	1	12.6	20.184	0	15.256	33033000	Y	Y	N	N	2	2	2	1	2	0
PHGO_16788	Glycosyl hydrolase family 53 (PF07745)	3	3	12.2	39.26	0	152.45	2960100000	Y	Y	N	N	3	2	3	3	3	3
PHGO_16789	Glycosyl hydrolase family 53 (PF07745)	11	11	39.3	38.573	0	227.52	2423300000	Y	Y	N	N	6	11	8	6	7	3
PHGO_16859	Glycosyl hydrolases family 32 C terminal (PF08244);Glycosyl hydrolases family 32 N-terminal domain (PF00251)	7	7	16.8	65.001	0	50.778	68668000	Y	Y	N	N	1	2	2	1	6	1
PHGO_16945	Thioredoxin (PF00085);Thioredoxin-like domain (PF13848)	4	4	9.2	58.404	0	22.03	10528000	Y	N	N	N	3	0	1	0	1	0
PHGO_17035	No Pfam domains	2	2	30.5	9.2723	0	13.845	4608400	Y	N	N	N	2	1	0	1	0	0
PHGO_17237	No Pfam domains	5	5	20.5	34.57	0	65.422	270980000	Y	Y	N	N	2	2	4	3	5	2
PHGO_17350	No Pfam domains	6	6	11.3	66.858	0	73.383	223980000	Y	Y	N	N	3	4	4	3	5	3
PHGO_17357	No Pfam domains	6	6	22.9	41.941	0	41.937	77831000	Y	Y	N	N	1	3	2	2	5	0
PHGO_17367	No Pfam domains	6	6	20.5	44.227	0	323.31	691740000	Y	Y	N	N	4	6	4	4	6	5
PHGO_17397	PAN domain (PF14295)	4	3	42.7	23.853	0	26.011	17797000	Y	N	N	N	3	2	1	0	2	0
PHGO_17490	Acyl CoA binding protein (PF00887)	3	3	43.8	9.7629	0	17.437	78384000	Y	Y	N	N	2	3	1	2	2	0
PHGO_17577	Ribosomal protein S21e (PF01249)	2	2	44.3	8.6165	0	16.253	14144000	Y	Y	N	N	1	1	1	1	2	1
PHGO_17589	Pectinacetylesterase (PF03283)	4	4	21.3	45.285	0	28.939	169930000	Y	Y	N	N	3	2	1	2	2	1
PHGO_17629	Elongation factor P (EF-P) KOW-like domain (PF08207);Eukaryotic elongation factor 5A hypusine, DNA-binding OB fold (PF01287)	2	2	10.4	18.064	0	22.581	10610000	Y	Y	N	N	1	1	2	1	1	0
PHGO_17711	Histidine kinase-, DNA gyrase B-, and HSP90-like ATPase (PF02518);Hsp90 protein (PF00183)	2	1	3.7	80.457	0.005305	6.3218	4295700	Y	Y	N	N	1	1	1	1	1	0
PHGO_17919	PEP-utilising enzyme, TIM barrel domain (PF02896);Pyruvate phosphate dikinase, PEP/pyruvate binding domain (PF01326);PEP-utilising enzyme, mobile domain (PF00391)	5	4	10.2	64.919	0	42.895	15229000	Y	Y	N	N	2	4	0	1	3	0
PHGO_17932	No Pfam domains	2	2	14.6	28.744	0	11.777	1539200	N	Y	N	Y	0	0	0	1	1	0
PHGO_17998	Palmitoyl protein thioesterase (PF02089)	4	4	25.9	30.396	0	72.86	772560000	Y	Y	N	N	3	3	3	2	4	2
PHGO_18134	Eukaryotic-type carbonic anhydrase (PF00194)	3	3	15.5	28.711	0	18.389	40358000	Y	Y	N	N	2	3	1	1	2	1
PHGO_18395	Jacalin-like lectin domain (PF01419)	4	4	20.8	45.605	0	38.195	86335000	Y	Y	N	N	2	3	3	2	2	0
PHGO_18624	No Pfam domains	6	6	27	23.348	0	91.545	903430000	Y	Y	N	N	3	3	2	2	6	5
PHGO_18632	No Pfam domains	2	2	12.9	23.874	0	11.814	24223000	Y	N	N	N	1	1	1	0	1	0
PHGO_18982	Annexin (PF00191)	2	2	9.1	36.053	0	12.53	3531400	Y	N	Y	N	1	1	0	0	0	0
PHGO_19099	No Pfam domains	2	2	19.4	12.6	0	16.156	18247000	Y	Y	N	N	2	2	0	1	1	2
PHGO_19111	Necrosis inducing protein (NPP1) (PF05630)	2	1	10.6	25.45	0	17.136	1364600000	Y	Y	N	N	2	2	2	2	2	1
PHGO_19189;PHGO_00675	Aldose 1-epimerase (PF01263)	2	2	12.1	35.479	0	11.685	3094900	N	Y	N	Y	0	0	0	1	1	0
PHGO_19231	No Pfam domains	8	7	50.5	31.326	0	323.31	1680000000	Y	Y	N	N	4	5	7	4	4	4
PHGO_19232	No Pfam domains	7	6	49.3	31.472	0	46.107	47967000	Y	Y	N	N	3	3	1	4	6	1
PHGO_19475	Partial alpha/beta-hydrolase lipase region (PF04083)	7	5	25.1	46.519	0	141.36	972950000	Y	Y	N	N	6	5	3	3	7	1
PHGO_19524	NADPH-dependent FMN reductase (PF03358)	5	5	36	20.915	0	34.731	32371000	Y	Y	N	N	3	2	0	1	4	1
PHGO_19549	No Pfam domains	3	3	27.8	16.455	0	19.556	25594000	Y	Y	N	N	1	2	0	1	3	0
PHGO_19638	Transcriptional repressor TCF25 (PF04910);Bacterial alpha-L-rhamnosidase 6 hairpin glycosidase domain (PF17389)	2	2	5.9	53.243	0	24.569	9740300	Y	N	N	N	2	0	1	0	2	0
PHGO_19749	Elicitin (PF00964)	4	4	58.5	12.324	0	323.31	13859000000	Y	Y	N	N	4	4	3	3	2	1
PHGO_19865	Patched family (PF02460);Niemann-Pick C1 N terminus (PF16414)	3	3	2.6	159.8	0	18.573	9037400	Y	N	Y	N	2	3	1	0	0	0
PHGO_20027	Elicitin (PF00964)	4	4	10.4	33.166	0	24.697	38045000	Y	Y	N	N	2	2	1	1	2	0
PHGO_20158	No Pfam domains	4	3	16.6	28.658	0	18.204	75271000	Y	Y	N	N	3	3	4	2	3	2
PHGO_20159	No Pfam domains	6	5	34.8	31.078	0	129.37	758460000	Y	Y	N	N	4	4	5	4	5	3
PHGO_20471	Cellulase (glycosyl hydrolase family 5) (PF00150)	3	1	7.5	46.969	0	16.12	17224000	Y	Y	N	N	2	3	3	2	2	2
PHGO_20518	Cofilin/tropomyosin-type actin-binding protein (PF00241);HEAT repeat (PF02985)	3	3	6	57.886	0	157.67	424230000	Y	Y	N	N	3	3	2	3	3	2
PHGO_20793	Pyridoxal-phosphate dependent enzyme (PF00291)	2	1	11.8	25.184	0	6.9889	1417900	Y	Y	N	N	1	2	1	1	1	1
PHGO_20794	Pyridoxal-phosphate dependent enzyme (PF00291)	2	1	6.7	36.297	0	17.651	31478000	Y	Y	N	N	1	1	1	2	2	1
PHGO_20916	Glycosyl hydrolase family 3 N terminal domain (PF00933);Fibronectin type III-like domain (PF14310);Glycosyl hydrolase family 3 C-terminal domain (PF01915)	5	1	5.9	86.613	0	12.214	6092000	Y	Y	N	N	2	3	1	3	4	0
PHGO_20922	Common central domain of tyrosinase (PF00264)	5	5	14.5	56.404	0	42.107	66886000	Y	N	Y	N	3	4	3	0	0	0
PHGO_20947	Glycosyl hydrolases family 43 (PF04616)	5	5	26.6	35.645	0	79.687	135500000	Y	Y	N	N	3	3	3	0	2	1
PHGO_21659	No Pfam domains	2	2	13.6	20.998	0	12.559	15507000	Y	Y	N	N	2	1	1	0	1	1
PHGO_21660	No Pfam domains	4	4	41	22.415	0	48.685	335950000	Y	Y	N	N	3	4	3	3	2	2
PHGO_21882	No Pfam domains	5	5	10.8	48.542	0	36.141	20268000	Y	Y	N	N	2	3	2	1	1	0
PHGO_21897	Cellulase (glycosyl hydrolase family 5) (PF00150)	5	4	23.1	40.713	0	36.941	50207000	Y	Y	N	N	2	4	1	1	4	0
PHGO_21911	No Pfam domains	2	2	10.4	26.154	0	22.061	19377000	Y	Y	N	N	1	1	1	1	2	0
PHGO_21923	No Pfam domains	2	2	13.1	28.427	0	11.988	6133600	Y	N	N	N	1	1	0	0	1	0
PHGO_21954	Lytic polysaccharide mono-oxygenase, cellulose-degrading (PF03067)	3	3	15.3	33.015	0	28.754	37742000	Y	Y	N	N	2	3	1	1	2	1
PHGO_21960	Galactose mutarotase-like (PF13802);Glycosyl hydrolases family 31 (PF01055);Carbohydrate binding domain (family 25) (PF03423);N-terminal barrel of NtMGAM and CtMGAM, maltase-glucoamylase (PF16863)	12	7	24.7	68.125	0	136.59	798380000	Y	Y	N	N	5	6	5	10	9	7
PHGO_21981	No Pfam domains	6	5	39	40.195	0	41.472	47371000	Y	Y	N	N	1	1	0	3	5	0
PHGO_22057;PHGO_00810;PHGO_08594;PHGO_15055	Ubiquitin family (PF00240);Ribosomal L40e family (PF01020);Ribosomal protein S27a (PF01599)	5	3	45.3	14.499	0	48.861	508600000	Y	Y	N	N	5	3	2	2	2	3
PHGO_22058	WD domain, G-beta repeat (PF00400)	2	2	7.3	34.949	0	11.615	1239200	Y	N	N	N	1	1	0	0	1	0
PHGO_22061	No Pfam domains	10	8	67.5	28.941	0	205.83	373400000	Y	Y	N	N	8	7	5	7	6	4
PHGO_22132	Peroxidase (PF00141)	3	3	6.4	73.837	0	37.153	8754500	Y	N	N	N	2	1	1	1	0	0
PHGO_22296	No Pfam domains	2	2	4.5	33.286	0	14.577	765560000	Y	Y	N	N	2	2	1	1	2	0
PHGO_22392	Starch/carbohydrate-binding module (family 53) (PF16760);Carbohydrate binding domain (family 25) (PF03423)	3	3	10.9	39.873	0	37.219	47840000	N	Y	N	Y	0	0	0	1	3	1
PHGO_22493	Cysteine-rich secretory protein family (PF00188)	2	2	6	48.161	0	12.877	26795000	Y	Y	N	N	1	1	0	1	2	0
PHGO_22538	No Pfam domains	9	8	29.1	53.41	0	198.05	865560000	Y	Y	N	N	7	8	6	6	5	4
PHGO_22539	No Pfam domains	5	4	13.5	54.14	0	49.829	131240000	Y	Y	N	N	3	4	1	1	2	2
PHGO_22542	Cellulase (glycosyl hydrolase family 5) (PF00150)	2	2	10.6	38.892	0	10.976	4480900	Y	N	Y	N	1	1	0	0	0	0
PHGO_22559	ATP synthase alpha/beta family, beta-barrel domain (PF02874);ATP synthase alpha/beta family, nucleotide-binding domain (PF00006)	9	8	26.1	53.485	0	60.667	30898000	Y	Y	N	N	2	3	2	6	4	3
PHGO_22610	Glycosyl hydrolase family 30 TIM-barrel domain (PF02055);Glycosyl hydrolase family 30 beta sandwich domain (PF17189)	9	9	23.3	59.561	0	101.27	267400000	Y	Y	N	N	6	7	3	6	5	6
PHGO_22675	No Pfam domains	4	3	32.3	19.751	0	32.361	90164000	Y	Y	N	N	2	3	2	2	3	1
PHGO_22712	Glycoside hydrolase 131 catalytic N-terminal domain (PF18271)	8	8	27.1	42.761	0	112.18	156640000	Y	Y	N	N	5	5	4	6	6	2
PHGO_23031	No Pfam domains	3	3	6.7	53.582	0	59.773	188630000	Y	Y	N	N	3	3	3	3	3	2
PHGO_23337	Dienelactone hydrolase family (PF01738)	3	3	16.1	24.102	0	17.822	8649200	Y	Y	N	N	2	1	0	2	2	0

## Sheet: Phytophthora pseudosyringae
Majority protein IDs	Pfam annotation(s)	Peptides	Unique peptides	Sequence coverage [%]	Mol. weight [kDa]	Q-value	Score	Intensity	Present in cV8	Present in uV8	Unique cV8	Unique uV8	Peptides cv8_1	Peptides cv8_2	Peptides cv8_3	Peptides uv8_1	Peptides uv8_2	Peptides uv8_3
PHPS_00005	No Pfam domains	11	11	56.9	37.395	0	312.65	6337000000	Y	Y	N	N	7	7	7	10	11	8
PHPS_00008	PAN domain (PF14295)	10	10	43	48.733	0	117.45	446170000	Y	Y	N	N	8	4	6	3	8	5
PHPS_00009;PHPS_00010	No Pfam domains	12	12	37.9	49.604	0	186.71	810180000	Y	Y	N	N	6	8	10	5	10	8
PHPS_00012	No Pfam domains	7	7	38.4	22.875	0	51.21	451940000	Y	Y	N	N	5	4	5	1	4	4
PHPS_00049	Annexin (PF00191)	10	10	43.5	36.734	0	72.4	78917000	Y	Y	N	N	3	4	6	4	6	7
PHPS_00116	Cellulase (glycosyl hydrolase family 5) (PF00150)	3	1	2.8	138.45	0	18.62	36482000	Y	Y	N	N	3	3	3	2	3	2
PHPS_00117	Cellulase (glycosyl hydrolase family 5) (PF00150)	6	4	15.1	63.813	0	43.773	178760000	Y	Y	N	N	5	4	4	1	2	2
PHPS_00136	No Pfam domains	10	10	44	41.62	0	184.5	999480000	Y	Y	N	N	8	8	10	9	10	9
PHPS_00148	TCP-1/cpn60 chaperonin family (PF00118)	6	6	15.3	60.333	0	54.228	18988000	N	Y	N	N	0	1	2	1	5	2
PHPS_00165	No Pfam domains	6	6	22.9	37.845	0	77.545	1735900000	Y	Y	N	N	3	5	5	4	4	4
PHPS_00166	No Pfam domains	2	2	4.5	33.329	0	15.767	166480000	Y	N	N	N	1	2	2	1	1	2
PHPS_00167	No Pfam domains	2	2	9.3	31.858	0	25.478	3096000000	Y	N	N	N	2	2	2	1	1	1
PHPS_00250	Hsp70 protein (PF00012)	3	2	5.7	69.849	0	15.938	6989800	N	Y	N	N	1	1	1	1	3	2
PHPS_00798	Cysteine-rich secretory protein family (PF00188)	6	4	28.7	17.941	0	27.515	45649000	Y	Y	N	N	5	3	2	0	2	3
PHPS_00799	Cysteine-rich secretory protein family (PF00188)	5	2	38.4	17.344	0	13.977	7699400	Y	Y	N	N	4	2	1	0	3	2
PHPS_00843	Hsp70 protein (PF00012)	6	6	10.1	86.517	0	36.051	22114000	Y	Y	N	N	2	2	4	1	2	2
PHPS_00856	Bacterial alpha-L-rhamnosidase 6 hairpin glycosidase domain (PF17389)	3	3	8.2	74.079	0	32.195	24230000	N	Y	N	Y	0	0	0	1	3	3
PHPS_00956	Zinc carboxypeptidase (PF00246)	2	2	3	91.647	0	15.904	9888400	Y	N	N	N	2	2	2	0	2	1
PHPS_01041	Glycosyl hydrolase family 30 TIM-barrel domain (PF02055);Glycosyl hydrolase family 30 beta sandwich domain (PF17189)	9	9	19	72.147	0	148.63	1718700000	Y	Y	N	N	7	9	7	4	8	4
PHPS_01044	Glycosyl hydrolase family 30 TIM-barrel domain (PF02055);Glycosyl hydrolase family 30 beta sandwich domain (PF17189)	11	10	31.8	60.181	0	306.54	2404600000	Y	Y	N	N	8	8	9	4	8	7
PHPS_01045	Glycosyl hydrolase family 30 TIM-barrel domain (PF02055);Glycosyl hydrolase family 30 beta sandwich domain (PF17189)	4	4	10.4	60.363	0	30.371	94661000	Y	Y	N	N	2	2	3	2	1	2
PHPS_01048	Glycoside-hydrolase family GH114 (PF03537)	5	5	15.5	36.376	0	39.609	47646000	Y	Y	N	N	4	3	2	1	3	2
PHPS_01136	No Pfam domains	4	4	49.5	11.652	0	43.969	107270000	Y	Y	N	N	4	2	4	3	3	3
PHPS_01213	Cellulase (glycosyl hydrolase family 5) (PF00150)	10	10	35.7	51.902	0	96.448	301890000	Y	Y	N	N	6	8	7	1	5	5
PHPS_01287	NAD binding domain of 6-phosphogluconate dehydrogenase (PF03446);6-phosphogluconate dehydrogenase, C-terminal domain (PF00393)	10	10	27	53.269	0	73.655	83774000	Y	Y	N	N	6	6	8	2	4	4
PHPS_01360	NADH:flavin oxidoreductase / NADH oxidase family (PF00724)	7	7	22	41.623	0	41.929	17930000	Y	Y	N	N	1	2	3	0	4	3
PHPS_01369	No Pfam domains	3	3	20.1	29.984	0	35.808	104670000	Y	N	N	N	3	1	2	1	2	1
PHPS_01401	Glutathione S-transferase, N-terminal domain (PF13409);Glutathione S-transferase, C-terminal domain (PF13410)	4	4	17.1	34.923	0	23.34	26595000	Y	N	N	N	2	2	1	0	2	0
PHPS_01427	No Pfam domains	3	3	6.5	48.091	0	48.327	141350000	Y	Y	N	N	1	2	2	2	3	3
PHPS_01577;PHPS_01576	ADP-ribosylation factor family (PF00025)	8	5	54.7	20.689	0	55.214	155300000	Y	Y	N	N	5	4	5	0	3	4
PHPS_01631	Glucokinase (PF02685)	4	3	49.5	11.237	0	28.889	57597000	Y	Y	N	N	2	2	2	3	3	3
PHPS_01700	No Pfam domains	3	3	12.7	31.264	0	20.456	24802000	Y	N	N	N	2	1	3	1	1	1
PHPS_01701	No Pfam domains	4	4	32.4	27.554	0	27.071	23285000	Y	N	Y	N	2	1	4	0	0	0
PHPS_01854	No Pfam domains	3	3	16.3	39.84	0	43.917	192880000	Y	Y	N	N	2	2	3	2	3	3
PHPS_01857	SMP-30/Gluconolactonase/LRE-like region (PF08450)	9	9	35.6	39.71	0	88.786	458250000	Y	Y	N	N	5	3	4	4	8	7
PHPS_01902	Pectinacetylesterase (PF03283)	4	4	14	41.365	0	46.353	417670000	Y	Y	N	N	3	3	4	3	3	3
PHPS_01931	ADP-ribosylation factor family (PF00025)	3	3	26.8	20.666	0	19.409	14335000	N	Y	N	N	1	1	2	0	3	2
PHPS_01999	Thioredoxin-like (PF13905)	2	2	21.9	16.595	0	21.018	41685000	N	Y	N	N	1	2	1	1	2	2
PHPS_02013	No Pfam domains	8	7	35.9	54.978	0	106.04	699560000	Y	Y	N	N	4	5	4	5	7	5
PHPS_02014	No Pfam domains	12	11	49.6	41.102	0	323.31	13625000000	Y	Y	N	N	9	7	10	9	12	10
PHPS_02119	No Pfam domains	3	3	11.9	50.308	0	26.769	265400000	Y	Y	N	N	3	3	2	1	3	2
PHPS_02191	Glutathione S-transferase, N-terminal domain (PF13409);Glutathione S-transferase, C-terminal domain (PF13410)	7	7	24.3	40.429	0	56.001	26705000	Y	Y	N	N	4	3	5	1	5	2
PHPS_02236	Cellulase (glycosyl hydrolase family 5) (PF00150)	7	7	19.7	57.028	0	48.228	113780000	Y	Y	N	N	5	4	4	4	3	4
PHPS_02365	FKBP-type peptidyl-prolyl cis-trans isomerase (PF00254)	4	4	42.6	11.804	0	27.169	138290000	Y	Y	N	N	2	3	3	3	3	3
PHPS_02379	Iron/manganese superoxide dismutases, alpha-hairpin domain (PF00081);Iron/manganese superoxide dismutases, C-terminal domain (PF02777)	7	7	50.2	23.824	0	108.41	567020000	Y	Y	N	N	7	5	6	3	6	5
PHPS_02447	Phosphatidylethanolamine-binding protein (PF01161)	6	6	31.1	27.608	0	78.604	152580000	Y	Y	N	N	4	3	3	3	5	3
PHPS_02508	Trypsin (PF00089)	3	3	5.2	79.45	0	35.749	10436000	Y	N	N	N	3	1	2	0	1	0
PHPS_02569	No Pfam domains	4	4	28.1	27.837	0	68.767	655350000	Y	Y	N	N	3	3	2	2	3	2
PHPS_02580	Ricin-type beta-trefoil lectin domain (PF00652)	17	16	84.7	40.238	0	231.03	1514700000	Y	Y	N	N	13	11	14	5	12	10
PHPS_02690	Cyclophilin type peptidyl-prolyl cis-trans isomerase/CLD (PF00160)	7	7	50.3	18.319	0	76.527	1107600000	Y	Y	N	N	4	6	4	6	5	4
PHPS_02751	Elongation factor P (EF-P) KOW-like domain (PF08207);Eukaryotic elongation factor 5A hypusine, DNA-binding OB fold (PF01287)	3	3	32.7	17.871	0	23.772	27024000	N	Y	N	N	1	0	1	0	3	2
PHPS_02923	NADPH-dependent FMN reductase (PF03358)	5	4	41.5	21.018	0	89.185	48046000	Y	N	N	N	1	2	3	1	3	1
PHPS_03091	No Pfam domains	5	5	79.3	12.868	0	43.851	115470000	Y	Y	N	N	2	2	2	2	4	2
PHPS_03183	Citrate synthase, C-terminal domain (PF00285)	5	5	15.2	51.801	0	47.584	48591000	Y	Y	N	N	3	4	4	1	4	5
PHPS_03244	Glycosyl hydrolase family 53 (PF07745)	3	3	20.3	38.776	0	50.496	781160000	Y	Y	N	N	2	1	2	1	2	3
PHPS_03270	Transglutaminase elicitor (PF16683)	6	6	11.8	86.468	0	55.586	79869000	Y	N	N	N	3	3	6	1	1	1
PHPS_03324	Palmitoyl protein thioesterase (PF02089)	5	3	32.9	29.116	0	24.134	36180000	Y	Y	N	N	2	3	2	3	4	4
PHPS_03325	Palmitoyl protein thioesterase (PF02089)	7	5	41	38.517	0	87.953	162470000	Y	Y	N	N	2	4	3	2	6	5
PHPS_03342	Cutinase (PF01083)	4	4	35.5	22.082	0	246.41	461330000	Y	N	N	N	1	2	4	0	2	0
PHPS_03466	PAN domain (PF00024);PAN domain (PF14295)	5	3	36.7	27.277	0	67.001	1115200000	Y	Y	N	N	5	3	5	4	4	5
PHPS_03474	ROK family (PF00480)	7	7	31.6	31.79	0	70.676	87990000	Y	Y	N	N	4	2	3	3	7	6
PHPS_03476	Calreticulin family (PF00262)	7	7	29	48.093	0	47.401	78986000	Y	Y	N	N	2	2	4	1	6	4
PHPS_03503	UTP--glucose-1-phosphate uridylyltransferase (PF01704);Phosphoglucomutase/phosphomannomutase, alpha/beta/alpha domain III (PF02880);Phosphoglucomutase/phosphomannomutase, alpha/beta/alpha domain II (PF02879);Phosphoglucomutase/phosphomannomutase, alpha/beta/alpha domain I (PF02878)	13	13	15.6	115.64	0	92.685	49397000	Y	Y	N	N	3	5	7	2	5	5
PHPS_03535	No Pfam domains	2	2	90	3.4359	0	210.6	63121000	N	Y	N	N	2	1	1	1	2	2
PHPS_03596	Glutathione S-transferase, C-terminal domain (PF14497);Glutathione S-transferase, N-terminal domain (PF02798)	3	3	8.6	46.317	0	17.578	8063900	Y	N	N	N	2	2	1	0	2	1
PHPS_03632	Carboxylesterase family (PF00135)	13	13	26.5	61.241	0	121.15	293910000	Y	Y	N	N	6	3	5	4	13	11
PHPS_03634	Carboxylesterase family (PF00135)	6	5	15.2	60.644	0	93.201	195440000	Y	Y	N	N	3	2	3	4	5	6
PHPS_03635	Glycosyl hydrolase family 3 N terminal domain (PF00933);Fibronectin type III-like domain (PF14310);Glycosyl hydrolase family 3 C-terminal domain (PF01915)	16	16	27.8	93.965	0	170.03	215080000	N	Y	N	N	5	1	1	7	14	11
PHPS_03760	Peroxidase (PF00141)	20	19	42.1	73.823	0	323.31	1972400000	Y	Y	N	N	17	17	14	13	15	15
PHPS_03799	Glycosyl hydrolases family 6 (PF01341)	4	4	17.3	39.648	0	29.799	49281000	Y	Y	N	N	1	3	4	1	4	3
PHPS_03833	Nucleoside diphosphate kinase (PF00334)	5	5	44.4	16.997	0	39.671	124390000	Y	Y	N	N	3	4	4	3	4	3
PHPS_03970	Glycosyl hydrolase family 3 N terminal domain (PF00933);Glycosyl hydrolase family 3 C-terminal domain (PF01915)	20	15	56.4	68.123	0	293.77	571120000	Y	Y	N	N	4	3	2	15	19	15
PHPS_04033	Peroxidase, family 2 (PF01328)	5	5	26.7	27.209	0	37.71	166330000	Y	N	N	N	5	4	5	1	1	2
PHPS_04055	Aconitase family (aconitate hydratase) (PF00330);Aconitase C-terminal domain (PF00694)	6	6	11.2	83.916	0	35.545	11849000	N	Y	N	N	2	0	1	1	3	2
PHPS_04078	Actin (PF00022)	12	6	37.5	41.867	0	58.878	49653000	Y	Y	N	N	7	5	7	4	9	7
PHPS_04090	Aldo/keto reductase family (PF00248)	2	2	6.9	39.468	0	13.478	5960800	Y	N	Y	N	2	1	2	0	0	0
PHPS_04091	PEP-utilising enzyme, TIM barrel domain (PF02896);Pyruvate phosphate dikinase, PEP/pyruvate binding domain (PF01326);PEP-utilising enzyme, mobile domain (PF00391)	4	3	5.9	98.373	0	33.628	9587800	Y	N	N	N	2	2	4	0	1	1
PHPS_04113	Peroxidase, family 2 (PF01328)	4	4	30.2	11.904	0	212.5	1378200000	Y	Y	N	N	2	3	3	4	4	4
PHPS_04150	Glycosyl hydrolase family 53 (PF07745)	8	8	30.4	38.417	0	116	835440000	Y	Y	N	N	8	7	8	8	8	8
PHPS_04204	No Pfam domains	10	10	53.5	31.348	0	200.79	1861900000	Y	Y	N	N	8	9	9	6	7	9
PHPS_04265	Glycosyl hydrolase family 1 (PF00232)	3	3	11	60.188	0	50.349	43476000	N	Y	N	N	1	2	1	1	3	2
PHPS_04270	Glycosyl hydrolase family 3 N terminal domain (PF00933);Glycosyl hydrolase family 3 C-terminal domain (PF01915)	14	11	35.3	68.202	0	127.5	150730000	Y	Y	N	N	2	2	1	8	13	9
PHPS_04271	Glycosyl hydrolase family 3 N terminal domain (PF00933);Fibronectin type III-like domain (PF14310);Glycosyl hydrolase family 3 C-terminal domain (PF01915)	7	3	13.1	86.474	0	23.946	23692000	Y	Y	N	N	3	3	3	6	6	7
PHPS_04323	Elicitin (PF00964)	2	2	17.7	19.45	0	54.74	99249000	Y	Y	N	N	2	2	2	2	2	2
PHPS_04354	No Pfam domains	3	3	10.2	50.647	0	101.33	433540000	Y	Y	N	N	3	2	3	3	3	3
PHPS_04357	No Pfam domains	7	7	27.4	55.61	0	323.31	334940000	Y	Y	N	N	2	5	4	4	5	4
PHPS_04370	FGGY family of carbohydrate kinases, N-terminal domain (PF00370);FGGY family of carbohydrate kinases, C-terminal domain (PF02782)	4	4	9.9	59.792	0	25.423	27217000	Y	Y	N	N	2	3	2	0	3	2
PHPS_04372	No Pfam domains	3	3	17.1	25.008	0	26.675	34375000	Y	N	N	N	2	2	3	1	0	1
PHPS_04382	Phosphoglycerate kinase (PF00162)	7	7	25.4	43.51	0	45.698	46826000	Y	Y	N	N	3	3	5	1	3	3
PHPS_04441	Eukaryotic-type carbonic anhydrase (PF00194)	10	10	54	30.647	0	95.162	459260000	Y	Y	N	N	6	7	8	0	8	6
PHPS_04473	Glycosyl hydrolase family 3 N terminal domain (PF00933);Glycosyl hydrolase family 3 C-terminal domain (PF01915)	7	5	21.9	59.721	0	50.814	28656000	N	Y	N	N	2	1	0	4	6	5
PHPS_04672	Bacterial alpha-L-rhamnosidase C-terminal domain (PF17390);Bacterial alpha-L-rhamnosidase 6 hairpin glycosidase domain (PF17389)	10	10	23.2	72.595	0	309.35	933210000	Y	Y	N	N	5	6	5	7	10	8
PHPS_04677	Chaperonin 10 Kd subunit (PF00166)	3	3	36.4	11.713	0	23.542	27247000	N	Y	N	N	0	1	1	1	3	3
PHPS_04704;PHPS_12390	Jacalin-like lectin domain (PF01419)	3	3	45.1	12.691	0	23.891	37117000	Y	N	N	N	3	2	2	0	2	0
PHPS_04761	Glycoside hydrolase 131 catalytic N-terminal domain (PF18271)	5	5	14.6	55.604	0	52.16	53772000	Y	N	N	N	4	5	5	1	1	0
PHPS_04810	Antibiotic biosynthesis monooxygenase (PF03992)	6	6	73.6	12.791	0	69.955	317850000	Y	Y	N	N	4	3	4	1	5	5
PHPS_04861	FKBP-type peptidyl-prolyl cis-trans isomerase (PF00254)	3	3	25.4	15.744	0	20.157	32236000	Y	Y	N	N	3	1	2	1	2	2
PHPS_05023	Histidine phosphatase superfamily (branch 1) (PF00300)	7	7	33.1	29.279	0	48.112	83658000	Y	Y	N	N	2	3	4	2	4	4
PHPS_05143	Ctr copper transporter family (PF04145);Heavy-metal-associated domain (PF00403)	2	2	4.5	50.265	0	12.565	13163000	Y	N	Y	N	1	2	2	0	0	0
PHPS_05159	NADPH-dependent FMN reductase (PF03358)	10	10	75	20.968	0	156.66	408680000	Y	Y	N	N	6	8	7	4	9	5
PHPS_05206	Phosphoglucose isomerase (PF00342)	18	18	50.5	60.471	0	187.39	377060000	Y	Y	N	N	13	12	13	6	13	9
PHPS_05266	Cytochrome c (PF00034)	3	3	38.4	11.959	0	28.582	48703000	Y	N	Y	N	1	2	3	0	0	0
PHPS_05276	Elicitin (PF00964)	2	2	19.4	16.811	0	14.147	615310000	N	Y	N	N	2	1	1	2	2	2
PHPS_05280	Hsp70 protein (PF00012)	8	0	15.1	70.932	0	19.902	17106000	Y	Y	N	N	4	4	4	5	6	6
PHPS_05316	NAD-dependent glycerol-3-phosphate dehydrogenase N-terminus (PF01210);NAD-dependent glycerol-3-phosphate dehydrogenase C-terminus (PF07479)	2	2	9.3	37.78	0	15.403	5350700	N	Y	N	Y	0	0	0	0	2	2
PHPS_05341	Zinc-binding dehydrogenase (PF00107);Alcohol dehydrogenase GroES-like domain (PF08240)	4	4	20.9	36.876	0	29.735	44520000	Y	Y	N	N	1	2	3	2	4	3
PHPS_05373	Elicitin (PF00964)	8	8	69.2	12.13	0	323.31	167000000000	Y	Y	N	N	6	8	7	6	6	6
PHPS_05414	Tubulin/FtsZ family, GTPase domain (PF00091);Tubulin C-terminal domain (PF03953)	4	2	12.8	50.112	0	14.623	13079000	Y	Y	N	N	2	2	2	1	2	2
PHPS_05484	alpha/beta hydrolase fold (PF00561)	6	6	12.3	71.374	0	36.164	16294000	Y	Y	N	N	2	0	2	1	4	2
PHPS_05555	lactate/malate dehydrogenase, NAD binding domain (PF00056);lactate/malate dehydrogenase, alpha/beta C-terminal domain (PF02866)	7	5	38.6	27.052	0	56.102	98781000	Y	Y	N	N	4	4	3	0	4	3
PHPS_05610	Histidine phosphatase superfamily (branch 2) (PF00328)	10	10	39.3	48.368	0	135.71	2087800000	Y	Y	N	N	6	8	8	6	10	7
PHPS_05686	Pectate lyase (PF03211)	2	2	11.9	26.992	0	14.976	12308000	Y	N	N	N	2	1	2	0	1	1
PHPS_05909	No Pfam domains	9	9	39.1	41.447	0	68.632	137630000	Y	Y	N	N	6	8	8	1	8	6
PHPS_05929	Helicase conserved C-terminal domain (PF00271);DEAD/DEAH box helicase (PF00270)	3	1	10.5	46.994	0	7.4122	2091100	Y	N	N	N	2	2	2	1	1	1
PHPS_05957	S-adenosyl-L-homocysteine hydrolase, NAD binding domain (PF00670);S-adenosyl-L-homocysteine hydrolase (PF05221)	3	3	9.1	52.492	0	25.327	28639000	N	Y	N	N	0	0	1	2	2	3
PHPS_05992	Adenosine/AMP deaminase (PF00962)	2	2	5.5	56.135	0	17.043	35198000	Y	N	N	N	2	2	2	1	2	1
PHPS_06050	S1/P1 Nuclease (PF02265)	8	8	27.5	43.612	0	108.31	4056700000	Y	Y	N	N	4	3	6	6	6	5
PHPS_06167	No Pfam domains	5	5	17.9	44.47	0	91.753	198630000	Y	Y	N	N	2	2	4	2	2	3
PHPS_06172	Histidine kinase-, DNA gyrase B-, and HSP90-like ATPase (PF02518);Hsp90 protein (PF00183)	2	1	2.7	95.785	0.00090744	7.112	2377400	N	Y	N	N	0	0	1	1	2	2
PHPS_06264	Glycosyl hydrolase family 3 N terminal domain (PF00933);Fibronectin type III-like domain (PF14310);Glycosyl hydrolase family 3 C-terminal domain (PF01915)	18	18	35.6	87.847	0	323.31	3181000000	Y	Y	N	N	15	11	17	14	18	17
PHPS_06327	Bacterial extracellular solute-binding protein (PF13343)	7	7	46.7	38.355	0	59.896	206000000	Y	Y	N	N	3	2	2	4	6	4
PHPS_06368	Cellulase (glycosyl hydrolase family 5) (PF00150)	4	4	8.7	58.687	0	24.803	33734000	Y	N	N	N	3	2	2	0	3	1
PHPS_06414	Ribosomal protein S7e (PF01251)	3	3	20.5	21.512	0	18.575	19733000	N	Y	N	N	1	1	3	1	2	2
PHPS_06419	Lipoxygenase (PF00305)	6	6	21.4	62.766	0	66.74	126600000	Y	Y	N	N	3	3	4	2	5	3
PHPS_06508	Transketolase, pyrimidine binding domain (PF02779);Transketolase, C-terminal domain (PF02780);Transketolase, thiamine diphosphate binding domain (PF00456)	4	4	7	75.512	0	30.12	32204000	Y	Y	N	N	4	3	3	1	4	2
PHPS_06530	No Pfam domains	4	4	5.6	90.244	0	37.722	58309000	Y	Y	N	N	4	1	2	1	3	3
PHPS_06552	No Pfam domains	9	9	60.4	30.094	0	209.33	804630000	Y	Y	N	N	8	6	6	5	5	6
PHPS_06576	No Pfam domains	5	5	4.3	143.73	0	33.891	64348000	Y	Y	N	N	4	3	5	3	4	3
PHPS_06622	Palmitoyl protein thioesterase (PF02089)	6	6	36.3	38.227	0	229.89	366660000	Y	Y	N	N	4	5	5	3	3	4
PHPS_06680	Glucanosyltransferase (PF03198)	16	16	39.8	62.627	0	180.05	490200000	Y	Y	N	N	12	12	12	5	11	8
PHPS_06772	No Pfam domains	4	4	40.6	20.491	0	25.986	67166000	Y	N	N	N	4	0	3	0	1	1
PHPS_06888	Ribosomal protein S21e (PF01249)	3	3	63.3	8.5925	0	27.489	24444000	N	Y	N	N	3	1	1	1	3	2
PHPS_06948	Ribonuclease T2 family (PF00445)	5	5	36.2	35.686	0	112.26	181600000	Y	Y	N	N	4	3	4	1	4	3
PHPS_07049	Glycine-rich protein domain (DUF2403) (PF10290);Putative TOS1-like glycosyl hydrolase (DUF2401) (PF10287)	10	10	34.2	60.115	0	186.58	929520000	Y	Y	N	N	9	6	8	2	6	6
PHPS_07084	Thioredoxin (PF00085);Thioredoxin-like domain (PF13848)	13	13	41.9	56.884	0	104.31	120340000	Y	Y	N	N	2	2	5	2	10	5
PHPS_07112;PHPS_07111	Enolase, C-terminal TIM barrel domain (PF00113);Enolase, N-terminal domain (PF03952)	10	10	39.6	49.108	0	91.535	297910000	Y	Y	N	N	2	4	3	3	9	8
PHPS_07260	Hsp70 protein (PF00012)	4	2	13.7	49.408	0	18.705	42395000	Y	Y	N	N	2	2	1	0	3	3
PHPS_07416	Transglutaminase elicitor (PF16683)	6	5	14.2	83.188	0	323.31	2672400000	Y	Y	N	N	5	6	6	3	5	4
PHPS_07417	Transglutaminase elicitor (PF16683)	9	7	19.4	78.007	0	135.47	5300300000	Y	Y	N	N	7	9	8	7	9	7
PHPS_07418	Transglutaminase elicitor (PF16683)	3	2	7.3	62.649	0	20.159	26360000	Y	Y	N	N	3	3	2	1	3	2
PHPS_07427	Glycosyl hydrolase family 3 N terminal domain (PF00933);Fibronectin type III-like domain (PF14310);Glycosyl hydrolase family 3 C-terminal domain (PF01915)	20	16	50.9	86.411	0	322.83	1144900000	Y	Y	N	N	7	8	9	10	18	15
PHPS_07459	No Pfam domains	2	2	9.1	25.842	0	14.132	8922300	N	Y	N	Y	0	0	0	0	2	2
PHPS_07549	Ribonuclease T2 family (PF00445)	2	2	10.4	35.154	0	39.851	31448000	N	Y	N	N	1	1	2	1	2	2
PHPS_07550	Glucosamine-6-phosphate isomerases/6-phosphogluconolactonase (PF01182)	4	4	27.3	26.458	0	27.672	16639000	N	Y	N	N	0	1	2	0	3	3
PHPS_07619	Glycosyl hydrolase family 1 (PF00232)	8	8	24.3	60.46	0	63.88	204990000	N	Y	N	N	1	0	2	3	8	7
PHPS_07914	Phosphoenolpyruvate carboxykinase (PF01293)	4	4	9.7	62.792	0	24.017	3929200	N	Y	N	Y	0	0	0	0	2	2
PHPS_08020	No Pfam domains	6	6	11.7	45.092	0	46.241	117350000	Y	N	N	N	4	4	6	1	0	0
PHPS_08034	Lactonase, 7-bladed beta-propeller (PF10282)	7	7	23.2	42.591	0	164.86	205640000	Y	Y	N	N	6	7	7	3	5	5
PHPS_08078	Common central domain of tyrosinase (PF00264)	5	5	18.3	53.222	0	36.152	35524000	Y	Y	N	N	3	4	4	0	3	2
PHPS_08129	Heavy-metal-associated domain (PF00403)	2	2	30.6	7.7329	0	12.787	26874000	Y	N	N	N	2	1	2	1	1	1
PHPS_08208	No Pfam domains	7	7	33.5	24.576	0	323.31	2929700000	Y	Y	N	N	6	6	6	2	5	3
PHPS_08242	Glycosyl hydrolase family 3 N terminal domain (PF00933);Fibronectin type III-like domain (PF14310);Glycosyl hydrolase family 3 C-terminal domain (PF01915)	7	3	15.1	85.162	0	37.441	30608000	Y	Y	N	N	4	5	7	1	4	2
PHPS_08354	Aldose 1-epimerase (PF01263)	6	6	29.8	35.636	0	39.054	53484000	Y	Y	N	N	4	1	3	2	3	3
PHPS_08399	Glycosyl hydrolase family 81 C-terminal domain (PF17652)	4	2	11.8	58.397	0	19.914	19073000	Y	N	N	N	2	3	2	0	1	1
PHPS_08428	Enolase, C-terminal TIM barrel domain (PF00113);Enolase, N-terminal domain (PF03952)	6	6	18.3	48.788	0	43.569	33898000	Y	Y	N	N	0	2	2	2	6	4
PHPS_08511	Domain of unknown function (DUF4833) (PF16117)	9	9	56.9	18.8	0	70.696	267350000	Y	Y	N	N	5	3	5	4	6	6
PHPS_08693	Glycosyl hydrolase family 12 (PF01670)	4	3	24.5	25.527	0	28.698	110130000	Y	N	N	N	3	3	3	0	0	1
PHPS_08710	Putative tRNA binding domain (PF01588)	6	6	47.5	20.039	0	60.075	76937000	Y	Y	N	N	4	4	4	3	5	4
PHPS_08825	Beta-glucan synthesis-associated protein (SKN1) (PF03935)	5	5	9.1	83.378	0	29.563	5407000	Y	N	Y	N	2	2	1	0	0	0
PHPS_08864	No Pfam domains	6	5	20.7	51.781	0	53.351	92455000	Y	Y	N	N	5	4	4	0	3	3
PHPS_08867	Calcineurin-like phosphoesterase (PF00149)	3	1	7.9	51.531	0	24.665	81027000	Y	N	N	N	3	3	2	0	1	2
PHPS_08868	Calcineurin-like phosphoesterase (PF00149)	3	2	12.1	52.308	0	13.396	19192000	Y	Y	N	N	2	2	2	1	2	2
PHPS_08869	Calcineurin-like phosphoesterase (PF00149)	8	8	31.6	51.507	0	60.389	134950000	Y	Y	N	N	6	4	3	2	5	4
PHPS_08873	Fructose-bisphosphate aldolase class-II (PF01116)	12	12	50.8	39.284	0	111.62	189490000	Y	Y	N	N	6	7	8	3	9	7
PHPS_08874	Transaldolase/Fructose-6-phosphate aldolase (PF00923)	7	7	27.5	36.754	0	46.848	65760000	Y	Y	N	N	3	3	5	0	2	3
PHPS_08962	No Pfam domains	4	4	27.4	31.879	0	26.568	18503000	Y	Y	N	N	1	4	2	1	3	2
PHPS_09001	No Pfam domains	5	5	31.4	35.006	0	61.147	180260000	Y	Y	N	N	3	3	4	2	2	0
PHPS_09053	No Pfam domains	7	7	27.1	48.428	0	41.468	294990000	Y	Y	N	N	5	3	3	1	4	4
PHPS_09091	RXLR phytopathogen effector protein, Avirulence activity (PF16810)	4	4	26.5	20.338	0	27.295	67086000	Y	Y	N	N	2	1	2	1	4	2
PHPS_09107	NADH:flavin oxidoreductase / NADH oxidase family (PF00724)	15	15	53.6	42.044	0	125.93	317240000	Y	Y	N	N	12	10	10	3	8	9
PHPS_09211	Common central domain of tyrosinase (PF00264)	13	13	29.5	63.962	0	89.636	190180000	Y	Y	N	N	11	10	10	4	7	6
PHPS_09212	Common central domain of tyrosinase (PF00264)	3	3	6.2	69.879	0	20.883	8505800	Y	N	Y	N	3	1	2	0	0	0
PHPS_09225	Triosephosphate isomerase (PF00121)	7	7	44.4	26.958	0	73.149	139310000	Y	Y	N	N	4	4	4	2	6	5
PHPS_09349	SMI1 / KNR4 family (SUKH-1) (PF09346)	5	5	35.1	19.187	0	38.422	45755000	Y	Y	N	N	3	2	3	1	4	4
PHPS_09390	FKBP-type peptidyl-prolyl cis-trans isomerase (PF00254)	4	4	29.5	15.788	0	51.685	35463000	Y	N	N	N	3	1	2	0	2	1
PHPS_09404	Phytotoxin PcF protein (PF09461)	2	2	26.1	7.2223	0	15.196	15643000	Y	N	Y	N	2	2	2	0	0	0
PHPS_09519	No Pfam domains	17	17	56.4	51.707	0	323.31	9846800000	Y	Y	N	N	11	14	14	13	16	14
PHPS_09520	No Pfam domains	10	10	31.4	54.615	0	163.63	670470000	Y	Y	N	N	8	9	7	4	5	4
PHPS_09532	Chitinase class I (PF00182)	4	4	35.8	28.125	0	142.19	764200000	Y	Y	N	N	3	2	3	2	4	3
PHPS_09533	Palmitoyl protein thioesterase (PF02089)	9	9	49.9	39.409	0	280.48	4115800000	Y	Y	N	N	7	6	6	5	8	8
PHPS_09796	Glycosyl hydrolases family 17 (PF00332)	11	11	33.1	42.204	0	196.4	2493100000	Y	Y	N	N	10	7	9	4	10	11
PHPS_09861	Ricin-type beta-trefoil lectin domain (PF00652)	4	3	73.3	9.5525	0	20.518	51379000	Y	Y	N	N	2	3	2	2	3	3
PHPS_09862	No Pfam domains	7	3	62	17.863	0	89.342	1036600000	Y	Y	N	N	6	7	7	5	6	7
PHPS_09863	Elongation factor Tu GTP binding domain (PF00009);Elongation factor Tu C-terminal domain (PF03143);Elongation factor Tu domain 2 (PF03144)	6	1	9.7	68.816	0.00091075	7.1354	7049900	Y	Y	N	N	3	3	3	1	5	4
PHPS_09908;PHPS_09907	Glycosyl hydrolase family 81 C-terminal domain (PF17652);Glycosyl hydrolase family 81 N-terminal domain (PF03639)	5	4	15.1	70.114	0	51.735	65021000	Y	N	N	N	2	3	5	0	1	1
PHPS_09914	Cobalamin-independent synthase, N-terminal domain (PF08267);Cobalamin-independent synthase, Catalytic domain (PF01717)	6	6	11.1	84.931	0	41.21	33134000	Y	Y	N	N	4	2	4	1	5	4
PHPS_09936	No Pfam domains	7	7	17.5	46.922	0	118.42	1966700000	Y	Y	N	N	5	6	6	6	6	6
PHPS_09974	Elicitin (PF00964)	6	6	13.8	70.953	0	51.193	40854000	Y	N	N	N	2	4	2	1	1	1
PHPS_09989	Acetohydroxy acid isomeroreductase, NADPH-binding domain (PF07991);Acetohydroxy acid isomeroreductase, catalytic domain (PF01450)	3	3	8.3	56.439	0	25.571	54362000	Y	Y	N	N	2	2	1	1	2	2
PHPS_09990;PHPS_09991	Fibronectin type III-like domain (PF14310);Glycosyl hydrolase family 3 C-terminal domain (PF01915);Glycosyl hydrolase family 3 N terminal domain (PF00933)	20	16	37.3	85.118	0	323.31	1281200000	Y	Y	N	N	8	9	10	9	19	16
PHPS_10013	Serine carboxypeptidase (PF00450)	4	4	27.5	31.405	0	76.845	1292800000	Y	Y	N	N	4	3	3	3	3	3
PHPS_10114	Glycosyl hydrolases family 32 C terminal (PF08244);Glycosyl hydrolases family 32 N-terminal domain (PF00251)	11	10	30.2	65.943	0	98.271	550680000	Y	Y	N	N	6	7	5	4	7	6
PHPS_10411	Transglutaminase elicitor (PF16683)	6	4	18.1	73.598	0	96.152	176400000	Y	Y	N	N	5	6	3	1	4	2
PHPS_10412	Transglutaminase elicitor (PF16683)	9	6	25.9	62.263	0	108.35	900330000	Y	Y	N	N	6	8	8	5	8	7
PHPS_10417	Cellulase (glycosyl hydrolase family 5) (PF00150)	5	5	14.8	51.514	0	34.273	106740000	Y	N	N	N	2	4	4	1	1	1
PHPS_10684	WD domain, G-beta repeat (PF00400)	8	8	34.1	34.965	0	85.946	68682000	Y	Y	N	N	7	6	6	4	5	4
PHPS_10685;PHPS_12738;PHPS_07813;PHPS_05949	Ubiquitin family (PF00240);Ribosomal L40e family (PF01020);Ribosomal protein S27a (PF01599)	5	3	38.3	14.499	0	46.442	511740000	Y	Y	N	N	2	3	4	3	5	4
PHPS_10714	Glycosyl hydrolase family 10 (PF00331)	7	7	18.8	54.291	0	46.733	34399000	Y	N	N	N	3	2	5	1	1	1
PHPS_10715	Glycosyl hydrolase family 30 TIM-barrel domain (PF02055);Glycosyl hydrolase family 30 beta sandwich domain (PF17189)	21	20	48.7	60.1	0	323.31	17834000000	Y	Y	N	N	15	19	17	12	16	16
PHPS_10716	Necrosis inducing protein (NPP1) (PF05630)	8	8	45.5	27.142	0	157.59	476470000	Y	Y	N	N	6	6	6	4	7	6
PHPS_10725	Glycosyl hydrolase family 10 (PF00331)	8	8	29.4	42.742	0	54.678	69121000	Y	N	Y	N	5	3	6	0	0	0
PHPS_11061	Aminotransferase class-III (PF00202)	5	5	21.2	44.954	0	37.613	13097000	N	Y	N	N	1	4	0	0	3	2
PHPS_11197	No Pfam domains	6	2	54.1	20.022	0	13.911	23650000	Y	Y	N	N	4	5	5	4	5	5
PHPS_11231	Partial alpha/beta-hydrolase lipase region (PF04083)	10	10	40	46.947	0	254.11	2595900000	Y	Y	N	N	8	10	9	6	9	9
PHPS_11237	Glucanosyltransferase (PF03198)	8	8	20.4	53.07	0	85.571	72652000	Y	N	N	N	7	4	5	0	1	1
PHPS_11249	No Pfam domains	3	1	41.8	9.7904	0	7.6321	56026000	Y	Y	N	N	3	3	3	3	3	3
PHPS_11250	Ricin-type beta-trefoil lectin domain (PF00652)	4	4	59.2	11.181	0	57.547	268900000	Y	Y	N	N	3	3	2	2	4	3
PHPS_11299	No Pfam domains	6	5	30.2	28.981	0	51.108	98288000	Y	N	N	N	4	5	3	0	0	1
PHPS_11328	No Pfam domains	3	3	19.7	37.88	0	18.447	164900000	Y	N	N	N	2	1	2	1	2	1
PHPS_11329	No Pfam domains	3	3	9.9	43.527	0	29.577	29451000	Y	N	Y	N	3	1	3	0	0	0
PHPS_11336	No Pfam domains	4	4	29.9	30.604	0	42.771	339500000	Y	Y	N	N	4	2	4	2	2	2
PHPS_11394	Helicase conserved C-terminal domain (PF00271);DEAD/DEAH box helicase (PF00270)	2	2	5.1	48.998	0	12.282	11962000	Y	N	Y	N	2	2	2	0	0	0
PHPS_11458	Pectate lyase (PF03211)	6	3	8.6	103.92	0	44.998	70848000	Y	N	N	N	5	4	3	1	1	0
PHPS_11460	Pectate lyase (PF03211)	5	2	17.1	44.285	0	21.954	161460000	Y	Y	N	N	5	4	3	2	2	2
PHPS_11549	No Pfam domains	7	7	26.8	38.663	0	93.306	1610500000	Y	Y	N	N	6	6	6	4	6	5
PHPS_11831	Arginosuccinate synthase (PF00764)	7	7	19.5	46.813	0	42.937	58577000	Y	N	N	N	1	3	5	1	6	1
PHPS_11866	No Pfam domains	4	4	27.4	28.701	0	41.625	72418000	Y	N	N	N	2	4	4	0	1	1
PHPS_11868	No Pfam domains	7	7	36.7	32.256	0	68.009	446230000	Y	Y	N	N	5	4	5	4	5	4
PHPS_11872	Glycosyl hydrolases family 6 (PF01341)	3	2	6.1	49.116	0	23.711	12015000	N	Y	N	N	1	1	1	2	3	2
PHPS_12003	Papain family cysteine protease (PF00112);Cathepsin propeptide inhibitor domain (I29) (PF08246);ML domain (PF02221)	2	2	7	58.626	0	14.317	12759000	Y	Y	N	N	2	1	2	2	0	2
PHPS_12093	Cysteine-rich secretory protein family (PF00188)	3	3	11.1	45.772	0	31.071	50625000	Y	Y	N	N	1	2	2	1	3	2
PHPS_12124	No Pfam domains	14	11	37.8	65.897	0	121.28	549050000	Y	Y	N	N	12	12	11	6	10	7
PHPS_12155	Dienelactone hydrolase family (PF01738)	4	4	20.7	26.805	0	35.099	60006000	Y	Y	N	N	2	2	2	3	3	3
PHPS_12239	No Pfam domains	4	4	9.4	67.789	0	50.643	356570000	Y	Y	N	N	3	4	2	3	4	3
PHPS_12269	Peroxidase (PF00141)	14	13	29.8	74.505	0	237.51	204350000	Y	Y	N	N	8	7	10	2	8	6
PHPS_12272	Hsp70 protein (PF00012)	8	0	16.3	71.107	0	11.452	11446000	Y	Y	N	N	5	5	4	4	5	6
PHPS_12340	Transglutaminase elicitor (PF16683)	8	8	22.8	54.271	0	96.847	230470000	Y	Y	N	N	6	4	7	2	3	4
PHPS_12362	ADP-ribosylglycohydrolase (PF03747)	5	5	27.7	37.648	0	49.481	61643000	Y	Y	N	N	4	2	4	0	4	4
PHPS_12418	Partial alpha/beta-hydrolase lipase region (PF04083)	14	14	51.6	47.431	0	306.52	2297000000	Y	Y	N	N	11	10	9	11	12	13
PHPS_12448	PA domain (PF02225)	3	3	6.2	60.501	0	18.042	9050200	Y	N	N	N	2	1	2	0	1	2
PHPS_12544	Histidine kinase-, DNA gyrase B-, and HSP90-like ATPase (PF02518);Hsp90 protein (PF00183)	9	7	15.3	80.574	0	45.927	47813000	Y	Y	N	N	2	4	5	2	4	5
PHPS_12570	Glycerophosphoryl diester phosphodiesterase family (PF03009)	4	4	20.1	45.723	0	58.62	29535000	N	Y	N	N	2	1	0	1	3	3
PHPS_12621	No Pfam domains	5	1	28.2	30.846	0	12.121	354070000	Y	Y	N	N	5	5	5	2	2	4
PHPS_12622	No Pfam domains	5	1	23.9	36.276	0	182.77	1016400000	Y	Y	N	N	5	5	5	2	2	3
PHPS_12655	CS domain (PF04969)	3	3	21.2	19.394	0	18.23	24893000	Y	N	N	N	2	1	3	0	2	0
PHPS_12776	Necrosis inducing protein (NPP1) (PF05630)	6	6	41.8	25.431	0	160.1	1229700000	Y	Y	N	N	4	6	5	3	5	5
PHPS_12792	No Pfam domains	2	2	19.5	19.393	0	15.212	16040000	Y	N	N	N	2	2	2	0	1	0
PHPS_12872	No Pfam domains	5	5	49.5	22.042	0	48.889	276110000	Y	Y	N	N	3	5	4	2	2	2
PHPS_12884	Carboxylesterase family (PF00135)	9	8	23.5	59.862	0	98.542	387550000	Y	Y	N	N	5	5	6	8	8	8
PHPS_12892	No Pfam domains	3	3	35.8	12.521	0	25.216	74695000	Y	Y	N	N	2	3	3	3	3	3
PHPS_13062;PHPS_13063	Alkaline phosphatase (PF00245)	6	6	16.7	55.708	0	47.602	37325000	Y	Y	N	N	0	3	2	1	4	5
PHPS_13079	lactate/malate dehydrogenase, alpha/beta C-terminal domain (PF02866);lactate/malate dehydrogenase, NAD binding domain (PF00056)	7	7	39.6	36.973	0	84.391	103530000	Y	Y	N	N	4	5	4	2	7	4
PHPS_13095	NAD(P)H-binding (PF13460)	4	4	18.6	35.272	0	24.597	6249500	N	Y	N	Y	0	0	0	0	3	2
PHPS_13108	NmrA-like family (PF05368)	4	4	13.2	35.575	0	31.466	53814000	Y	N	N	N	3	3	4	1	1	1
PHPS_13129	Phenolic acid decarboxylase (PAD) (PF05870)	3	3	25.3	20.565	0	28.127	61130000	Y	Y	N	N	3	2	2	1	3	3
PHPS_13224	Cysteine-rich secretory protein family (PF00188)	7	4	53.7	17.318	0	93.309	5596500000	Y	Y	N	N	7	6	5	3	6	5
PHPS_13378	Pectate lyase (PF03211)	5	4	25.3	27.343	0	37.844	105320000	Y	Y	N	N	5	3	3	3	3	3
PHPS_13406	No Pfam domains	9	9	36.7	50.923	0	59.092	55768000	Y	Y	N	N	6	7	5	0	3	2
PHPS_13455	Acyl CoA binding protein (PF00887)	4	4	58	9.5346	0	40.81	296700000	Y	Y	N	N	2	3	2	1	3	3
PHPS_13496	No Pfam domains	4	4	29.5	24.909	0	35.917	63354000	Y	N	N	N	4	3	0	1	3	0
PHPS_13500	No Pfam domains	3	3	31.6	14.788	0	69.645	198610000	Y	Y	N	N	2	2	3	2	3	2
PHPS_13586	Copper/zinc superoxide dismutase (SODC) (PF00080)	2	2	26.5	15.873	0	13.119	8261300	N	Y	N	Y	0	0	0	0	2	2
PHPS_13613;PHPS_07993;PHPS_17277;PHPS_13349	Tubulin/FtsZ family, GTPase domain (PF00091);Tubulin C-terminal domain (PF03953)	2	2	9.2	27.137	0	13.258	6678900	Y	N	Y	N	1	2	2	0	0	0
PHPS_13649	PAN domain (PF00024);PAN domain (PF14295)	3	1	22	29.673	0	14.774	705860000	Y	Y	N	N	3	3	3	3	3	3
PHPS_13656	Lytic transglycolase (PF03330)	4	4	10.3	55.246	0	84.534	150300000	Y	Y	N	N	4	2	4	3	3	3
PHPS_13675	No Pfam domains	2	2	8.5	43.048	0	25.897	49204000	Y	Y	N	N	2	1	2	1	2	2
PHPS_13676	No Pfam domains	9	9	39.3	47.503	0	207.85	5047600000	Y	Y	N	N	7	7	7	5	7	5
PHPS_13727	No Pfam domains	15	11	53.8	45.181	0	284.29	1794200000	Y	Y	N	N	10	9	9	6	12	9
PHPS_13739	Pyridoxal-phosphate dependent enzyme (PF00291)	12	8	55.4	36.348	0	80.717	104510000	Y	Y	N	N	2	2	5	3	5	9
PHPS_13740	Pyridoxal-phosphate dependent enzyme (PF00291)	9	5	49.5	34.412	0	43.876	56375000	Y	Y	N	N	2	3	4	3	7	4
PHPS_13775	Bacterial extracellular solute-binding protein (PF13343)	4	2	20.9	39.425	0	28.62	18184000	Y	N	Y	N	1	2	3	0	0	0
PHPS_13792	Eukaryotic-type carbonic anhydrase (PF00194)	4	4	22.9	27.894	0	25.09	106240000	Y	Y	N	N	3	1	2	1	3	2
PHPS_13838	No Pfam domains	10	10	34	55.401	0	149.91	1592100000	Y	Y	N	N	9	9	8	4	7	7
PHPS_13932	PAN domain (PF14295)	11	11	31	63.998	0	110.41	803730000	Y	Y	N	N	4	7	5	5	10	7
PHPS_13933	Calcineurin-like phosphoesterase (PF00149);PAN domain (PF14295)	19	6	49.2	69.588	0	265.22	1976600000	Y	Y	N	N	14	14	14	9	14	15
PHPS_13934	Calcineurin-like phosphoesterase (PF00149)	15	2	56.7	46.518	0	14.83	31329000	Y	Y	N	N	11	12	12	7	12	12
PHPS_13938	Calcineurin-like phosphoesterase (PF00149)	5	5	15.9	45.128	0	42.845	42643000	Y	N	N	N	4	1	3	1	1	1
PHPS_13972	No Pfam domains	2	2	24.8	10.839	0	23.609	31005000	Y	N	N	N	1	2	2	0	2	1
PHPS_14019	Glycine-rich protein domain (DUF2403) (PF10290);Putative TOS1-like glycosyl hydrolase (DUF2401) (PF10287)	25	25	62.1	59.094	0	323.31	9881100000	Y	Y	N	N	21	21	21	18	20	19
PHPS_14130	Glycosyl hydrolase family 63 C-terminal domain (PF03200)	6	6	11.4	68.175	0	41.961	80065000	Y	N	N	N	5	4	5	1	1	0
PHPS_14146	Glycosyl hydrolases family 31 (PF01055)	20	20	71	53.491	0	323.31	4276200000	Y	Y	N	N	15	14	14	10	19	11
PHPS_14170	Cofilin/tropomyosin-type actin-binding protein (PF00241)	6	6	72	15.894	0	285.03	1035900000	Y	Y	N	N	3	4	2	5	6	6
PHPS_14235	No Pfam domains	6	6	20.2	54.514	0	128.48	1868700000	Y	Y	N	N	5	6	5	5	5	6
PHPS_14269	MA3 domain (PF02847)	3	3	12.7	44.439	0	24.134	9930200	N	Y	N	N	0	1	2	1	3	2
PHPS_14273	Glucanosyltransferase (PF03198)	4	1	8	53.881	0	45.339	244430000	Y	Y	N	N	4	3	4	3	3	3
PHPS_14276	Glucanosyltransferase (PF03198)	21	18	45.2	54.44	0	323.31	5743800000	Y	Y	N	N	15	17	17	12	16	17
PHPS_14397	Papain family cysteine protease (PF00112)	3	3	7.8	61.752	0	49.363	58741000	Y	Y	N	N	2	2	3	1	3	2
PHPS_14415	Glycosyl hydrolase family 7 (PF00840)	4	2	10.9	41.546	0	39.003	37088000	Y	N	N	N	2	3	2	0	1	1
PHPS_14416	Glycosyl hydrolase family 7 (PF00840)	16	12	41.6	58.007	0	244.51	1630300000	Y	Y	N	N	11	14	13	7	12	9
PHPS_14724	Common central domain of tyrosinase (PF00264)	4	4	11.1	62.097	0	27.055	27678000	Y	N	N	N	2	2	3	1	1	1
PHPS_14868	Glycine-rich protein domain (DUF2403) (PF10290);Putative TOS1-like glycosyl hydrolase (DUF2401) (PF10287)	5	5	20.9	41.609	0	193.13	633220000	Y	Y	N	N	4	4	5	2	4	4
PHPS_14950;PHPS_03418	Glycosyl hydrolase family 3 N terminal domain (PF00933);Fibronectin type III-like domain (PF14310);Glycosyl hydrolase family 3 C-terminal domain (PF01915)	2	2	5.4	46.356	0	11.72	5897900	Y	N	Y	N	2	1	2	0	0	0
PHPS_14979	No Pfam domains	6	6	18.3	51.9	0	61.178	340020000	Y	Y	N	N	5	5	5	4	4	3
PHPS_15099	Isocitrate/isopropylmalate dehydrogenase (PF00180)	9	8	26	47.777	0	62.31	54232000	Y	Y	N	N	2	2	2	3	7	4
PHPS_15252	Transglutaminase elicitor (PF16683)	18	16	35	57.023	0	277.9	4441300000	Y	Y	N	N	15	15	15	9	14	13
PHPS_15258	Pectate lyase (PF03211)	7	6	37.2	27.339	0	48.761	129730000	Y	Y	N	N	5	2	2	0	4	3
PHPS_15482	Glycosyl hydrolases family 43 (PF04616)	9	9	44.7	35.366	0	67.166	426160000	Y	Y	N	N	6	5	6	2	4	3
PHPS_15606	Jacalin-like lectin domain (PF01419);Endonuclease/Exonuclease/phosphatase family (PF03372)	3	3	10.4	45.501	0	18.804	19509000	Y	N	Y	N	1	3	2	0	0	0
PHPS_15648	Glutathione S-transferase, N-terminal domain (PF02798)	6	6	28.8	32.044	0	42.881	65955000	Y	N	Y	N	4	5	5	0	0	0
PHPS_15662	No Pfam domains	4	4	11.1	58.119	0	40.979	57725000	Y	Y	N	N	1	2	3	2	3	3
PHPS_15676	No Pfam domains	5	5	19.4	44.895	0	59.803	66988000	Y	Y	N	N	3	5	4	2	2	2
PHPS_15783	ATP synthase alpha/beta family, beta-barrel domain (PF02874);ATP synthase alpha/beta family, nucleotide-binding domain (PF00006)	16	15	51.1	53.518	0	167.46	158530000	Y	Y	N	N	8	6	7	6	11	8
PHPS_16339	60s Acidic ribosomal protein (PF00428);Ribosomal protein L10 (PF00466);Insertion domain in 60S ribosomal protein L10P (PF17777)	7	7	37.9	34.435	0	53.089	37260000	Y	Y	N	N	5	3	4	2	3	4
PHPS_16359	Glycosyl hydrolase family 3 N terminal domain (PF00933);Fibronectin type III-like domain (PF14310);Glycosyl hydrolase family 3 C-terminal domain (PF01915)	8	4	13.9	85.666	0	27.17	10246000	Y	Y	N	N	3	3	3	4	8	5
PHPS_16384	Glycosyl hydrolase family 3 N terminal domain (PF00933);Fibronectin type III-like domain (PF14310);Glycosyl hydrolase family 3 C-terminal domain (PF01915)	15	11	34.9	84.35	0	191.74	487270000	Y	Y	N	N	8	8	8	7	12	12
PHPS_16443	Glutaredoxin (PF00462)	3	3	53.8	11.005	0	26.744	37943000	N	Y	N	N	0	0	1	2	2	1
PHPS_16481	Nuclear transport factor 2 (NTF2) domain (PF02136)	3	3	45.8	13.428	0	18.82	11894000	N	Y	N	N	1	1	2	0	2	2
PHPS_16773	14-3-3 protein (PF00244)	5	4	20.9	28.469	0	36.014	109220000	Y	Y	N	N	3	1	2	1	4	3
PHPS_16797	Glucanosyltransferase (PF03198)	7	6	17.4	53.435	0	39.694	90202000	Y	Y	N	N	5	2	5	1	2	2
PHPS_16825	No Pfam domains	5	5	35.3	32.418	0	53.8	289850000	Y	Y	N	N	3	4	3	2	4	2
PHPS_16950;PHPS_16949	No Pfam domains	3	3	11.9	51.689	0	33.432	242580000	Y	Y	N	N	2	2	3	1	3	2
PHPS_16954	No Pfam domains	5	5	6.2	107.97	0	38.08	53524000	Y	N	N	N	4	1	2	0	2	1
PHPS_16978	Ribonuclease T2 family (PF00445)	2	2	47.9	14.998	0	103.25	220800000	Y	Y	N	N	1	2	2	2	2	1
PHPS_17007;PHPS_08566;PHPS_08381	Centromere kinetochore component CENP-T histone fold (PF15511)	3	1	29.1	11.411	0	19.544	20162000	N	Y	N	N	1	0	0	1	2	2
PHPS_17020	No Pfam domains	6	6	19.1	42.353	0	49.631	115450000	Y	Y	N	N	1	4	5	1	5	4
PHPS_17074	Serine carboxypeptidase (PF00450)	3	3	10.4	53.809	0	17.798	9172900	Y	N	Y	N	2	0	3	0	0	0
PHPS_17145	Elongation factor Tu GTP binding domain (PF00009);Elongation factor G, domain IV (PF03764);Elongation Factor G, domain II (PF14492);Elongation factor Tu domain 2 (PF03144);Elongation factor G C-terminus (PF00679)	4	3	7.1	93.832	0	23.516	12391000	N	Y	N	N	0	1	3	2	3	2
PHPS_17223	Glycosyl hydrolase family 30 TIM-barrel domain (PF02055);Glycosyl hydrolase family 30 beta sandwich domain (PF17189)	6	5	15.6	60.877	0	32.549	36976000	Y	Y	N	N	5	4	3	1	4	3
PHPS_17225	No Pfam domains	5	5	57.7	11.675	0	121.18	1336200000	Y	Y	N	N	5	5	4	4	5	4
PHPS_17253;PHPS_17254	Triosephosphate isomerase (PF00121);Glyceraldehyde 3-phosphate dehydrogenase, C-terminal domain (PF02800);Glyceraldehyde 3-phosphate dehydrogenase, NAD binding domain (PF00044)	7	6	30.9	36.151	0	49.609	43809000	Y	Y	N	N	3	1	4	1	6	6
PHPS_17370	Jacalin-like lectin domain (PF01419)	3	3	4.2	111.55	0	24.918	11754000	Y	N	Y	N	2	2	2	0	0	0
PHPS_17406	Lytic polysaccharide mono-oxygenase, cellulose-degrading (PF03067)	4	4	20.7	31.61	0	28.198	14430000	Y	N	Y	N	2	0	3	0	0	0
PHPS_17425	Leucine Rich repeat (PF13516);Protein tyrosine kinase (PF07714)	4	4	6	80.384	0	31.442	187870000	Y	Y	N	N	3	3	3	2	4	2
