# Supplementary material for: Comparative Genomic and Proteomic Analyses of Three Widespread Phytophthora Species: Phytophthora chlamydospora, Phytophthora gonapodyides and Phytophthora pseudosyringae
Source: Microorganisms. 2020 Apr 30;8(5):653. doi: 10.3390/microorganisms8050653 (PMC7285336; doi:10.3390/microorganisms8050653)
Supplement: Supplementary file 1 [file microorganisms-08-00653-s001.zip › microorganisms-782621-supplementary/Supplementary Table S9. Mycelial Protein Groups.xlsx]

## Sheet: Phytophthora chlamydospora
Majority protein IDs	Pfam annotation(s)	Peptides	Unique peptides	Sequence coverage [%]	Mol. weight [kDa]	Q-value	Score	Intensity	Present in Heat	Present in Normal	Present in Oxidative	Unique Heat	Unique Normal	Unique Oxidative	Peptides heat_1	Peptides heat_2	Peptides heat_3	Peptides normal_1	Peptides normal_2	Peptides normal_3	Peptides oxidative_1	Peptides oxidative_2	Peptides oxidative_3
PHCH_00013	Phosphoribosyl transferase domain (PF00156);Orotidine 5'-phosphate decarboxylase / HUMPS family (PF00215)	16	16	41.1	53.963	0	89.505	467820000	Y	Y	Y	N	N	N	1	2	3	2	10	9	1	4	9
PHCH_00015	Mitochondrial large subunit ribosomal protein (Img2) (PF05046)	5	5	34.4	17.68	0	12.761	177520000	Y	Y	Y	N	N	N	2	2	4	1	1	1	3	4	1
PHCH_00019	Ribosomal protein L23 (PF00276)	4	4	38.9	11.025	0	6.1724	27655000	N	N	Y	N	N	N	0	0	1	0	0	0	0	1	3
PHCH_00020	NAC domain (PF01849)	14	14	74.2	17.3	0	323.31	19042000000	Y	Y	Y	N	N	N	11	11	12	11	11	6	14	12	9
PHCH_00024	EF-hand domain pair (PF13833);LETM1-like protein (PF07766)	19	19	30.5	89.846	0	121.78	443740000	N	Y	Y	N	N	N	0	0	3	1	8	13	1	3	12
PHCH_00028	Dynein heavy chain AAA lid domain (PF18198);Dynein heavy chain, N-terminal region 1 (PF08385);Dynein heavy chain AAA lid domain (PF17852);P-loop containing dynein motor region D4 (PF12780);Dynein heavy chain region D6 P-loop domain (PF03028);Microtubule-binding stalk of dynein motor (PF12777);Dynein heavy chain C-terminal domain (PF18199);Dynein heavy chain, N-terminal region 2 (PF08393);ATP-bind…	32	32	11	532.62	0	185.08	283070000	N	Y	Y	N	N	N	0	0	2	0	19	24	0	2	7
PHCH_00050	Glycine-rich protein domain (DUF2403) (PF10290);Putative TOS1-like glycosyl hydrolase (DUF2401) (PF10287)	3	2	10.1	59.757	0	19.237	64716000	Y	Y	Y	N	N	N	1	1	3	1	2	2	1	1	3
PHCH_00051	Glycine-rich protein domain (DUF2403) (PF10290);Putative TOS1-like glycosyl hydrolase (DUF2401) (PF10287)	8	7	25	64.338	0	165.36	425920000	Y	Y	Y	N	N	N	0	1	5	1	4	6	1	3	4
PHCH_00052	ABC transporter (PF00005);ABC-2 family transporter protein (PF12698)	4	4	4.2	221.1	0	13.704	14269000	Y	Y	N	N	N	N	1	1	1	2	1	0	2	0	0
PHCH_00057	Triosephosphate isomerase (PF00121)	27	26	78	27.066	0	323.31	22054000000	Y	Y	Y	N	N	N	17	15	20	14	20	18	9	20	22
PHCH_00071	PH domain (PF00169);START domain (PF01852);Protein of unknown function (DUF1336) (PF07059)	2	2	3.9	78.199	0	5.2306	23754000	N	Y	N	N	N	N	0	0	0	0	1	2	0	0	1
PHCH_00072	OST3 / OST6 family, transporter family (PF04756)	6	6	14.8	40.368	0	22.974	425480000	Y	Y	Y	N	N	N	1	2	4	3	3	5	2	3	5
PHCH_00111	Enoyl-CoA hydratase/isomerase (PF00378)	3	3	21.4	33.556	0	8.7492	44079000	N	Y	N	N	N	N	0	0	0	0	2	3	0	0	2
PHCH_00120	FKBP-type peptidyl-prolyl cis-trans isomerase (PF00254);Cyclophilin type peptidyl-prolyl cis-trans isomerase/CLD (PF00160)	35	34	80.2	52.657	0	323.31	2410100000	Y	Y	Y	N	N	N	6	7	27	9	20	21	8	13	24
PHCH_00121	RNA polymerase Rpb1, domain 3 (PF04983);RNA polymerase Rpb1, domain 4 (PF05000);RNA polymerase Rpb1, domain 5 (PF04998);RNA polymerase Rpb1, domain 2 (PF00623);RNA polymerase Rpb1, domain 1 (PF04997)	24	24	22.3	202.18	0	100.86	243350000	Y	Y	Y	N	N	N	0	2	16	2	3	5	2	13	11
PHCH_00126	No Pfam domains	2	2	4.8	86.676	0	8.9349	4432500	N	N	Y	N	N	N	0	0	0	0	0	1	0	1	1
PHCH_00128	No Pfam domains	7	7	13.5	80.064	0	21.612	68768000	Y	Y	Y	N	N	N	2	2	6	1	0	1	1	3	2
PHCH_00147	Tc5 transposase DNA-binding domain (PF03221);DDE superfamily endonuclease (PF03184)	5	5	10.2	73.174	0	40.434	54883000	N	Y	Y	N	N	N	0	0	4	0	2	2	1	2	3
PHCH_00150	Pentacotripeptide-repeat region of PRORP (PF17177);PPR repeat family (PF13041)	4	4	11.5	71.696	0	8.549	29222000	N	Y	N	N	N	N	0	0	0	0	2	2	0	0	2
PHCH_00151	ABC transporter (PF00005);ABC transporter transmembrane region (PF00664)	9	9	25.6	66.648	0	49.585	172020000	N	Y	N	N	N	N	0	0	0	0	6	8	0	0	3
PHCH_00158	Riboflavin kinase (PF01687)	3	3	28.2	16.712	0	15.966	13988000	N	Y	N	N	Y	N	0	0	0	0	2	1	0	0	0
PHCH_00164	Eukaryotic initiation factor 4E (PF01652)	8	8	50.5	24.445	0	44.207	249880000	N	Y	Y	N	N	N	0	0	2	2	5	6	1	2	5
PHCH_00170	SLBB domain (PF10531);Respiratory-chain NADH dehydrogenase 51 Kd subunit (PF01512);NADH-ubiquinone oxidoreductase-F iron-sulfur binding region (PF10589)	29	29	63.2	55.146	0	311.14	2498000000	Y	Y	Y	N	N	N	2	1	9	8	18	18	2	9	24
PHCH_00172	No Pfam domains	3	3	17.6	32.198	0	78.374	17657000	N	N	Y	N	N	N	0	0	1	0	0	0	1	1	3
PHCH_00186	CorA-like Mg2+ transporter protein (PF01544)	3	3	11.7	51.203	0	24.248	38562000	N	Y	N	N	N	N	0	0	1	0	2	1	0	0	2
PHCH_00202	NADH:flavin oxidoreductase / NADH oxidase family (PF00724)	22	21	74.7	40.957	0	221.13	1849000000	Y	Y	Y	N	N	N	9	9	17	9	15	14	8	13	14
PHCH_00206	No Pfam domains	2	2	12.8	13.89	0	5.8159	54564000	Y	N	Y	N	N	N	2	2	1	2	0	0	2	1	1
PHCH_00216	Glutathione S-transferase, N-terminal domain (PF02798);Glutathione S-transferase, C-terminal domain (PF00043)	7	6	46.2	24.836	0	233.62	744010000	N	Y	Y	N	N	N	0	0	2	0	5	5	0	1	7
PHCH_00219	Nitroreductase family (PF00881)	11	9	59.9	29.167	0	53.389	561700000	Y	Y	N	N	N	N	0	1	3	1	5	9	0	0	7
PHCH_00235	Elongation factor Tu GTP binding domain (PF00009);Elongation factor Tu C-terminal domain (PF03143);Elongation factor Tu domain 2 (PF03144)	25	18	59.9	48.538	0	323.31	51406000000	Y	Y	Y	N	N	N	12	13	19	13	18	15	12	17	16
PHCH_00238	Methyltransferase domain (PF13649)	2	2	9.6	57.891	0	8.5446	18724000	N	Y	N	N	N	N	0	0	0	0	1	2	0	0	2
PHCH_00278	Aldose 1-epimerase (PF01263)	18	18	68.8	36.201	0	192.51	1455800000	Y	Y	Y	N	N	N	3	4	5	10	12	8	4	5	9
PHCH_00291	Zinc finger, ZZ type (PF00569)	2	2	4.8	91.482	0	7.2911	23282000	N	Y	Y	N	N	N	0	0	2	0	1	1	0	1	1
PHCH_00292	Nucleoporin Nup120/160 (PF11715);WD domain, G-beta repeat (PF00400)	4	4	10.3	58.547	0	16.341	22542000	N	Y	Y	N	N	N	0	0	1	0	1	1	0	2	1
PHCH_00295	Protein kinase domain (PF00069)	4	4	9.6	80.741	0	13.896	3275200	N	N	Y	N	N	N	0	0	0	0	0	1	1	2	0
PHCH_00302	Urease, gamma subunit (PF00547);Urease beta subunit (PF00699);Amidohydrolase family (PF01979);Urease alpha-subunit, N-terminal domain (PF00449)	19	19	42.3	89.947	0	274.79	436190000	Y	Y	Y	N	N	N	1	1	6	3	8	13	3	4	8
PHCH_00305	Proteasome subunit (PF00227)	11	11	65.4	26.874	0	68.475	617650000	N	Y	Y	N	N	N	0	0	2	1	6	8	0	1	6
PHCH_00306	Oligosaccharyl transferase STT3 subunit (PF02516)	19	19	28.4	97.793	0	183.22	580640000	Y	Y	Y	N	N	N	1	2	9	2	9	9	2	6	10
PHCH_00312	Fibronectin type III domain (PF00041)	6	6	23	42.714	0	25.56	65340000	N	Y	Y	N	N	N	0	0	4	0	1	4	0	1	2
PHCH_00313	No Pfam domains	25	25	86.4	22.624	0	254.16	2757200000	Y	Y	Y	N	N	N	10	11	15	14	14	13	16	10	17
PHCH_00330	Proteasome subunit (PF00227)	5	5	35.1	21.335	0	59.991	147290000	N	Y	N	N	N	N	0	0	0	0	5	5	0	0	2
PHCH_00339	X8 domain (PF07983);Cellulase (glycosyl hydrolase family 5) (PF00150)	17	17	37.7	75.954	0	171.43	831750000	Y	Y	Y	N	N	N	4	1	7	3	11	9	5	8	7
PHCH_00342	Protein tyrosine kinase (PF07714)	12	12	49	40.062	0	119.96	252890000	Y	Y	Y	N	N	N	1	2	4	1	6	8	0	3	5
PHCH_00345	DRG Family Regulatory Proteins, Tma46 (PF16543);Zinc finger C-x8-C-x5-C-x3-H type (and similar) (PF00642)	4	4	13.3	39.88	0	10.084	50607000	N	Y	Y	N	N	N	0	0	3	0	1	2	0	2	2
PHCH_00350	EF-hand domain pair (PF13833);EF hand (PF13202);EF-hand domain pair (PF13499)	10	10	9.6	275.2	0	51.668	78815000	N	Y	N	N	N	N	0	0	0	0	6	5	0	0	3
PHCH_00369	Major Facilitator Superfamily (PF07690)	2	2	7	55.976	0	4.9642	7623600	N	Y	N	N	Y	N	0	0	0	0	2	1	0	0	0
PHCH_00378	Chaperonin 10 Kd subunit (PF00166)	19	19	60.7	15.708	0	191.97	13079000000	Y	Y	Y	N	N	N	16	15	14	14	12	8	14	14	11
PHCH_00386	Sugar (and other) transporter (PF00083)	10	10	28.2	53.479	0	127.93	1008100000	Y	Y	Y	N	N	N	3	1	5	4	6	6	6	6	6
PHCH_00388	Glutathione S-transferase, C-terminal domain (PF14497);Glutathione S-transferase, N-terminal domain (PF02798)	12	12	64	22.219	0	88.389	1258200000	Y	Y	Y	N	N	N	5	4	5	4	5	7	4	4	6
PHCH_00389	Glutathione S-transferase, C-terminal domain (PF14497);Glutathione S-transferase, N-terminal domain (PF02798)	8	8	50.4	25.155	0	61.738	334320000	N	Y	Y	N	N	N	0	0	1	0	7	5	0	1	5
PHCH_00390	Glutathione S-transferase, C-terminal domain (PF14497);Glutathione S-transferase, N-terminal domain (PF02798)	10	10	39.1	30.597	0	77.688	412220000	Y	Y	Y	N	N	N	0	1	2	2	5	8	2	3	4
PHCH_00393	DNA polymerase alpha subunit B N-terminal (PF08418);DNA polymerase alpha/epsilon subunit B (PF04042)	2	2	4.7	69.001	0	6.5828	14369000	N	Y	N	N	N	N	0	0	0	0	1	1	0	0	2
PHCH_00395	Protein kinase domain (PF00069)	7	7	15.2	77.911	0	28.738	78198000	Y	Y	Y	N	N	N	0	1	6	0	1	1	1	5	3
PHCH_00429	Biotin-requiring enzyme (PF00364)	2	2	34.1	17.401	0	34.184	657470000	N	Y	Y	N	N	N	0	0	1	0	2	2	0	1	2
PHCH_00432	No Pfam domains	7	7	13.6	96.058	0	40.057	47384000	N	N	Y	N	N	N	0	0	5	0	0	3	1	4	2
PHCH_00437	BAG domain (PF02179)	9	9	32.8	40.738	0	66.385	130480000	Y	Y	Y	N	N	N	1	1	6	1	3	3	1	3	5
PHCH_00439	Eukaryotic cytochrome b561 (PF03188)	2	2	11	21.934	0	3.9495	9061500	N	Y	N	N	N	N	0	0	1	0	1	1	1	0	0
PHCH_00442	X-Pro dipeptidyl-peptidase (S15 family) (PF02129);X-Pro dipeptidyl-peptidase C-terminal non-catalytic domain (PF08530)	11	11	25.6	83.34	0	34.72	68099000	N	Y	Y	N	N	N	0	0	3	1	4	5	0	2	3
PHCH_00445	No Pfam domains	7	7	51.6	10.077	0	33.253	600930000	Y	Y	Y	N	N	N	5	4	5	4	2	2	4	5	2
PHCH_00464	2-oxoacid dehydrogenases acyltransferase (catalytic domain) (PF00198)	18	18	65.4	27.704	0	280.28	6974700000	Y	Y	Y	N	N	N	5	6	14	6	12	10	7	13	15
PHCH_00465	Mitochondrial 39-S ribosomal protein L47 (MRP-L47) (PF06984)	3	3	27.1	15.816	0	10.536	201350000	Y	Y	Y	N	N	N	2	2	2	2	2	2	2	2	2
PHCH_00468	Zinc-binding dehydrogenase (PF00107);Alcohol dehydrogenase GroES-like domain (PF08240)	4	3	14	37.099	0	12.311	32089000	N	Y	N	N	N	N	0	0	0	0	2	4	0	0	1
PHCH_00480	Putative GTPase activating protein for Arf (PF01412)	3	3	18.4	46.486	0	10.172	38471000	Y	Y	Y	N	N	N	0	1	2	0	1	1	0	1	2
PHCH_00510	Ribosomal protein S19 (PF00203)	12	12	53.5	17.686	0	133.52	4558000000	Y	Y	Y	N	N	N	9	9	11	8	8	7	8	10	8
PHCH_00513	Calcineurin-like phosphoesterase (PF00149)	2	2	15.2	36.678	0	17.045	42441000	N	Y	N	N	N	N	0	0	1	0	1	2	0	0	2
PHCH_00531	D-arabinono-1,4-lactone oxidase (PF04030);FAD binding domain (PF01565)	10	10	23.9	62.455	0	50.14	156200000	N	Y	N	N	N	N	0	0	0	0	5	9	0	0	1
PHCH_00532	Dienelactone hydrolase family (PF01738)	16	16	57.4	27.018	0	128.57	6086200000	Y	Y	Y	N	N	N	5	6	10	6	11	10	5	9	12
PHCH_00534	Aldehyde dehydrogenase family (PF00171)	11	11	42.4	57.23	0	47.232	176790000	Y	Y	N	N	N	N	0	1	1	1	7	7	0	0	4
PHCH_00543	C2 domain (PF00168)	10	10	41.7	35.129	0	197.04	1596800000	Y	Y	Y	N	N	N	6	7	8	7	5	5	6	8	7
PHCH_00552	No Pfam domains	2	2	50	7.1412	0	6.1739	34940000	N	Y	N	N	N	N	0	0	1	1	2	1	0	1	0
PHCH_00562	Cys/Met metabolism PLP-dependent enzyme (PF01053)	10	10	36.7	43.95	0	55.307	356820000	Y	Y	Y	N	N	N	2	1	5	1	6	9	2	4	5
PHCH_00579	Inorganic pyrophosphatase (PF00719)	8	8	57.3	31.714	0	71.01	222220000	N	Y	N	N	N	N	0	0	1	0	5	7	0	0	4
PHCH_00597	Aminotransferase class I and II (PF00155)	10	7	34.8	53.242	0	140.25	428240000	Y	Y	Y	N	N	N	1	0	2	1	7	10	0	2	4
PHCH_00598	Aminotransferase class I and II (PF00155)	4	1	13.8	54.324	0	4.7196	4412100	N	Y	N	N	N	N	0	0	0	0	3	4	0	0	1
PHCH_00599	Aminotransferase class I and II (PF00155)	5	1	16.5	53.445	0	6.6345	10105000	N	Y	Y	N	N	N	0	0	1	0	3	5	0	1	1
PHCH_00601	Actin (PF00022)	12	12	52.6	44.274	0	76.043	174890000	N	Y	Y	N	N	N	0	0	3	0	5	9	0	2	4
PHCH_00608	Domain of unknown function (DUF3458_C) ARM repeats (PF17432)	11	7	39.8	37.101	0	83.031	468800000	Y	Y	Y	N	N	N	0	1	4	1	6	10	0	4	6
PHCH_00623	No Pfam domains	3	3	19.2	26.25	0	12.509	11383000	N	Y	N	N	N	N	0	0	1	0	1	1	0	0	2
PHCH_00634	No Pfam domains	3	3	15	20.102	0	7.8464	56227000	N	Y	Y	N	N	N	0	0	1	0	2	1	1	1	1
PHCH_00637	Olfactory receptor 4-like (PF14778)	3	3	14.7	45.166	0	26.968	41369000	N	Y	N	N	N	N	0	0	1	0	1	3	0	0	2
PHCH_00639	WW domain (PF00397);RNA recognition motif. (a.k.a. RRM, RBD, or RNP domain) (PF00076)	9	9	32.2	28.362	0	153.35	856950000	Y	Y	Y	N	N	N	6	8	8	7	6	3	6	7	6
PHCH_00668	Ribosomal protein S16 (PF00886)	5	5	61.8	11.654	0	22.614	149760000	Y	Y	Y	N	N	N	2	2	2	1	2	1	3	1	2
PHCH_00676	Bacterial PH domain (PF08000)	2	2	11.5	23.277	0	5.3387	37801000	N	Y	N	N	N	N	0	0	0	0	1	1	0	0	2
PHCH_00684	IQ calmodulin-binding motif (PF00612);WW domain (PF00397);Myosin head (motor domain) (PF00063)	21	20	26.8	141.15	0	108.38	319110000	Y	Y	Y	N	N	N	3	2	5	3	8	10	2	2	11
PHCH_00689	GYF domain (PF02213)	19	19	32.4	120.17	0	116.74	214450000	Y	Y	Y	N	N	N	1	1	10	0	6	8	3	6	9
PHCH_00697	Flavin containing amine oxidoreductase (PF01593)	5	5	17.9	53.176	0	22.94	58623000	N	Y	N	N	N	N	0	0	0	0	2	3	0	0	4
PHCH_00701	pre-mRNA splicing factor component (PF11831);Myb-like DNA-binding domain (PF13921)	4	4	9	86.464	0	15.976	30566000	Y	N	Y	N	N	N	1	1	3	1	0	0	2	3	2
PHCH_00705	AMP-binding enzyme C-terminal domain (PF13193);AMP-binding enzyme (PF00501);Acetyl-coenzyme A synthetase N-terminus (PF16177)	16	3	32.7	73.396	0	16.905	64462000	N	Y	N	N	N	N	0	0	0	0	14	14	0	0	2
PHCH_00706	AMP-binding enzyme C-terminal domain (PF13193);AMP-binding enzyme (PF00501);Acetyl-coenzyme A synthetase N-terminus (PF16177)	19	8	39.2	73.337	0	269.67	774970000	N	Y	N	N	N	N	0	0	0	0	15	19	0	0	2
PHCH_00707	AMP-binding enzyme C-terminal domain (PF13193);AMP-binding enzyme (PF00501);Acetyl-coenzyme A synthetase N-terminus (PF16177)	9	1	13.9	73.1	0.00032573	3.4397	8036200	N	Y	N	N	N	N	0	0	0	0	7	7	0	0	2
PHCH_00711	Stealth protein CR1, conserved region 1 (PF17101);LNR domain (PF00066);Stealth protein CR4, conserved region 4 (PF17103);Stealth protein CR2, conserved region 2 (PF11380);Stealth protein CR3, conserved region 3 (PF17102)	7	7	9.9	149.42	0	43.969	37686000	Y	N	N	N	N	N	1	0	1	0	0	3	0	0	2
PHCH_00733	Fatty acid synthase type I helical domain (PF18314);Fatty acid synthase subunit alpha Acyl carrier domain (PF18325);Domain of unknown function (DUF1729) (PF08354);Beta-ketoacyl synthase, C-terminal domain (PF02801);short chain dehydrogenase (PF00106);Starter unit:ACP transacylase in aflatoxin biosynthesis (PF16073);Acyl transferase domain (PF00698);MaoC like domain (PF01575);Beta-ketoacyl synthas…	17	4	5.1	437.38	0	25.838	120120000	Y	Y	Y	N	N	N	1	1	6	2	12	15	1	4	7
PHCH_00734	short chain dehydrogenase (PF00106)	16	14	83.9	24.371	0	323.31	3611800000	Y	Y	Y	N	N	N	11	11	11	10	11	10	9	10	10
PHCH_00737	DHHA2 domain (PF02833);DHH family (PF01368)	6	6	19.6	45.425	0	81.014	152460000	N	Y	Y	N	N	N	0	0	4	0	2	4	1	2	5
PHCH_00738	Protein of unknown function (DUF1084) (PF06454)	3	3	12.6	51.366	0	9.6454	19726000	Y	N	Y	N	N	N	3	2	1	1	0	0	1	1	1
PHCH_00740	Enoyl-(Acyl carrier protein) reductase (PF13561)	4	4	22.6	29.066	0	26.486	56896000	N	Y	N	N	Y	N	0	0	0	0	3	4	0	0	0
PHCH_00747	No Pfam domains	9	9	30.7	46.068	0	29.877	85805000	N	Y	N	N	N	N	0	0	1	0	2	6	0	0	3
PHCH_00771	No Pfam domains	3	3	17.2	44.491	0	31.308	49965000	N	Y	N	N	N	N	0	0	2	0	1	1	0	0	2
PHCH_00778	Zinc finger C-x8-C-x5-C-x3-H type (and similar) (PF00642)	9	9	34.6	41.703	0	22.775	111680000	N	Y	Y	N	N	N	0	0	5	1	3	5	0	1	5
PHCH_00779	HMG (high mobility group) box (PF00505)	9	9	35.3	24.722	0	81.784	623260000	Y	Y	Y	N	N	N	3	3	7	2	3	6	3	6	6
PHCH_00782	haloacid dehalogenase-like hydrolase (PF00702);Class II Aldolase and Adducin N-terminal domain (PF00596)	4	4	12.7	69.202	0	17.658	28028000	N	Y	Y	N	N	N	0	0	1	0	2	1	0	1	1
PHCH_00786	S1 RNA binding domain (PF00575);Suppressor of forked protein (Suf) (PF05843)	10	10	8.8	212.1	0	27.718	55251000	N	Y	Y	N	N	N	0	0	3	0	2	4	0	2	5
PHCH_00793	Homocysteine S-methyltransferase (PF02574)	8	8	39.2	36.481	0	65.38	104630000	N	Y	N	N	N	N	0	0	1	0	5	6	0	0	2
PHCH_00798	Protein kinase domain (PF00069);PH domain (PF00169)	11	11	11.6	165.52	0	42.076	148690000	Y	Y	Y	N	N	N	0	1	6	0	4	9	1	4	7
PHCH_00800	Ubiquitin carboxyl-terminal hydrolase, family 1 (PF01088)	5	5	26.7	26.882	0	21.116	94635000	N	Y	Y	N	N	N	0	0	2	1	3	2	1	1	3
PHCH_00809	PH domain (PF00169)	20	20	39.6	58.956	0	231.2	582330000	Y	Y	Y	N	N	N	11	9	12	5	7	5	7	5	11
PHCH_00811	CS domain (PF04969)	12	12	51.2	19.392	0	48.545	811010000	Y	Y	Y	N	N	N	3	5	6	4	5	3	3	5	8
PHCH_00821	Coatomer epsilon subunit (PF04733)	4	4	21.6	32.279	0	39.123	140610000	N	Y	N	N	N	N	0	0	0	0	4	4	0	0	1
PHCH_00822;PHCH_00823	ARP2/3 complex ARPC3 (21 kDa) subunit (PF04062)	3	3	29.3	19.509	0	92.015	282700000	Y	Y	Y	N	N	N	1	1	3	1	1	2	1	3	1
PHCH_00834	Leo1-like protein (PF04004)	4	4	16	52.432	0	14.856	38338000	N	Y	Y	N	N	N	0	0	2	0	1	2	1	3	1
PHCH_00838	Transglutaminase elicitor (PF16683)	8	7	22.4	90.214	0	247.93	681450000	Y	Y	Y	N	N	N	2	3	6	1	7	5	2	4	4
PHCH_00844	IQ calmodulin-binding motif (PF00612);Myosin head (motor domain) (PF00063)	10	9	10.1	153.85	0	57.964	67631000	Y	Y	Y	N	N	N	0	1	2	0	6	4	0	3	3
PHCH_00874	Gtr1/RagA G protein conserved region (PF04670)	4	4	18.6	40.344	0	32.955	13190000	N	Y	N	N	Y	N	0	0	0	0	2	3	0	0	0
PHCH_00886	No Pfam domains	3	3	7.9	79.001	0	20.3	23229000	N	N	Y	N	N	N	0	0	2	0	0	0	0	2	1
PHCH_00888;PHCH_03069	Peptidase dimerisation domain (PF07687);Peptidase family M20/M25/M40 (PF01546)	2	2	7.4	46.547	0	19.998	24566000	N	Y	N	N	N	N	0	0	0	0	2	1	0	0	1
PHCH_00890	Enoyl-CoA hydratase/isomerase (PF00378)	7	7	34.4	30.931	0	26.199	98447000	N	Y	N	N	N	N	0	0	0	0	5	5	0	0	2
PHCH_00891	Semialdehyde dehydrogenase, dimerisation domain (PF02774);Semialdehyde dehydrogenase, NAD binding domain (PF01118)	17	17	63.7	41.819	0	169.52	500940000	N	Y	Y	N	N	N	0	0	2	0	12	10	0	2	10
PHCH_00909	DJ-1/PfpI family (PF01965)	6	6	48.4	23.067	0	23.976	127840000	N	Y	N	N	N	N	0	0	1	0	3	5	0	0	2
PHCH_00917	Helicase conserved C-terminal domain (PF00271);DEAD/DEAH box helicase (PF00270)	7	7	23.6	45.871	0	21.035	65085000	N	Y	Y	N	N	N	0	0	1	0	3	5	0	1	1
PHCH_00935;PHCH_00930	No Pfam domains	3	3	13.7	51.702	0	13.97	9649100	N	Y	N	N	N	N	1	0	0	0	1	1	0	0	1
PHCH_00940;PHCH_00925	Aminotransferase class-III (PF00202);AAA domain (PF13500)	27	27	50.2	88.202	0	254.77	981770000	Y	Y	Y	N	N	N	3	3	7	5	13	19	5	5	13
PHCH_00943;PHCH_00922	Unconventional myosin tail, actin- and lipid-binding (PF06017);Myosin head (motor domain) (PF00063)	30	30	35.4	123.78	0	174.34	508190000	N	Y	Y	N	N	N	0	0	10	1	14	20	0	7	15
PHCH_00957	Helicase conserved C-terminal domain (PF00271);DEAD/DEAH box helicase (PF00270)	22	22	64.9	46.967	0	323.31	5978300000	Y	Y	Y	N	N	N	2	2	8	3	17	16	2	8	15
PHCH_00958	DnaJ domain (PF00226)	5	5	11.6	46.744	0	9.9201	25496000	N	Y	N	N	N	N	0	0	0	0	3	2	0	0	2
PHCH_00965	Ribosomal protein L16p/L10e (PF00252)	24	24	80.8	23.694	0	196.97	11356000000	Y	Y	Y	N	N	N	7	9	19	7	9	8	11	14	13
PHCH_00973	2OG-Fe(II) oxygenase superfamily (PF03171);non-haem dioxygenase in morphine synthesis N-terminal (PF14226)	7	7	35.8	39.986	0	34.737	137630000	N	Y	Y	N	N	N	0	0	1	2	3	3	1	0	5
PHCH_00976	2-oxoglutarate dehydrogenase C-terminal (PF16870);Transketolase, pyrimidine binding domain (PF02779);2-oxoglutarate dehydrogenase N-terminus (PF16078);Dehydrogenase E1 component (PF00676)	37	37	46.9	117.42	0	304.41	2177700000	Y	Y	Y	N	N	N	3	3	9	3	19	26	4	5	25
PHCH_00995	No Pfam domains	10	9	60.1	18.105	0	91.035	844740000	Y	Y	Y	N	N	N	2	3	3	1	8	8	1	3	4
PHCH_01008	Tetrahydrofolate dehydrogenase/cyclohydrolase, NAD(P)-binding domain (PF02882);Tetrahydrofolate dehydrogenase/cyclohydrolase, catalytic domain (PF00763)	8	8	32.3	35.647	0	54.916	151890000	Y	Y	Y	N	N	N	2	1	1	2	5	5	2	2	4
PHCH_01011	F-actin capping protein alpha subunit (PF01267)	7	7	40.3	32.73	0	57.683	202650000	Y	Y	Y	N	N	N	1	0	3	0	5	6	0	3	6
PHCH_01014	Aconitase C-terminal domain (PF00694);Aconitase family (aconitate hydratase) (PF00330)	18	18	42.8	76.53	0	110.68	538100000	Y	Y	Y	N	N	N	2	1	7	1	13	12	0	2	9
PHCH_01017	Oxidoreductase family, NAD-binding Rossmann fold (PF01408)	9	9	33.5	38.067	0	68.532	220940000	N	Y	Y	N	N	N	0	0	2	1	6	7	0	2	4
PHCH_01042	Annexin (PF00191)	35	35	80.5	36.324	0	323.31	9602200000	Y	Y	Y	N	N	N	22	22	25	20	21	21	20	19	24
PHCH_01046	No Pfam domains	3	3	7.1	94.556	0	6.717	8812000	N	Y	N	N	N	N	0	0	0	0	2	1	0	0	2
PHCH_01050	Regulator of chromosome condensation (RCC1) repeat (PF00415)	4	4	26.8	27.633	0	13.388	59745000	N	Y	N	N	N	N	0	0	0	0	2	3	0	0	1
PHCH_01054	Aminotransferase class I and II (PF00155)	12	12	49.3	47.208	0	80.546	216050000	Y	Y	Y	N	N	N	2	1	1	1	7	9	2	2	7
PHCH_01062	Elicitin (PF00964)	2	2	12.3	20.807	0	52.613	143720000	N	Y	Y	N	N	N	0	0	2	0	1	1	0	1	1
PHCH_01065	Signal recognition particle, alpha subunit, N-terminal (PF04086);SRP54-type protein, GTPase domain (PF00448);SRP54-type protein, helical bundle domain (PF02881)	4	4	10.6	67.017	0	14.36	32852000	N	Y	N	N	N	N	0	0	1	0	1	3	0	0	1
PHCH_01066	Dopa 4,5-dioxygenase family (PF08883)	3	3	14.4	18.859	0	20.579	69557000	Y	Y	Y	N	N	N	0	1	1	1	2	2	0	1	1
PHCH_01072	Calcineurin-like phosphoesterase (PF00149);Tetratricopeptide repeat (PF13181);PPP5 TPR repeat region (PF08321)	4	4	13	55.351	0	19.562	41077000	N	Y	Y	N	N	N	0	0	1	0	2	4	0	2	1
PHCH_01078	Ham1 family (PF01725)	10	10	84.3	20.917	0	52.515	279120000	Y	Y	Y	N	N	N	2	3	6	4	6	4	1	3	9
PHCH_01081	Aminotransferase class I and II (PF00155)	2	2	42.3	12.284	0	9.3258	98940000	Y	Y	Y	N	N	N	0	1	1	0	2	2	0	1	2
PHCH_01102	Paf1 complex subunit CDC73 N-terminal (PF16050);RNA pol II accessory factor, Cdc73 family, C-terminal (PF05179)	3	3	7.7	48.19	0	11.316	36123000	Y	Y	Y	N	N	N	0	1	3	0	1	1	1	1	1
PHCH_01110	AhpC/TSA family (PF00578);C-terminal domain of 1-Cys peroxiredoxin (PF10417)	7	7	27.5	42.204	0	29.059	129580000	Y	Y	Y	N	N	N	0	1	3	0	2	4	1	1	4
PHCH_01154	Translation initiation factor SUI1 (PF01253);Pre-PUA-like domain (PF17832)	5	5	13.6	64.674	0	10.458	43097000	N	Y	Y	N	N	N	0	0	2	0	3	2	0	1	3
PHCH_01157	Modifier of rudimentary (Mod(r)) protein (PF07200)	5	5	26	39.418	0	22.153	40093000	Y	Y	Y	N	N	N	1	1	1	1	1	1	1	1	4
PHCH_01170	Biopterin-dependent aromatic amino acid hydroxylase (PF00351)	2	2	8.5	46.09	0	5.6534	14763000	N	Y	N	N	N	N	0	0	0	0	1	1	0	0	2
PHCH_01171	Ubiquitin family (PF00240)	6	6	61.8	10.376	0	41.037	301950000	Y	Y	Y	N	N	N	1	2	5	3	5	4	3	5	4
PHCH_01173	Iron-sulphur cluster biosynthesis (PF01521)	3	3	39.6	16.296	0	9.4803	66353000	N	Y	N	N	N	N	0	0	1	0	2	2	0	0	3
PHCH_01182	Glyoxalase/Bleomycin resistance protein/Dioxygenase superfamily (PF13669)	10	10	70.4	19.408	0	69.874	487440000	Y	Y	Y	N	N	N	1	1	4	1	9	9	1	1	6
PHCH_01196	Biotin carboxylase, N-terminal domain (PF00289);Biotin carboxylase C-terminal domain (PF02785);Carbamoyl-phosphate synthase L chain, ATP binding domain (PF02786);Propionyl-coenzyme A carboxylase BT domain (PF18140);Biotin-requiring enzyme (PF00364)	24	24	44.8	83.578	0	243.6	921080000	N	Y	Y	N	N	N	0	0	2	0	17	19	0	1	16
PHCH_01202	Protein phosphatase inhibitor 2 (IPP-2) (PF04979)	3	3	37.8	20.47	0	12.615	72118000	Y	Y	Y	N	N	N	2	3	2	1	1	0	2	2	1
PHCH_01208	Gar1/Naf1 RNA binding region (PF04410)	3	3	30.2	20.372	0	22.098	48884000	N	Y	Y	N	N	N	0	0	2	0	1	1	0	1	2
PHCH_01210	Helix-turn-helix (PF01381);Multiprotein bridging factor 1 (PF08523)	14	14	88	16.218	0	97.267	1107700000	Y	Y	Y	N	N	N	13	12	9	11	7	2	11	6	5
PHCH_01218	60s Acidic ribosomal protein (PF00428)	5	5	34.2	12.487	0	199.61	1828200000	Y	Y	Y	N	N	N	4	4	3	4	4	1	4	5	3
PHCH_01219	No Pfam domains	4	4	36	8.763	0	10.898	166010000	Y	Y	Y	N	N	N	3	2	3	3	3	1	3	2	0
PHCH_01221	No Pfam domains	2	2	5.6	33.213	0	5.0662	20986000	N	Y	N	N	N	N	0	0	0	0	2	2	0	0	1
PHCH_01223	No Pfam domains	24	21	81.1	31.268	0	323.31	14781000000	Y	Y	Y	N	N	N	17	17	17	15	16	11	20	15	13
PHCH_01240;PHCH_01241	alpha/beta hydrolase fold (PF00561)	2	2	7.2	38.333	0	17.028	11107000	N	Y	N	N	N	N	0	0	0	0	1	2	0	0	2
PHCH_01251;PHCH_01252	MBOAT, membrane-bound O-acyltransferase family (PF03062)	2	2	5.3	55.473	0	3.9672	12713000	N	Y	N	N	Y	N	0	0	0	0	2	1	0	0	0
PHCH_01256	Amino-transferase class IV (PF01063)	14	14	39.1	43.458	0	73.498	800290000	Y	Y	Y	N	N	N	1	1	2	4	10	8	2	2	10
PHCH_01264	NF-kappa-B-activating protein C-terminal domain (PF06047)	2	2	8.1	41.061	0	6.2964	15365000	Y	N	Y	N	N	N	1	1	2	1	0	0	1	1	0
PHCH_01273	PPIC-type PPIASE domain (PF00639)	5	5	33.6	12.325	0	77.116	719010000	Y	Y	Y	N	N	N	2	4	4	3	4	4	2	5	4
PHCH_01274	ABC1 family (PF03109)	6	6	21.4	64.12	0	23.368	57273000	N	Y	N	N	N	N	0	0	1	0	1	3	0	0	3
PHCH_01279	Aldehyde dehydrogenase family (PF00171)	18	18	52.8	54.309	0	133.05	779270000	N	Y	N	N	N	N	0	0	3	0	13	14	0	0	8
PHCH_01291	Uracil phosphoribosyltransferase (PF14681)	6	6	34.4	24.774	0	22.339	93821000	N	Y	Y	N	N	N	0	0	0	1	3	5	1	0	3
PHCH_01301	No Pfam domains	2	2	20.8	18.13	0	20.997	202650000	Y	Y	Y	N	N	N	1	1	1	1	2	1	1	2	1
PHCH_01302	Acyl-CoA dehydrogenase, C-terminal domain (PF00441);Acyl-CoA dehydrogenase, middle domain (PF02770);Acyl-CoA dehydrogenase, N-terminal domain (PF02771);Phosphotransferase enzyme family (PF01636)	9	9	15	89.098	0	36.804	68025000	N	Y	N	N	N	N	0	1	0	0	6	6	0	0	0
PHCH_01305	Sec23-binding domain of Sec16 (PF12931);Vesicle coat trafficking protein Sec16 mid-region (PF12932)	11	11	8.4	274.97	0	62.133	156320000	Y	Y	Y	N	N	N	5	5	8	3	5	4	4	3	4
PHCH_01306	Ras family (PF00071)	3	3	22.6	19.805	0	10.457	58871000	N	Y	N	N	N	N	0	0	0	0	1	3	0	0	2
PHCH_01307	Bacterial transferase hexapeptide (six repeats) (PF00132)	10	10	28	25.578	0	86.527	1689100000	Y	Y	Y	N	N	N	5	5	5	5	3	3	7	7	7
PHCH_01309	Ribosomal protein L14p/L23e (PF00238)	13	13	69.5	14.905	0	112.56	3313200000	Y	Y	Y	N	N	N	6	7	12	7	7	6	8	10	10
PHCH_01315	DSHCT (NUC185) domain (PF08148);Helicase conserved C-terminal domain (PF00271);DEAD/DEAH box helicase (PF00270);rRNA-processing arch domain (PF13234)	7	7	13	119.02	0	27.688	49405000	N	Y	Y	N	N	N	0	0	4	0	1	4	0	2	3
PHCH_01330;PHCH_08750;PHCH_03842;PHCH_04325;PHCH_07884	ABC-2 type transporter (PF01061);ABC transporter (PF00005)	2	2	2.9	121.43	0	7.1794	23885000	N	Y	N	N	Y	N	0	0	0	0	2	1	0	0	0
PHCH_01333	Protein kinase domain (PF00069)	12	12	48.3	42.075	0	69.355	251600000	N	Y	Y	N	N	N	0	0	4	0	7	10	0	2	6
PHCH_01334	Stealth protein CR1, conserved region 1 (PF17101);Stealth protein CR4, conserved region 4 (PF17103);Stealth protein CR2, conserved region 2 (PF11380);Stealth protein CR3, conserved region 3 (PF17102)	9	9	23.6	56.224	0	36.197	123070000	N	Y	N	N	N	N	0	0	1	0	4	7	0	0	4
PHCH_01335	Stealth protein CR2, conserved region 2 (PF11380);Stealth protein CR3, conserved region 3 (PF17102)	3	3	10.3	54	0	25.557	37262000	N	Y	N	N	N	N	0	0	0	0	2	3	0	0	1
PHCH_01341	Ribosomal protein L30p/L7e (PF00327);Ribosomal L30 N-terminal domain (PF08079)	23	23	54.5	27.739	0	135.85	8867800000	Y	Y	Y	N	N	N	7	8	16	9	10	9	13	14	11
PHCH_01360	No Pfam domains	8	8	15.5	104.98	0	54.839	92296000	Y	Y	Y	N	N	N	1	1	2	1	4	4	0	2	5
PHCH_01362	Sodium/hydrogen exchanger family (PF00999)	2	2	3.7	64.978	0.000323	3.3353	5360200	Y	N	N	N	N	N	1	0	2	1	0	0	1	0	0
PHCH_01363	Ribonucleotide reductase, small chain (PF00268)	2	2	11	43.705	0	12.522	40853000	Y	Y	Y	N	N	N	1	1	0	1	1	1	1	0	1
PHCH_01383	No Pfam domains	4	4	23.4	28.387	0	42.223	66688000	Y	Y	Y	N	N	N	2	2	3	2	1	1	3	0	1
PHCH_01394	AAA lid domain (PF17871);ATPase family associated with various cellular activities (AAA) (PF00004);C-terminal, D2-small domain, of ClpB protein (PF10431);Clp amino terminal domain, pathogenicity island component (PF02861);AAA domain (Cdc48 subfamily) (PF07724)	65	62	65.1	100.76	0	323.31	3652800000	Y	Y	Y	N	N	N	7	3	38	2	29	34	2	23	34
PHCH_01395	Zinc-binding dehydrogenase (PF00107);Alcohol dehydrogenase GroES-like domain (PF08240)	2	2	14	37.005	0	7.6603	16265000	N	Y	N	N	Y	N	0	0	0	0	1	2	0	0	0
PHCH_01397	Prenyltransferase and squalene oxidase repeat (PF00432)	3	3	11	45.349	0	15.11	33284000	N	Y	N	N	N	N	0	0	0	0	1	1	0	0	2
PHCH_01399	D-isomer specific 2-hydroxyacid dehydrogenase, NAD binding domain (PF02826)	3	3	9.8	43.413	0	9.8932	14148000	N	Y	N	N	Y	N	0	0	0	0	1	3	0	0	0
PHCH_01405	Cytochrome b5-like Heme/Steroid binding domain (PF00173)	5	5	56.5	15.788	0	58.327	194160000	Y	Y	Y	N	N	N	1	1	2	1	2	2	1	3	3
PHCH_01409	3-hydroxyacyl-CoA dehydrogenase, C-terminal domain (PF00725);3-hydroxyacyl-CoA dehydrogenase, NAD binding domain (PF02737)	10	10	51.2	34.819	0	59.39	290030000	Y	Y	N	N	N	N	1	0	1	0	9	7	0	0	2
PHCH_01414	RNA recognition motif. (a.k.a. RRM, RBD, or RNP domain) (PF00076)	35	35	66.1	56.147	0	323.31	4809400000	Y	Y	Y	N	N	N	9	8	21	7	17	20	9	16	21
PHCH_01417	No Pfam domains	3	3	12.5	23.174	0	23.479	24078000	N	Y	Y	N	N	N	0	0	1	1	1	1	0	1	1
PHCH_01418	Vesicle transport v-SNARE protein N-terminus (PF05008)	4	4	21.9	24.43	0	12.727	27719000	Y	Y	Y	N	N	N	2	3	1	2	1	0	3	2	0
PHCH_01425	Catalytic LigB subunit of aromatic ring-opening dioxygenase (PF02900)	6	4	31.5	31.415	0	35.266	152490000	N	Y	Y	N	N	N	0	0	2	1	2	2	0	1	4
PHCH_01428	Cytokine-induced anti-apoptosis inhibitor 1, Fe-S biogenesis (PF05093)	8	8	40.9	29.38	0	82.293	153880000	Y	Y	Y	N	N	N	2	1	4	1	4	3	1	3	3
PHCH_01438	CPSF A subunit region (PF03178);Mono-functional DNA-alkylating methyl methanesulfonate N-term (PF10433)	8	8	10	126.19	0	25.29	71133000	N	Y	N	N	N	N	0	0	2	0	5	5	0	0	2
PHCH_01443	No Pfam domains	3	3	10.1	63.653	0	8.8964	14253000	Y	N	Y	N	N	N	0	1	2	1	0	0	2	0	1
PHCH_01468	alpha/beta hydrolase fold (PF00561)	10	10	30.8	45.837	0	24.427	189750000	N	Y	Y	N	N	N	0	0	2	0	6	6	0	1	5
PHCH_01473	Pyridoxal-phosphate dependent enzyme (PF00291)	25	16	69.8	36.283	0	323.31	16453000000	Y	Y	Y	N	N	N	5	10	15	8	15	18	9	12	20
PHCH_01474	Pyridoxal-phosphate dependent enzyme (PF00291)	24	15	84.9	34.402	0	323.31	7457500000	Y	Y	Y	N	N	N	14	17	18	16	15	16	13	20	21
PHCH_01476	RNA polymerases N / 8 kDa subunit (PF01194)	2	2	19.4	8.4378	0	6.146	9595500	N	Y	N	N	N	N	0	0	0	0	1	1	0	0	1
PHCH_01479	Ribosomal S17 (PF00833)	16	16	70.2	15.175	0	200.55	4238300000	Y	Y	Y	N	N	N	6	5	13	3	10	11	4	7	11
PHCH_01483	Reverse transcriptase (RNA-dependent DNA polymerase) (PF00078);RNase H-like domain found in reverse transcriptase (PF17917);Integrase core domain (PF00665);Aspartyl protease (PF09668);Integrase zinc binding domain (PF17921)	2	2	1.1	294.57	0.00094667	2.9824	12827000	N	Y	N	N	Y	N	0	0	0	0	1	2	0	0	0
PHCH_01498	Cytochrome c oxidase subunit Vb (PF01215)	16	16	63.9	14.996	0	262.84	12997000000	Y	Y	Y	N	N	N	11	13	13	14	9	9	12	13	10
PHCH_01534	Peptidase family M3 (PF01432)	16	16	31.4	81.9	0	120.25	327200000	N	Y	N	N	N	N	0	0	2	1	10	12	0	0	9
PHCH_01546	Ribosomal protein L23 (PF00276);Ribosomal protein L23, N-terminal domain (PF03939)	15	15	62.8	16.567	0	230.29	4658800000	Y	Y	Y	N	N	N	8	9	11	4	8	6	8	11	9
PHCH_01565	NADPH-dependent FMN reductase (PF03358)	13	13	64.5	20.956	0	296.19	1877600000	Y	Y	Y	N	N	N	6	6	11	5	5	8	4	7	12
PHCH_01568	Fatty acid desaturase (PF00487)	4	4	9.4	36.855	0	20.891	111900000	Y	Y	Y	N	N	N	1	1	2	1	1	1	0	1	2
PHCH_01610	Patched family (PF02460);Niemann-Pick C1 N terminus (PF16414)	5	1	5.8	162.94	0	3.8832	1229000	N	Y	Y	N	N	N	0	0	2	0	3	3	0	2	3
PHCH_01613	Protein of unknown function (DUF775) (PF05603)	2	2	21.6	20.555	0	6.2503	7014300	N	Y	N	N	Y	N	0	0	0	0	1	1	0	0	0
PHCH_01619	Pirin (PF02678);Pirin C-terminal cupin domain (PF05726)	7	6	29.7	39.143	0	21.639	110230000	N	Y	Y	N	N	N	0	0	2	0	3	6	0	1	3
PHCH_01664	No Pfam domains	3	3	22.3	38.846	0	170.33	483640000	Y	Y	Y	N	N	N	1	1	3	1	2	2	1	2	2
PHCH_01666	C2 domain (PF00168)	6	6	21.2	44.494	0	27.159	55535000	N	Y	N	N	N	N	0	0	0	0	1	6	0	0	4
PHCH_01667	Endomembrane protein 70 (PF02990)	4	4	11.1	72.277	0	30.15	97316000	N	Y	Y	N	N	N	0	0	3	0	2	2	0	1	4
PHCH_01677	ABC-2 type transporter (PF01061);ABC transporter (PF00005)	3	2	3.5	154.66	0.0054755	1.8335	98481000	N	Y	Y	N	N	N	0	0	2	0	2	2	0	1	3
PHCH_01681	Glycosyltransferase family 20 (PF00982);Trehalose-phosphatase (PF02358);Starch binding domain (PF00686)	10	10	12.9	132.06	0	43.559	127240000	N	Y	Y	N	N	N	0	0	3	0	6	8	0	1	4
PHCH_01689	tRNA synthetase class II core domain (G, H, P, S and T) (PF00587);Prolyl-tRNA synthetase, C-terminal (PF09180);Anticodon binding domain (PF03129);Aminoacyl-tRNA editing domain (PF04073)	45	45	67.8	80.179	0	323.31	2697200000	Y	Y	Y	N	N	N	6	3	25	4	22	29	7	17	28
PHCH_01691	Acyl-CoA dehydrogenase, C-terminal domain (PF00441);Acyl-CoA dehydrogenase, middle domain (PF02770);Acyl-CoA dehydrogenase, N-terminal domain (PF02771)	13	13	48.9	45.78	0	170.99	680530000	N	Y	Y	N	N	N	0	0	2	2	10	9	0	1	11
PHCH_01707	PAN domain (PF14295)	23	23	56.5	41.198	0	323.31	8023400000	Y	Y	Y	N	N	N	17	16	13	15	14	7	19	10	9
PHCH_01718	SIT4 phosphatase-associated protein (PF04499)	13	13	23.7	88.237	0	85.391	265670000	Y	Y	Y	N	N	N	1	1	2	0	7	8	1	1	6
PHCH_01723	Nicotinate phosphoribosyltransferase C-terminal domain (PF17956);Nicotinate phosphoribosyltransferase (NAPRTase) family (PF04095);Nicotinate phosphoribosyltransferase (NAPRTase) N-terminal domain (PF17767)	18	18	44.5	59.148	0	146.22	534070000	Y	Y	Y	N	N	N	1	1	3	0	12	15	1	2	8
PHCH_01726	Leucine-rich repeat (PF14580);Leucine Rich repeats (2 copies) (PF12799)	4	4	15.2	38.395	0	26.156	24145000	N	Y	N	N	N	N	0	0	1	0	3	2	0	0	1
PHCH_01734	Inositol monophosphatase family (PF00459)	9	9	46.6	30.419	0	48.979	202370000	Y	Y	Y	N	N	N	1	1	3	2	6	5	3	5	3
PHCH_01739	Ribosomal protein S4/S9 N-terminal domain (PF00163);S4 domain (PF01479)	15	15	50	22.628	0	240.92	6219900000	Y	Y	Y	N	N	N	10	9	12	9	8	8	9	9	9
PHCH_01740	SPFH domain / Band 7 family (PF01145)	15	15	46.6	33.205	0	159.55	842690000	Y	Y	Y	N	N	N	1	4	5	0	12	10	2	3	4
PHCH_01748	Malic enzyme, NAD binding domain (PF03949);Malic enzyme, N-terminal domain (PF00390)	4	2	13.1	47.026	0	10.218	12344000	N	Y	Y	N	N	N	0	0	0	0	2	2	1	0	3
PHCH_01750	GMC oxidoreductase (PF00732);GMC oxidoreductase (PF05199)	8	8	31	65.122	0	82.916	137420000	N	Y	N	N	N	N	0	0	0	0	2	5	0	0	4
PHCH_01756	Complex1_LYR-like (PF13233)	2	2	24.8	12.237	0	7.4789	14696000	N	Y	N	N	N	N	0	0	1	0	2	1	0	0	0
PHCH_01768	Oligosaccharyltransferase subunit Ribophorin II (PF05817)	10	10	34.6	42.187	0	52.28	314580000	N	Y	N	N	N	N	0	0	1	0	5	7	0	0	7
PHCH_01769	Serine carboxypeptidase S28 (PF05577)	4	4	9	65.641	0	7.151	34093000	N	Y	Y	N	N	N	0	0	3	0	1	2	0	1	1
PHCH_01770	UTP--glucose-1-phosphate uridylyltransferase (PF01704)	9	9	27.4	54.595	0	56.619	109310000	N	Y	N	N	N	N	0	0	0	0	5	7	0	0	3
PHCH_01782	No Pfam domains	7	7	17	91.375	0	25.895	112650000	Y	Y	Y	N	N	N	1	4	4	2	1	1	3	4	3
PHCH_01797	FGGY family of carbohydrate kinases, N-terminal domain (PF00370);FGGY family of carbohydrate kinases, C-terminal domain (PF02782)	19	19	47.8	59.655	0	55.666	196970000	N	Y	N	N	N	N	0	0	0	1	15	10	0	0	1
PHCH_01808	Ribosomal protein S6e (PF01092)	28	28	68.6	27.641	0	290.97	12958000000	Y	Y	Y	N	N	N	19	20	17	16	11	8	24	23	10
PHCH_01809	Cytochrome c/c1 heme lyase (PF01265)	11	11	31.7	45.23	0	49.528	193370000	Y	Y	Y	N	N	N	1	2	4	2	5	8	3	3	5
PHCH_01831	FKBP-type peptidyl-prolyl cis-trans isomerase (PF00254)	9	9	63.7	11.007	0	93.985	474230000	Y	Y	Y	N	N	N	2	3	5	4	5	4	3	4	5
PHCH_01841	Cyclin M transmembrane N-terminal domain (PF01595)	3	2	8	56.154	0	7.9074	65009000	Y	Y	Y	N	N	N	1	1	1	0	1	2	1	1	1
PHCH_01843	HMGL-like (PF00682)	2	2	9.7	34.361	0	6.218	11381000	N	Y	N	N	N	N	0	0	0	0	1	2	0	0	1
PHCH_01844	BP28CT (NUC211) domain (PF08146);U3 small nucleolar RNA-associated protein 10 (PF12397)	2	2	1.5	232.78	0	7.4964	10052000	N	Y	N	N	N	N	0	0	0	1	0	1	0	1	0
PHCH_01857	Taurine catabolism dioxygenase TauD, TfdA family (PF02668);Protein of unknown function (DUF971) (PF06155)	8	8	24.4	48.872	0	49.939	116580000	N	Y	Y	N	N	N	0	0	1	0	5	5	0	1	4
PHCH_01870	Phosphoribosyl transferase domain (PF00156);Glutamine amidotransferase domain (PF13522)	10	10	28.9	58.088	0	95.429	190750000	N	Y	Y	N	N	N	0	0	4	0	5	5	0	2	5
PHCH_01871	CAS/CSE protein, C-terminus (PF03378);Importin-beta N-terminal domain (PF03810);Cse1 (PF08506)	15	15	21.6	109.4	0	107.78	388820000	Y	Y	Y	N	N	N	1	1	1	1	11	12	1	2	3
PHCH_01877	60s Acidic ribosomal protein (PF00428)	5	5	53.8	11.893	0	48.197	3995700000	Y	Y	Y	N	N	N	4	3	3	3	1	1	3	4	3
PHCH_01882	RNA recognition motif. (a.k.a. RRM, RBD, or RNP domain) (PF00076)	5	5	10.8	62.748	0	26.071	74075000	N	Y	Y	N	N	N	0	0	3	0	2	3	0	2	2
PHCH_01884	No Pfam domains	3	3	23.4	25.031	0	4.7265	11621000	Y	Y	N	N	N	N	0	1	1	1	1	0	2	0	0
PHCH_01886	VAD1 Analog of StAR-related lipid transfer domain (PF16016);GRAM domain (PF02893);Fes/CIP4, and EFC/F-BAR homology domain (PF00611)	9	9	10.9	147.71	0	22.997	64954000	N	Y	N	N	N	N	0	0	0	0	3	7	0	0	1
PHCH_01887	Ribosomal protein L7Ae/L30e/S12e/Gadd45 family (PF01248)	25	25	65.6	29.516	0	250.65	12671000000	Y	Y	Y	N	N	N	11	11	19	11	16	14	15	18	20
PHCH_01891	1,3-beta-glucan synthase component (PF02364);1,3-beta-glucan synthase subunit FKS1, domain-1 (PF14288)	5	4	3.3	230.44	0	25.464	25590000	N	Y	N	N	N	N	0	0	1	0	2	2	0	0	2
PHCH_01895	Endoplasmic Reticulum Oxidoreductin 1 (ERO1) (PF04137)	2	2	8	58.066	0	4.3281	11182000	N	Y	N	N	Y	N	0	0	0	0	1	2	0	0	0
PHCH_01897	Aldehyde dehydrogenase family (PF00171)	5	5	18.3	52.289	0	74.54	53658000	N	Y	N	N	N	N	1	0	0	0	1	4	0	0	0
PHCH_01898	Enoyl-(Acyl carrier protein) reductase (PF13561)	4	4	30.9	29.367	0	30.194	54694000	N	Y	N	N	N	N	0	1	0	1	3	2	0	0	0
PHCH_01899	Glutamine amidotransferase class-I (PF00117)	5	5	19.7	34.566	0	24.604	75971000	N	Y	Y	N	N	N	0	0	1	0	3	4	0	1	3
PHCH_01900	tRNA synthetase class II core domain (G, H, P, S and T) (PF00587);Seryl-tRNA synthetase N-terminal domain (PF02403)	36	36	68.5	51.997	0	323.31	3707000000	Y	Y	Y	N	N	N	2	3	19	3	20	24	4	10	22
PHCH_01901	Maintenance of mitochondrial structure and function (PF13012);JAB1/Mov34/MPN/PAD-1 ubiquitin protease (PF01398)	4	4	20.7	36.165	0	8.6739	45568000	N	Y	Y	N	N	N	0	0	2	0	3	1	0	1	1
PHCH_01912	No Pfam domains	3	3	7.2	68.534	0	3.7102	61632000	Y	Y	Y	N	N	N	1	0	2	1	1	2	0	1	1
PHCH_01915	Ran-interacting Mog1 protein (PF04603)	3	3	37.2	20.433	0	11.086	9168100	N	Y	Y	N	N	N	0	0	0	0	1	1	0	1	1
PHCH_01916	TIP49 P-loop domain (PF06068);TIP49 AAA-lid domain (PF17856)	6	6	20.3	49.749	0	27.232	22405000	N	Y	Y	N	N	N	0	0	2	0	1	2	0	1	3
PHCH_01934	Complex 1 protein (LYR family) (PF05347)	3	3	29.5	10.344	0	3.8144	17663000	Y	N	N	N	N	N	2	2	1	1	0	0	2	0	0
PHCH_01944	Zinc-binding dehydrogenase (PF00107);Alcohol dehydrogenase GroES-like domain (PF08240)	22	22	64.8	35.557	0	181.08	2330400000	Y	Y	Y	N	N	N	4	1	8	1	13	12	1	6	14
PHCH_01959	Pyruvate kinase, barrel domain (PF00224);Pyruvate kinase, alpha/beta domain (PF02887)	35	29	78.5	53.958	0	323.31	11016000000	Y	Y	Y	N	N	N	15	11	26	10	23	20	12	24	23
PHCH_01960	Annexin (PF00191)	3	3	20	29.777	0	7.7329	23760000	N	Y	Y	N	N	N	0	0	1	0	2	1	0	1	2
PHCH_01961	Aldehyde dehydrogenase family (PF00171);Amino acid kinase family (PF00696)	17	17	26.1	80.204	0	64.048	752100000	N	Y	N	N	Y	N	0	0	0	0	12	15	0	0	0
PHCH_01964	No Pfam domains	3	3	24.6	19.955	0	10.072	30301000	Y	Y	Y	N	N	N	1	1	2	1	1	0	1	2	1
PHCH_01983	No Pfam domains	2	2	32.1	8.8883	0	18.052	73871000	N	Y	Y	N	N	N	1	0	0	1	2	2	1	1	0
PHCH_01984	Ribosomal protein L7Ae/L30e/S12e/Gadd45 family (PF01248)	3	3	19.7	16.09	0	13.533	86356000	N	Y	Y	N	N	N	0	0	0	0	1	1	1	0	2
PHCH_01994	tRNA synthetases class II (A) (PF01411);Threonyl and Alanyl tRNA synthetase second additional domain (PF07973);DHHA1 domain (PF02272)	43	43	53.8	110.26	0	323.31	1854300000	Y	Y	Y	N	N	N	3	4	13	5	25	24	5	7	25
PHCH_01995	Glutathione S-transferase, N-terminal domain (PF13417);Glutathione S-transferase, C-terminal domain (PF00043)	8	6	34.2	25.421	0	16.726	337580000	Y	Y	Y	N	N	N	3	1	4	1	6	5	0	1	4
PHCH_02004	Atypical Arm repeat (PF16186);Importin beta binding domain (PF01749);Armadillo/beta-catenin-like repeat (PF00514)	18	17	48.9	58.616	0	323.31	775060000	Y	Y	Y	N	N	N	2	2	5	1	9	13	2	3	13
PHCH_02009	NAD synthase (PF02540);GMP synthase C terminal domain (PF00958);Glutamine amidotransferase class-I (PF00117)	20	20	61	58.617	0	199.67	441150000	Y	Y	Y	N	N	N	1	0	2	0	9	14	0	2	7
PHCH_02012	HIT domain (PF01230)	8	8	49.1	18.374	0	47.001	563440000	Y	Y	Y	N	N	N	4	4	5	3	4	5	4	5	5
PHCH_02013	Clustered mitochondria (PF13236);Mitochondrial function, CLU-N-term (PF15044);Translation initiation factor eIF3 subunit 135 (PF12807)	26	26	32.1	143.13	0	254.9	662180000	Y	Y	Y	N	N	N	0	2	10	3	11	13	3	9	16
PHCH_02035	No Pfam domains	4	4	12.2	59.695	0	7.6766	172090000	N	Y	Y	N	N	N	0	0	2	1	1	2	1	1	1
PHCH_02037	Cyclophilin type peptidyl-prolyl cis-trans isomerase/CLD (PF00160)	19	18	100	18.433	0	297.79	21086000000	Y	Y	Y	N	N	N	10	10	15	11	14	10	8	13	13
PHCH_02051	No Pfam domains	2	2	8.7	34.539	0	4.2109	6251000	Y	N	Y	N	N	N	1	1	1	1	0	0	1	1	1
PHCH_02052	No Pfam domains	4	4	6.4	123.75	0	10.984	12644000	Y	N	N	N	N	N	0	1	3	0	0	0	0	2	0
PHCH_02055	No Pfam domains	38	38	64.7	93.185	0	323.31	21700000000	Y	Y	Y	N	N	N	14	15	24	16	24	24	16	21	21
PHCH_02056	No Pfam domains	2	2	5.4	55.605	0	4.6056	228310000	N	Y	N	N	Y	N	0	0	0	0	1	1	0	0	0
PHCH_02057	Bacterial NAD-glutamate dehydrogenase (PF05088);Glutamate/Leucine/Phenylalanine/Valine dehydrogenase (PF00208)	36	36	47.6	116.63	0	323.31	1235600000	Y	Y	Y	N	N	N	4	5	13	1	15	26	6	5	19
PHCH_02058	Fatty acid synthase type I helical domain (PF18314);Fatty acid synthase subunit alpha Acyl carrier domain (PF18325);Domain of unknown function (DUF1729) (PF08354);Beta-ketoacyl synthase, N-terminal domain (PF00109);short chain dehydrogenase (PF00106);Starter unit:ACP transacylase in aflatoxin biosynthesis (PF16073);Acyl transferase domain (PF00698);MaoC like domain (PF01575);Fatty acid synthase m…	114	103	50.7	346.77	0	323.31	6940400000	Y	Y	Y	N	N	N	6	9	37	8	85	90	7	19	61
PHCH_02060	Armadillo-like (PF04826)	10	10	50.7	28.775	0	67.178	95947000	Y	Y	Y	N	N	N	1	1	6	4	4	3	2	6	5
PHCH_02061	HOOK protein (PF05622)	6	6	9.4	88.684	0	19.077	28928000	N	Y	Y	N	N	N	0	0	1	0	3	1	0	1	3
PHCH_02063	NifU-like domain (PF01106);Scaffold protein Nfu/NifU N terminal (PF08712)	3	3	12.1	30.309	0	12.781	114250000	N	Y	Y	N	N	N	0	0	2	0	3	3	0	1	2
PHCH_02086	Ankyrin repeats (3 copies) (PF12796)	2	2	13.2	25.462	0.00095329	3.1432	7882300	Y	N	Y	N	N	N	1	1	1	0	0	0	1	1	0
PHCH_02088	NUDIX domain (PF00293)	14	14	51.9	33.923	0	104.41	537290000	Y	Y	Y	N	N	N	1	3	6	4	8	8	3	4	10
PHCH_02094	Alcohol dehydrogenase GroES-like domain (PF08240);Zinc-binding dehydrogenase (PF13602)	3	3	12.4	35.709	0	11.751	17629000	N	Y	Y	N	N	N	0	0	2	0	1	2	0	1	1
PHCH_02095;PHCH_02093	Alcohol dehydrogenase GroES-like domain (PF08240);Zinc-binding dehydrogenase (PF13602)	19	19	70.4	36.028	0	114.51	1993200000	Y	Y	Y	N	N	N	4	4	10	3	10	10	7	8	12
PHCH_02109	No Pfam domains	7	7	84	12.373	0	97.484	6219300000	Y	Y	Y	N	N	N	3	2	7	2	4	6	2	5	6
PHCH_02115	No Pfam domains	3	3	5.8	94.225	0	37.205	21971000	N	Y	Y	N	N	N	0	0	0	0	2	2	0	1	2
PHCH_02116	Elongation factor Tu GTP binding domain (PF00009);Elongation factor G C-terminus (PF00679);Elongation factor Tu domain 2 (PF03144)	4	4	11.3	70.938	0	27.379	100110000	N	Y	N	N	N	N	0	0	0	0	3	4	0	0	3
PHCH_02117	1,3-beta-glucan synthase component (PF02364);1,3-beta-glucan synthase subunit FKS1, domain-1 (PF14288);Beta-glucan synthesis-associated protein (SKN1) (PF03935)	42	42	21	302.26	0	243.38	799030000	Y	Y	Y	N	N	N	2	4	10	3	22	31	4	7	17
PHCH_02119	Hyaluronan / mRNA binding family (PF04774)	12	12	29.6	32.311	0	201.3	3065400000	Y	Y	Y	N	N	N	5	6	9	6	9	8	5	10	9
PHCH_02123	Diacylglycerol kinase catalytic domain (PF00781)	2	2	6.7	69.424	0	6.531	6990100	N	N	Y	N	N	N	0	1	0	1	0	0	1	0	1
PHCH_02137	No Pfam domains	2	2	15.3	27.586	0	6.7131	6337700	N	Y	N	N	Y	N	0	0	0	0	2	1	0	0	0
PHCH_02149	Core histone H2A/H2B/H3/H4 (PF00125)	3	1	16.9	15.402	0.0057455	1.8028	169440000	Y	Y	Y	N	N	N	1	1	3	1	3	3	1	3	3
PHCH_02151	Ubiquitin-conjugating enzyme (PF00179)	2	2	25.2	18.4	0	14.888	25723000	N	Y	N	N	N	N	0	0	0	0	1	2	0	0	2
PHCH_02162	DnaJ C terminal domain (PF01556);DnaJ central domain (PF00684);DnaJ domain (PF00226)	10	10	36.2	40.793	0	38.551	93653000	Y	Y	Y	N	N	N	1	0	4	1	1	5	1	4	5
PHCH_02172	Calcineurin-like phosphoesterase (PF00149);Serine-threonine protein phosphatase N-terminal domain (PF16891)	12	11	52.3	36.77	0	99.306	321740000	N	Y	Y	N	N	N	0	0	1	0	8	10	1	2	7
PHCH_02187	Ribose 5-phosphate isomerase A (phosphoriboisomerase A) (PF06026)	3	3	23.3	25.715	0	6.0532	22065000	N	Y	Y	N	N	N	0	0	0	0	1	2	0	1	1
PHCH_02189	No Pfam domains	7	7	18.5	49.995	0	19.474	71481000	Y	Y	Y	N	N	N	1	1	1	1	4	6	1	1	2
PHCH_02209	Acetyltransferase (GNAT) family (PF00583)	3	3	16.9	24.013	0	12.881	31260000	N	Y	Y	N	N	N	0	0	1	0	1	1	0	1	2
PHCH_02210	Quinolinate phosphoribosyl transferase, N-terminal domain (PF02749)	4	4	54.1	12.193	0	19.377	186230000	N	Y	N	N	N	N	0	1	0	1	3	3	0	0	1
PHCH_02222	No Pfam domains	3	3	12.9	34.528	0	7.0781	77139000	Y	Y	Y	N	N	N	0	2	1	2	2	2	2	1	1
PHCH_02224	ThiF family (PF00899)	3	3	9.7	57.654	0	12.921	23342000	N	Y	N	N	N	N	0	0	0	0	2	3	0	0	1
PHCH_02227	No Pfam domains	4	4	7.5	79.83	0	21.412	71548000	Y	Y	Y	N	N	N	0	1	3	1	2	3	1	1	1
PHCH_02228	C2 domain (PF00168)	13	13	59.6	42.461	0	80.776	697760000	Y	Y	Y	N	N	N	0	1	3	0	9	10	0	1	6
PHCH_02230	C2 domain (PF00168)	16	16	48.1	42.791	0	289.4	1818800000	Y	Y	Y	N	N	N	3	5	7	4	8	10	4	4	10
PHCH_02231	C2 domain (PF00168)	26	26	73.4	43.419	0	323.31	4896100000	Y	Y	Y	N	N	N	11	10	12	9	18	17	10	14	11
PHCH_02244	Creatinase/Prolidase N-terminal domain (PF16189);Metallopeptidase family M24 (PF00557);Creatinase/Prolidase N-terminal domain (PF01321);C-terminal region of peptidase_M24 (PF16188)	23	23	50.4	70.422	0	194.54	590790000	Y	Y	Y	N	N	N	0	1	3	1	13	19	0	2	12
PHCH_02268	Guanylate-binding protein, N-terminal domain (PF02263);PH domain (PF00169);Guanylate-binding protein, C-terminal domain (PF02841)	3	3	4.4	97.856	0	7.541	29743000	N	Y	N	N	N	N	0	0	1	0	1	3	0	0	1
PHCH_02271	Vps4 C terminal oligomerisation domain (PF09336);Cell division protein 48 (CDC48), domain 2 (PF02933);ATPase family associated with various cellular activities (AAA) (PF00004);Cell division protein 48 (CDC48), N-terminal domain (PF02359);AAA+ lid domain (PF17862)	58	58	78	89.226	0	323.31	6198100000	Y	Y	Y	N	N	N	9	9	32	6	34	41	8	25	43
PHCH_02295	Mannosyltransferase putative (PF11051)	2	2	4.8	58.784	0.00032175	3.2937	26921000	Y	Y	Y	N	N	N	1	1	0	1	1	0	1	0	1
PHCH_02301	Lon protease (S16) C-terminal proteolytic domain (PF05362);ATPase family associated with various cellular activities (AAA) (PF00004);ATP-dependent protease La (LON) substrate-binding domain (PF02190)	27	27	38.6	101.76	0	163.55	392560000	N	Y	N	N	N	N	0	0	0	0	14	22	0	0	14
PHCH_02304	Lysine methyltransferase (PF10294);Tetratricopeptide repeat (PF14559)	2	2	4.9	59.915	0	4.028	0	N	Y	N	N	Y	N	0	0	0	0	1	1	0	0	0
PHCH_02307	V-type ATPase 116kDa subunit family (PF01496)	21	21	32.4	99.053	0	218.46	664110000	Y	Y	Y	N	N	N	3	3	4	3	10	15	2	8	11
PHCH_02310	LSM domain (PF01423)	3	3	33.7	10.544	0	5.5739	33730000	N	Y	N	N	N	N	0	0	0	0	3	2	0	0	1
PHCH_02315	ENTH domain (PF01417)	15	15	36.8	85.842	0	133.03	373200000	Y	Y	Y	N	N	N	2	1	10	1	8	8	4	5	10
PHCH_02330	Pantoate-beta-alanine ligase (PF02569)	4	4	16.7	31.583	0	13.191	21015000	N	Y	N	N	N	N	0	0	2	0	1	2	0	0	2
PHCH_02335	Hereditary spastic paraplegia protein strumpellin (PF10266)	4	4	4.8	133.72	0	7.8101	15730000	N	Y	N	N	N	N	0	0	0	0	2	3	0	0	1
PHCH_02336	Phosphotyrosyl phosphate activator (PTPA) protein (PF03095)	8	8	39.1	41.941	0	33.6	286160000	Y	Y	Y	N	N	N	1	1	7	0	5	5	0	3	7
PHCH_02337	ABC transporter (PF00005)	24	24	26.7	115.82	0	86.942	440430000	N	Y	Y	N	N	N	0	0	14	0	10	17	0	1	13
PHCH_02344	Aldo/keto reductase family (PF00248)	27	26	67.3	39.53	0	254.13	9672900000	Y	Y	Y	N	N	N	4	5	15	5	16	20	5	7	18
PHCH_02351	No Pfam domains	6	6	27.9	31.296	0	96.771	102570000	N	Y	Y	N	N	N	0	0	1	0	4	3	0	1	1
PHCH_02353	Diacylglycerol kinase catalytic domain (PF00781)	8	8	22.1	59.025	0	60.189	87857000	N	Y	N	N	N	N	0	0	0	0	7	6	0	0	3
PHCH_02359	Transcriptional regulator (PF01709)	6	6	26.9	28.71	0	47.126	122280000	Y	Y	Y	N	N	N	1	0	1	1	3	4	1	1	5
PHCH_02361	Rubisco LSMT substrate-binding (PF09273);SET domain (PF00856)	5	5	11.2	54.043	0	9.5632	23958000	N	Y	Y	N	N	N	0	0	1	0	1	1	0	4	1
PHCH_02377	Glycine cleavage T-protein C-terminal barrel domain (PF08669);Aminomethyltransferase folate-binding domain (PF01571)	17	17	52.4	43.613	0	103.17	840170000	Y	Y	Y	N	N	N	0	1	4	2	13	13	1	1	10
PHCH_02405	Glutamine synthetase, catalytic domain (PF00120);Glutamine synthetase, beta-Grasp domain (PF03951)	25	25	78.1	39.26	0	323.31	10326000000	Y	Y	Y	N	N	N	10	10	18	14	15	12	11	13	15
PHCH_02414	GMC oxidoreductase (PF00732)	6	6	52	21.566	0	91.425	106510000	N	Y	N	N	N	N	0	0	0	0	5	4	0	0	1
PHCH_02419	Serine hydroxymethyltransferase (PF00464)	40	40	83.4	51.212	0	323.31	6295200000	Y	Y	Y	N	N	N	2	4	21	10	22	28	6	16	31
PHCH_02420	CBS domain (PF00571);Pyridoxal-phosphate dependent enzyme (PF00291)	20	19	52	52.82	0	144.96	486660000	Y	Y	Y	N	N	N	0	3	8	2	10	14	1	4	9
PHCH_02429	Ribosomal protein L11 methyltransferase (PrmA) (PF06325)	6	6	20.6	47.83	0	23.711	53821000	N	Y	N	N	N	N	0	0	0	0	3	4	0	0	3
PHCH_02434	Ribosomal protein L7Ae/L30e/S12e/Gadd45 family (PF01248)	8	8	61.7	13.846	0	75.963	722950000	Y	Y	Y	N	N	N	4	1	5	5	4	5	4	6	4
PHCH_02441	AMP-binding enzyme (PF00501)	4	4	12.3	71.816	0	14.594	26237000	N	Y	N	N	Y	N	0	0	0	0	2	3	0	0	0
PHCH_02443	AMP-binding enzyme (PF00501)	6	6	16.1	73.557	0	30.869	58332000	N	Y	N	N	N	N	0	0	0	0	4	3	0	0	3
PHCH_02448	AMP-binding enzyme (PF00501)	4	4	11.7	73.265	0	17.05	35479000	N	Y	N	N	Y	N	0	0	0	0	3	3	0	0	0
PHCH_02455	Cytoskeletal-regulatory complex EF hand (PF12763)	5	5	18.1	47.078	0	59.359	53024000	N	Y	Y	N	N	N	0	0	1	0	3	4	0	1	2
PHCH_02460	Cytochrome P450 (PF00067)	5	5	16.1	46.866	0	21.177	35337000	N	Y	N	N	N	N	0	0	0	0	2	5	0	0	2
PHCH_02464	No Pfam domains	2	2	27.5	7.6145	0	46.543	248160000	Y	Y	Y	N	N	N	0	1	1	1	1	1	1	1	2
PHCH_02469	SnoaL-like domain (PF13577)	4	4	30.7	16.996	0	20.047	265020000	N	Y	Y	N	N	N	0	0	1	0	4	3	0	1	3
PHCH_02471	Importin-beta N-terminal domain (PF03810);Exportin 1-like protein (PF08389);Cse1 (PF08506)	10	10	19.5	115.04	0	49.355	84382000	N	Y	N	N	N	N	0	0	0	0	7	9	0	0	2
PHCH_02473	haloacid dehalogenase-like hydrolase (PF00702);Cation transporter/ATPase, N-terminus (PF00690);E1-E2 ATPase (PF00122)	22	22	32.5	106.09	0	285.28	1624800000	Y	Y	Y	N	N	N	3	3	7	5	16	17	4	5	11
PHCH_02489	Carbonic anhydrase (PF00484)	12	12	56.9	37.129	0	198.03	815710000	Y	Y	Y	N	N	N	1	1	2	2	6	11	1	2	6
PHCH_02492	No Pfam domains	3	3	18.5	25.064	0	28.243	19886000	N	Y	N	N	N	N	0	0	3	1	2	1	0	0	2
PHCH_02494	Regulator of chromosome condensation (RCC1) repeat (PF00415)	4	4	20.2	39.534	0	17.202	17938000	N	N	Y	N	N	N	0	0	1	0	0	1	0	1	3
PHCH_02495	Cytoskeletal-regulatory complex EF hand (PF12763)	5	5	8.2	128.6	0	18.255	67687000	Y	Y	Y	N	N	N	2	2	3	1	2	3	1	2	1
PHCH_02497	Aldo/keto reductase family (PF00248)	11	8	46.4	35.278	0	132.56	687140000	N	Y	Y	N	N	N	0	0	2	0	8	10	0	1	4
PHCH_02498	Aldo/keto reductase family (PF00248)	18	14	63.1	39.675	0	132.21	730470000	Y	Y	Y	N	N	N	0	1	4	1	9	13	1	4	8
PHCH_02512	TB2/DP1, HVA22 family (PF03134)	5	5	21.4	21.378	0	94.094	1644500000	Y	Y	Y	N	N	N	3	2	4	4	2	2	3	4	3
PHCH_02527	No Pfam domains	2	2	29.5	14.604	0	4.3577	9270300	Y	N	Y	N	N	N	1	1	1	0	0	0	1	2	0
PHCH_02531	Beta-lactamase (PF00144)	5	5	15.2	56.62	0	8.1421	41088000	N	Y	Y	N	N	N	0	0	0	1	2	2	1	0	2
PHCH_02535	Eukaryotic translation initiation factor 3 subunit 7 (eIF-3) (PF05091)	30	30	64	62.73	0	265.37	1700800000	Y	Y	Y	N	N	N	2	4	16	4	15	18	4	14	23
PHCH_02545	Tricarboxylate carrier (PF03820)	4	4	22.9	35.307	0	24.142	15193000	N	Y	N	N	N	N	0	1	0	1	3	2	0	0	0
PHCH_02547	Serine carboxypeptidase (PF00450)	2	2	8.6	26.129	0	6.8481	15275000	N	Y	N	N	Y	N	0	0	0	0	1	2	0	0	0
PHCH_02548	Peroxidase (PF00141)	11	11	24	73.833	0	73.207	124200000	Y	Y	Y	N	N	N	0	6	3	3	5	2	1	1	3
PHCH_02552	EPSP synthase (3-phosphoshikimate 1-carboxyvinyltransferase) (PF00275);Type I 3-dehydroquinase (PF01487);3-dehydroquinate synthase (PF01761);Shikimate / quinate 5-dehydrogenase (PF01488);Shikimate kinase (PF01202);Shikimate dehydrogenase substrate binding domain (PF08501)	41	41	45.2	167.5	0	323.31	841140000	Y	Y	N	N	N	N	1	0	2	0	27	32	0	0	14
PHCH_02566	No Pfam domains	2	2	7.1	41.294	0	21.358	305860000	Y	Y	Y	N	N	N	1	1	2	1	2	2	1	1	2
PHCH_02583	Nuclear transport factor 2 (NTF2) domain (PF02136)	10	10	38.1	34.975	0	61.955	438350000	Y	Y	Y	N	N	N	1	2	7	3	6	4	4	5	6
PHCH_02608	NADPH-dependent FMN reductase (PF03358)	13	13	64.3	21.285	0	167.41	1528200000	Y	Y	Y	N	N	N	3	4	7	7	7	6	4	4	6
PHCH_02619	No Pfam domains	3	3	13.7	52.133	0	13.298	20843000	Y	N	Y	N	N	N	1	0	1	0	1	0	1	0	2
PHCH_02620	Surface antigen (PF01103)	7	7	28.2	50.771	0	119.85	214940000	Y	Y	Y	N	N	N	2	1	2	0	4	6	1	1	4
PHCH_02623	RNA recognition motif. (a.k.a. RRM, RBD, or RNP domain) (PF00076)	6	6	69.4	13.324	0	13.187	25361000	Y	N	Y	N	N	N	1	3	3	2	0	0	2	0	2
PHCH_02630	No Pfam domains	6	6	43.1	23.407	0	43.436	70188000	Y	Y	Y	N	N	N	0	1	1	0	5	3	0	1	1
PHCH_02635;PHCH_04753	Acyl-CoA dehydrogenase, middle domain (PF02770);Acyl-coenzyme A oxidase N-terminal (PF14749);Acyl-CoA oxidase (PF01756)	7	3	11.4	73.497	0	32.499	90767000	N	Y	Y	N	N	N	0	0	0	3	5	3	1	1	3
PHCH_02636	R3H domain (PF01424);'Cold-shock' DNA-binding domain (PF00313)	16	16	20.8	149.98	0	74.5	402180000	Y	Y	Y	N	N	N	0	1	13	0	3	6	1	9	10
PHCH_02641	RNA polymerase Rpb5, N-terminal domain (PF03871);RNA polymerase Rpb5, C-terminal domain (PF01191)	4	4	28.2	23.945	0	33.493	89509000	Y	Y	Y	N	N	N	1	1	2	1	2	2	1	2	2
PHCH_02646	Aldo/keto reductase family (PF00248)	2	0	8.2	39.217	0	4.1181	12426000	N	Y	N	N	N	N	0	0	1	0	2	2	0	0	0
PHCH_02655	PX domain (PF00787);Protein kinase domain (PF00069)	11	11	32.3	57.181	0	92.45	200110000	Y	Y	Y	N	N	N	0	3	3	0	4	7	1	2	5
PHCH_02658	EF-hand domain pair (PF13499);Calcineurin-like phosphoesterase (PF00149);CAP-Gly domain (PF01302);PPP5 TPR repeat region (PF08321)	8	8	10.3	106.07	0	28.954	55793000	N	Y	N	N	N	N	0	0	1	0	4	6	0	0	1
PHCH_02677	Glycine-rich protein domain (DUF2403) (PF10290);Putative TOS1-like glycosyl hydrolase (DUF2401) (PF10287)	31	31	58.3	58.116	0	323.31	8351100000	Y	Y	Y	N	N	N	15	18	25	16	20	19	19	16	22
PHCH_02679	Alpha-L-arabinofuranosidase B, catalytic (PF09206)	12	12	37.1	40.118	0	116.56	650860000	Y	Y	Y	N	N	N	2	5	4	7	7	8	5	3	4
PHCH_02703	Ribonucleotide reductase, all-alpha domain (PF00317);ATP cone domain (PF03477);Ribonucleotide reductase, barrel domain (PF02867)	18	18	38	90.351	0	181.86	435010000	N	Y	Y	N	N	N	0	0	2	0	11	15	0	1	6
PHCH_02707	CRAL/TRIO domain (PF00650);FYVE zinc finger (PF01363)	7	7	11.1	95.798	0	33.178	61363000	N	Y	N	N	N	N	0	0	2	0	4	5	0	0	3
PHCH_02712	No Pfam domains	11	9	74.6	18.095	0	92.176	789070000	Y	Y	Y	N	N	N	8	7	5	6	6	5	5	4	5
PHCH_02721	Fms-interacting protein/Thoc5 (PF09766)	4	4	10.9	83.713	0	10.626	31239000	N	Y	Y	N	N	N	0	0	4	0	1	2	0	1	1
PHCH_02722	No Pfam domains	4	4	37	19.163	0	47.949	141380000	Y	Y	Y	N	N	N	1	1	1	1	4	4	1	1	3
PHCH_02728	D-isomer specific 2-hydroxyacid dehydrogenase, catalytic domain (PF00389);D-isomer specific 2-hydroxyacid dehydrogenase, NAD binding domain (PF02826)	29	29	74.7	43.048	0	323.31	12260000000	Y	Y	Y	N	N	N	13	12	21	16	17	17	10	19	19
PHCH_02733	Aldose 1-epimerase (PF01263)	17	17	80.1	32.75	0	323.31	1569000000	Y	Y	Y	N	N	N	6	6	12	7	13	9	5	8	10
PHCH_02740	S25 ribosomal protein (PF03297)	8	8	51.3	13.236	0	156.52	3525200000	Y	Y	Y	N	N	N	6	7	8	6	6	4	8	7	7
PHCH_02757	Nuclear protein 96 (PF12110);Nucleoporin autopeptidase (PF04096)	13	13	9	195.33	0	46.136	96172000	Y	Y	Y	N	N	N	2	1	6	1	2	5	1	5	4
PHCH_02762	PX domain (PF00787);Protein kinase domain (PF00069);Protein kinase C terminal domain (PF00433)	2	1	4.1	85.402	0	4.4456	10084000	N	N	Y	N	N	N	0	0	2	0	1	0	1	1	0
PHCH_02769	Glycosyl hydrolase family 81 C-terminal domain (PF17652);Glycosyl hydrolase family 81 N-terminal domain (PF03639)	20	20	41.6	83.741	0	175.69	756200000	Y	Y	Y	N	N	N	6	8	7	9	13	9	8	6	8
PHCH_02776	Cysteine-rich secretory protein family (PF00188)	6	6	52.2	17.072	0	51.612	212960000	Y	Y	Y	N	N	N	1	0	5	2	3	3	1	2	2
PHCH_02777	Cysteine-rich secretory protein family (PF00188)	15	15	74.5	17.612	0	133.02	915920000	Y	Y	Y	N	N	N	9	7	9	8	4	4	8	7	5
PHCH_02778	Cysteine-rich secretory protein family (PF00188)	3	3	22	18.088	0	12.275	50912000	N	Y	Y	N	N	N	0	0	0	0	3	2	1	0	3
PHCH_02789	Pyridine nucleotide-disulphide oxidoreductase (PF07992)	22	22	67	42.105	0	158.75	523800000	Y	Y	Y	N	N	N	4	1	7	0	13	13	0	3	10
PHCH_02796	Proteasomal ATPase OB C-terminal domain (PF16450);ATPase family associated with various cellular activities (AAA) (PF00004);AAA+ lid domain (PF17862)	20	17	47.3	48.454	0	111.73	777410000	Y	Y	Y	N	N	N	1	1	8	1	13	11	2	6	12
PHCH_02805	Beta-glucan synthesis-associated protein (SKN1) (PF03935)	4	2	8.7	79.798	0	9.2715	3893800	N	N	Y	N	N	N	0	0	1	0	0	1	1	1	1
PHCH_02824	Deoxyhypusine synthase (PF01916)	15	15	61.5	42.783	0	117.34	361050000	Y	Y	Y	N	N	N	1	2	5	3	3	10	2	2	11
PHCH_02858	Signal recognition particle receptor beta subunit (PF09439)	6	6	36.9	28.64	0	29.969	148850000	N	Y	Y	N	N	N	0	0	3	0	4	5	0	2	4
PHCH_02859	CAF1 family ribonuclease (PF04857)	2	2	12.8	30.482	0	8.0503	34335000	N	Y	N	N	Y	N	0	0	0	0	1	2	0	0	0
PHCH_02861	Hydantoinase B/oxoprolinase (PF02538);Hydantoinase/oxoprolinase N-terminal region (PF05378);Hydantoinase/oxoprolinase (PF01968)	29	29	32.6	140.52	0	129.05	411560000	Y	Y	Y	N	N	N	0	2	6	1	16	17	1	4	6
PHCH_02862	PH domain (PF00169);Kinesin motor domain (PF00225)	5	5	5.4	177.62	0	34.955	30217000	N	Y	Y	N	N	N	0	0	0	0	2	3	0	1	2
PHCH_02866	PCI domain (PF01399);26S proteasome regulatory subunit RPN5 C-terminal domain (PF18098)	14	14	42.2	50.044	0	89.178	603650000	Y	Y	Y	N	N	N	1	2	3	1	7	9	2	3	8
PHCH_02883	No Pfam domains	3	3	45	17.624	0	41.283	89564000	N	Y	Y	N	N	N	0	0	1	1	2	2	1	1	2
PHCH_02887	NmrA-like family (PF05368)	2	2	7.8	30.727	0.0029753	2.1975	2179100	Y	N	N	N	N	N	1	2	1	0	0	0	0	1	0
PHCH_02894	Glutaredoxin (PF00462)	2	2	26.7	12.231	0.0043808	1.9811	12594000	N	N	Y	N	N	N	0	0	0	0	1	0	1	0	1
PHCH_02895	Saccharopine dehydrogenase NADP binding domain (PF03435)	7	7	25.4	46.209	0	16.642	29935000	N	Y	N	N	N	N	0	0	0	0	3	3	0	0	2
PHCH_02903	SnoaL-like domain (PF12680)	5	5	31.7	19.902	0	48.272	141320000	Y	Y	Y	N	N	N	2	2	5	2	2	1	3	5	2
PHCH_02904	Putative GTPase activating protein for Arf (PF01412)	5	5	16.4	44.561	0	45.205	142650000	Y	Y	Y	N	N	N	2	2	3	2	3	3	2	4	3
PHCH_02911	No Pfam domains	32	32	65.9	69.979	0	226.56	1863000000	Y	Y	Y	N	N	N	22	22	18	24	19	12	20	19	16
PHCH_02912	PX domain (PF00787)	2	2	1.3	230.07	0	4.4359	13180000	N	Y	N	N	N	N	0	0	1	1	1	1	0	0	1
PHCH_02921	Ribosomal protein L31e (PF01198)	10	10	50.8	14.029	0	73.78	2018300000	Y	Y	Y	N	N	N	3	2	6	4	5	3	3	5	5
PHCH_02922	DnaJ C terminal domain (PF01556);DnaJ central domain (PF00684);DnaJ domain (PF00226)	23	23	66	45.886	0	194.43	1774600000	Y	Y	Y	N	N	N	4	4	16	3	12	12	4	8	15
PHCH_02927	RNA recognition motif. (a.k.a. RRM, RBD, or RNP domain) (PF00076)	2	2	7.9	48.122	0	6.9495	18550000	N	Y	N	N	N	N	0	0	0	0	2	1	0	0	1
PHCH_02937	Thioredoxin (PF00085);Endoplasmic reticulum protein ERp29, C-terminal domain (PF07749)	39	38	79.6	39.158	0	323.31	4968200000	Y	Y	Y	N	N	N	9	9	21	11	22	20	14	21	28
PHCH_02940	U6-snRNA interacting domain of PrP8 (PF10596);U5-snRNA binding site 2 of PrP8 (PF10597);PROCT (NUC072) domain (PF08084);PROCN (NUC071) domain (PF08083);PRO8NT (NUC069), PrP8 N-terminal domain (PF08082);PRP8 domain IV core (PF12134);JAB1/Mov34/MPN/PAD-1 ubiquitin protease (PF01398);RNA recognition motif of the spliceosomal PrP8 (PF10598)	7	7	4.7	273.85	0	10.113	35483000	N	Y	N	N	N	N	0	0	2	0	2	3	0	0	0
PHCH_02954	Thioredoxin (PF00085)	2	2	15.6	31.635	0	4.8637	6381400	N	Y	N	N	N	N	0	0	1	0	1	1	0	0	1
PHCH_02957	Phenolic acid decarboxylase (PAD) (PF05870)	12	11	77.5	20.558	0	130.35	3013800000	Y	Y	Y	N	N	N	4	3	7	3	6	7	4	5	7
PHCH_02960	Protein kinase domain (PF00069);Response regulator receiver domain (PF00072);Protein of unknown function, DUF547 (PF04784)	7	7	18.6	100.36	0	31.412	71411000	N	Y	N	N	N	N	0	0	2	0	5	5	0	0	2
PHCH_02961	Ras family (PF00071)	9	9	39.3	22.302	0	70.315	277570000	Y	Y	Y	N	N	N	2	2	4	1	5	7	1	4	4
PHCH_02969	No Pfam domains	2	2	50	7.8227	0	4.4228	12946000	Y	Y	Y	N	N	N	2	1	1	1	1	0	2	1	0
PHCH_02971	Ribosomal prokaryotic L21 protein (PF00829)	2	2	18.1	18.3	0	29.619	39334000	N	Y	N	N	N	N	0	0	0	0	2	2	0	0	1
PHCH_02973	No Pfam domains	3	3	4.4	79.739	0	6.3162	25943000	N	N	Y	N	N	N	0	0	1	0	1	0	0	2	1
PHCH_02974	NAC domain (PF01849)	6	6	49.5	21.116	0	152.78	2138200000	Y	Y	Y	N	N	N	2	2	2	2	5	5	2	3	5
PHCH_02979	No Pfam domains	3	3	14	40.476	0	15.536	83338000	Y	Y	Y	N	N	N	0	2	2	3	1	1	1	0	1
PHCH_02982	Aldo/keto reductase family (PF00248)	4	2	14	39.639	0	3.8035	111680000	N	Y	N	N	N	N	0	0	0	0	3	3	0	0	2
PHCH_02987	Dimerisation domain of Ca+-activated chloride-channel, anoctamin (PF16178);Calcium-activated chloride channel (PF04547)	3	3	6.5	82.224	0	14.694	68112000	N	Y	Y	N	N	N	0	0	1	0	3	2	0	1	2
PHCH_03000	No Pfam domains	5	2	91.4	7.7868	0	133.94	874770000	Y	Y	Y	N	N	N	2	3	4	3	4	4	3	4	4
PHCH_03001	Glucokinase (PF02685)	27	7	63.7	40.958	0	316.22	13673000000	Y	Y	Y	N	N	N	11	16	16	16	13	12	14	19	16
PHCH_03002;PHCH_00501	Glucokinase (PF02685)	23	6	72.8	19.997	0	100.01	5511000000	Y	Y	Y	N	N	N	14	20	18	20	10	9	19	20	12
PHCH_03003	Glycosyl hydrolase family 1 (PF00232)	3	2	10.6	40.905	0	14.154	34077000	N	Y	N	N	Y	N	0	0	0	0	3	2	0	0	0
PHCH_03014	Importin-beta N-terminal domain (PF03810);HEAT-like repeat (PF13513)	24	24	40.3	93.965	0	323.31	848290000	N	Y	Y	N	N	N	0	0	4	1	19	16	1	3	7
PHCH_03017	Helix-hairpin-helix motif (PF14635);Helix-turn-helix DNA-binding domain of SPT6 (PF14641);SH2 domain (PF14633);HHH domain (PF17674);Acidic N-terminal SPT6 (PF14632)	7	7	7.2	175.81	0	30.701	65649000	N	Y	N	N	N	N	0	0	2	0	3	6	0	0	2
PHCH_03033	Aminotransferase class-III (PF00202)	10	9	43.3	20.028	0	62.658	443550000	N	Y	Y	N	N	N	0	0	5	2	5	4	0	2	6
PHCH_03034	No Pfam domains	10	10	16.3	115.88	0	60.13	115990000	Y	Y	Y	N	N	N	3	2	4	3	3	4	3	5	3
PHCH_03051	Choline/Carnitine o-acyltransferase (PF00755)	8	8	19.6	70.578	0	46.682	93142000	N	Y	N	N	N	N	0	0	0	1	3	7	0	0	1
PHCH_03073	Aldehyde dehydrogenase family (PF00171)	16	16	37.8	60.145	0	120.53	731480000	Y	Y	Y	N	N	N	2	2	5	2	11	13	2	2	6
PHCH_03075	DNA directed RNA polymerase, 7 kDa subunit (PF03604)	4	4	43.3	7.2604	0	10.373	52097000	Y	Y	Y	N	N	N	3	2	1	2	1	1	4	1	1
PHCH_03091	Protein kinase domain (PF00069)	2	1	4.4	68.432	0	4.2557	2862900	N	Y	N	N	Y	N	0	0	0	0	2	1	0	0	0
PHCH_03121	KH domain (PF07650);Ribosomal protein S3, C-terminal domain (PF00189)	22	22	75.9	27.239	0	175.72	8542800000	Y	Y	Y	N	N	N	7	8	12	7	11	13	8	12	17
PHCH_03133	FYVE zinc finger (PF01363)	2	2	1.9	163.85	0	7.6171	6531600	N	N	Y	N	N	N	0	0	1	1	0	0	1	0	1
PHCH_03139	Hsp70 protein (PF00012)	11	9	76.6	14.616	0	134.93	5035300000	Y	Y	Y	N	N	N	7	9	8	8	6	7	6	6	6
PHCH_03141	Pyridine nucleotide-disulphide oxidoreductase (PF07992);Apoptosis-inducing factor, mitochondrion-associated, C-term (PF14721)	6	6	21.6	54.94	0	35.22	40516000	N	Y	N	N	N	N	0	0	0	0	4	3	0	0	2
PHCH_03144	C2 domain (PF00168)	17	17	13.3	221.47	0	75.163	139310000	Y	Y	Y	N	N	N	0	1	3	0	6	11	1	1	5
PHCH_03147	Annexin (PF00191)	6	6	28.7	37.11	0	21.725	39965000	Y	Y	N	N	N	N	0	1	2	0	4	2	0	0	2
PHCH_03152	Isocitrate/isopropylmalate dehydrogenase (PF00180)	38	37	74.2	47.437	0	302	7098000000	Y	Y	Y	N	N	N	4	4	21	10	24	27	6	15	27
PHCH_03168	Ankyrin repeats (3 copies) (PF12796)	5	5	16.5	54.363	0	33.802	76799000	Y	Y	Y	N	N	N	1	1	2	1	2	3	1	1	3
PHCH_03172	Sec61beta family (PF03911)	2	2	30	6.2012	0	6.3564	61054000	N	Y	N	N	N	N	0	0	0	2	1	1	1	0	0
PHCH_03173	DNA polymerase phi (PF04931)	9	9	8.7	139.44	0	29.843	35648000	N	Y	Y	N	N	N	0	0	6	0	1	1	0	2	3
PHCH_03174	NUP50 (Nucleoporin 50 kDa) (PF08911);RanBP1 domain (PF00638)	11	11	39.1	47.82	0	69.052	295200000	Y	Y	Y	N	N	N	4	5	8	4	3	4	4	5	4
PHCH_03177	SCO1/SenC (PF02630)	4	4	24.3	26.835	0	13.586	47891000	N	Y	N	N	N	N	0	0	0	0	1	3	0	0	1
PHCH_03178	N-acetyltransferase B complex (NatB) non catalytic subunit (PF09797)	9	9	12.2	109.56	0	18.131	40420000	N	Y	N	N	N	N	0	0	1	0	3	6	0	0	1
PHCH_03181	Phosphopantetheine attachment site (PF00550)	5	5	35	13.128	0	26.372	1225500000	Y	Y	Y	N	N	N	3	3	5	3	3	1	4	5	3
PHCH_03183	Prefoldin subunit (PF01920)	9	9	64.3	12.762	0	56.077	338570000	Y	Y	Y	N	N	N	0	1	6	4	4	4	4	4	6
PHCH_03184	Ribosomal protein S21e (PF01249)	11	11	92.4	8.6005	0	272.97	4476100000	Y	Y	Y	N	N	N	8	10	7	9	6	4	8	8	4
PHCH_03185	Tim10/DDP family zinc finger (PF02953)	6	6	66.3	9.4107	0	119.08	657060000	Y	Y	Y	N	N	N	3	2	6	4	5	3	5	5	3
PHCH_03187	Ubiquinol-cytochrome C chaperone (PF03981)	6	6	25.8	39.602	0	39.133	39337000	N	Y	N	N	N	N	0	0	0	0	1	6	0	0	2
PHCH_03188	Sas10/Utp3/C1D family (PF04000);Sas10 C-terminal domain (PF09368)	3	3	10.1	56.589	0	9.2318	15698000	N	N	Y	N	N	N	0	0	1	0	0	1	0	1	2
PHCH_03189	ETC complex I subunit conserved region (PF04716)	6	6	40.5	13.441	0	122.12	483530000	Y	Y	Y	N	N	N	1	0	2	1	2	2	0	3	3
PHCH_03191	No Pfam domains	9	9	65.5	13.356	0	119.17	1025600000	Y	Y	Y	N	N	N	5	6	9	7	7	5	6	7	7
PHCH_03192	Lactate racemase N-terminal domain (PF09861)	9	9	26.5	52.065	0	37.394	75521000	N	Y	N	N	N	N	0	0	1	0	2	6	0	0	3
PHCH_03193	Ankyrin repeats (3 copies) (PF12796);FYVE zinc finger (PF01363)	5	5	16.5	49.69	0	21.126	59284000	N	Y	Y	N	N	N	0	0	0	0	2	3	1	1	2
PHCH_03201	Domain of unknown function (DUF1899) (PF08953);Type of WD40 repeat (PF16300);WD domain, G-beta repeat (PF00400)	3	3	4	111.73	0	22.486	52597000	N	Y	N	N	N	N	0	0	1	0	2	2	0	0	2
PHCH_03206	Oxidoreductase family, C-terminal alpha/beta domain (PF02894);Oxidoreductase family, NAD-binding Rossmann fold (PF01408)	3	3	20.4	43.248	0	61.456	64831000	N	Y	N	N	N	N	0	0	0	0	3	3	0	0	2
PHCH_03208	Coproporphyrinogen III oxidase (PF01218)	16	12	51.5	45.51	0	66.389	346340000	Y	Y	Y	N	N	N	1	2	4	3	11	14	2	3	8
PHCH_03209	Coproporphyrinogen III oxidase (PF01218)	22	18	64.9	42.072	0	160.37	1452000000	Y	Y	Y	N	N	N	4	4	9	5	14	15	4	7	15
PHCH_03214	YjgF/chorismate_mutase-like, putative endoribonuclease (PF14588)	5	5	36.9	16.605	0	32.881	221540000	Y	Y	Y	N	N	N	3	3	3	4	4	2	4	3	1
PHCH_03241	No Pfam domains	7	7	37.9	29.813	0	31.035	101330000	Y	Y	Y	N	N	N	3	3	2	2	3	2	6	2	1
PHCH_03243	Elongation factor Tu GTP binding domain (PF00009);Elongation factor Tu C-terminal domain (PF03143);Elongation factor Tu domain 2 (PF03144)	10	10	26.7	54.704	0	71.516	343510000	N	Y	Y	N	N	N	0	0	3	0	4	6	0	2	7
PHCH_03251	Aldehyde dehydrogenase family (PF00171)	8	2	21.4	50.355	0	9.456	31772000	N	Y	N	N	Y	N	0	0	0	0	7	7	0	0	0
PHCH_03274	Dos2-interacting transcription regulator of RNA-Pol-II (PF14500);Ankyrin repeats (3 copies) (PF12796);RNAPII transcription regulator C-terminal (PF12460);Ankyrin repeats (many copies) (PF13857)	6	6	5.5	190.24	0	60.92	54286000	N	Y	Y	N	N	N	0	0	0	0	4	5	0	1	1
PHCH_03275	Ribosome recycling factor (PF01765)	8	8	31.2	28.861	0	24.07	108390000	Y	Y	Y	N	N	N	1	2	5	4	1	2	1	4	2
PHCH_03279	NUC173 domain (PF08161)	6	6	6.2	134.84	0	19.142	27836000	N	Y	N	N	N	N	0	0	3	0	3	3	0	0	2
PHCH_03289	Catalase (PF00199);Catalase-related immune-responsive (PF06628)	22	18	53.6	58.463	0	200.4	606990000	Y	Y	Y	N	N	N	2	4	1	5	19	15	4	4	1
PHCH_03291	No Pfam domains	7	7	28	23.973	0	91.245	807390000	Y	Y	Y	N	N	N	6	6	6	6	1	0	7	5	3
PHCH_03299	SKIP/SNW domain (PF02731)	6	6	11.8	81.802	0	17.8	29742000	Y	Y	Y	N	N	N	1	0	2	3	1	1	4	4	1
PHCH_03318	short chain dehydrogenase (PF00106)	3	3	19.9	31.319	0	7.1404	17776000	N	Y	N	N	N	N	0	0	0	0	2	2	0	0	1
PHCH_03324	Domain of unknown function (DUF3546) (PF12066);Arsenite-resistance protein 2 (PF04959)	11	11	17.4	80.681	0	43.985	144000000	N	Y	Y	N	N	N	0	0	8	1	3	2	0	8	5
PHCH_03353	No Pfam domains	3	3	11.8	53.612	0	7.2605	24757000	Y	N	Y	N	N	N	2	2	2	1	0	0	2	1	0
PHCH_03368	FHA domain (PF00498)	2	2	6	68.675	0	4.2866	5154900	Y	N	N	Y	N	N	1	0	2	0	0	0	0	0	0
PHCH_03372	Domain of unknown function (DUF1899) (PF08953);Type of WD40 repeat (PF16300);Anaphase-promoting complex subunit 4 WD40 domain (PF12894);WD domain, G-beta repeat (PF00400)	21	21	53.8	51.25	0	214.7	2187000000	Y	Y	Y	N	N	N	3	4	8	4	16	14	4	6	19
PHCH_03390	Phosphoenolpyruvate carboxykinase (PF01293)	19	19	62.5	40.625	0	193.43	1710200000	Y	Y	Y	N	N	N	3	3	6	6	11	11	4	6	16
PHCH_03411	Putative GTPase activating protein for Arf (PF01412)	7	7	30.5	45.384	0	18.873	72163000	N	Y	N	N	N	N	0	0	4	0	1	4	0	0	4
PHCH_03412	Transketolase, pyrimidine binding domain (PF02779);Transketolase, C-terminal domain (PF02780)	23	23	66.6	39.189	0	272.17	14434000000	Y	Y	Y	N	N	N	8	11	18	11	15	15	10	15	19
PHCH_03415	KH domain (PF00013)	21	21	41.9	67.221	0	205.53	539220000	Y	Y	Y	N	N	N	8	10	14	8	6	8	12	11	12
PHCH_03423	Calponin homology (CH) domain (PF00307);EF-hand domain pair (PF13499)	32	32	40.8	116.11	0	271.62	1194900000	N	Y	Y	N	N	N	0	0	4	0	21	24	0	2	19
PHCH_03429	Eukaryotic porin (PF01459)	10	10	40.4	35.281	0	73.166	260970000	Y	Y	Y	N	N	N	1	0	3	2	4	8	1	0	3
PHCH_03430	Whirly transcription factor (PF08536)	7	7	54.6	24.221	0	97.155	98072000	Y	Y	Y	N	N	N	2	2	3	2	2	2	1	2	2
PHCH_03449;PHCH_03448	NAD binding domain of 6-phosphogluconate dehydrogenase (PF03446);NAD-binding of NADP-dependent 3-hydroxyisobutyrate dehydrogenase (PF14833)	15	15	59.3	34.316	0	117.32	678340000	Y	Y	Y	N	N	N	4	3	12	4	7	9	2	4	5
PHCH_03452	EF-1 guanine nucleotide exchange domain (PF00736)	15	6	57	20.984	0	139.53	5552800000	Y	Y	Y	N	N	N	2	3	7	3	7	7	2	5	11
PHCH_03479	Ubiquitin carboxyl-terminal hydrolase (PF00443)	16	16	9.2	326.41	0	72.289	101430000	N	Y	N	N	N	N	0	0	0	0	8	11	0	0	5
PHCH_03482	Mib_herc2 (PF06701);HECT-domain (ubiquitin-transferase) (PF00632);SPRY domain (PF00622)	28	28	14.6	357.32	0	126.39	249190000	N	Y	Y	N	N	N	0	0	3	0	11	21	0	1	13
PHCH_03483	No Pfam domains	6	6	17.1	57.857	0	50.191	86551000	Y	Y	Y	N	N	N	1	1	3	1	5	1	1	2	3
PHCH_03487	Oxidoreductase family, NAD-binding Rossmann fold (PF01408);Putative oxidoreductase C terminal domain (PF08635)	4	4	17.7	41.155	0	68.344	87678000	N	Y	N	N	Y	N	0	0	0	0	4	2	0	0	0
PHCH_03489	RNA recognition motif. (a.k.a. RRM, RBD, or RNP domain) (PF00076)	16	16	54.5	37.989	0	142.9	253130000	N	Y	Y	N	N	N	0	0	6	1	7	8	0	4	6
PHCH_03495	Mitochondrial carrier protein (PF00153)	26	26	64.5	33.656	0	236.25	9350200000	Y	Y	Y	N	N	N	10	5	14	12	14	19	10	13	19
PHCH_03499	Histidine kinase-, DNA gyrase B-, and HSP90-like ATPase (PF02518);Mitochondrial branched-chain alpha-ketoacid dehydrogenase kinase (PF10436)	4	4	14.1	45.354	0	9.4091	30188000	N	Y	N	N	N	N	0	0	0	0	3	1	0	0	1
PHCH_03526	Argonaute linker 1 domain (PF08699);PAZ domain (PF02170);Mid domain of argonaute (PF16487);Argonaute linker 2 domain (PF16488);Piwi domain (PF02171);N-terminal domain of argonaute (PF16486)	21	17	23.4	135.58	0	133.91	329840000	Y	Y	Y	N	N	N	0	1	6	1	11	13	1	5	12
PHCH_03530	Hsp70 protein (PF00012)	26	26	57.4	61.326	0	236.98	1442500000	Y	Y	Y	N	N	N	1	0	6	1	16	17	0	5	15
PHCH_03533	Coatomer gamma subunit appendage platform subdomain (PF08752);Adaptin N terminal region (PF01602);Coatomer subunit gamma-1 C-terminal appendage platform (PF16381)	24	24	42.9	100.84	0	143.04	464480000	Y	Y	Y	N	N	N	1	0	2	1	17	18	0	1	7
PHCH_03534;PHCH_01068	Core histone H2A/H2B/H3/H4 (PF00125)	13	13	63.5	12.625	0	170.18	8740100000	Y	Y	Y	N	N	N	10	10	12	11	8	5	11	9	7
PHCH_03543	Male sterility protein (PF07993);AMP-binding enzyme C-terminal domain (PF13193);Phosphopantetheine attachment site (PF00550);AMP-binding enzyme (PF00501);Thioesterase domain (PF00975)	22	22	29	143.79	0	214.57	467560000	Y	Y	Y	N	N	N	0	1	4	0	14	17	0	1	10
PHCH_03544	Biotin carboxylase, N-terminal domain (PF00289);Biotin-requiring enzyme (PF00364);Biotin carboxylase C-terminal domain (PF02785);Carbamoyl-phosphate synthase L chain, ATP binding domain (PF02786)	4	4	8.3	77.655	0	23.205	41496000	N	Y	N	N	Y	N	0	0	0	0	4	3	0	0	0
PHCH_03548	NADPH-dependent FMN reductase (PF03358)	11	10	55.5	20.844	0	88.779	1553200000	Y	Y	Y	N	N	N	4	4	5	6	9	7	4	5	6
PHCH_03549	NADPH-dependent FMN reductase (PF03358)	16	15	61	21.062	0	195.63	6929100000	Y	Y	Y	N	N	N	8	7	12	6	10	8	9	8	12
PHCH_03558	Zinc-binding dehydrogenase (PF00107);Alcohol dehydrogenase GroES-like domain (PF08240)	25	25	73.6	37.074	0	323.31	5459400000	Y	Y	Y	N	N	N	3	4	11	3	19	19	4	5	15
PHCH_03559	No Pfam domains	2	2	12.7	26.011	0	4.9929	8107700	N	Y	N	N	N	N	0	0	0	0	1	1	0	1	0
PHCH_03567	Zinc-binding dehydrogenase (PF00107);Alcohol dehydrogenase GroES-like domain (PF08240)	15	15	52.7	35.774	0	73.759	448950000	N	Y	Y	N	N	N	0	0	3	0	9	9	0	3	10
PHCH_03587	Electron transfer flavoprotein domain (PF01012);Electron transfer flavoprotein FAD-binding domain (PF00766)	26	26	64.5	34.091	0	323.31	18111000000	Y	Y	Y	N	N	N	18	21	21	21	23	14	19	20	15
PHCH_03616	OB-fold nucleic acid binding domain (PF01336);tRNA synthetases class II (D, K and N) (PF00152)	6	6	13.1	62.71	0	29.318	39231000	N	Y	N	N	N	N	0	0	0	0	2	4	0	0	3
PHCH_03620	Argonaute linker 1 domain (PF08699);PAZ domain (PF02170);Mid domain of argonaute (PF16487);Argonaute linker 2 domain (PF16488);N-terminal domain of argonaute (PF16486);Piwi domain (PF02171)	2	2	3.9	104.13	0	15.874	26460000	N	Y	Y	N	N	N	0	0	1	0	1	1	0	1	2
PHCH_03627	Glucanosyltransferase (PF03198)	5	5	18	50.666	0	19.932	76137000	Y	Y	N	N	N	N	2	2	3	0	2	3	1	0	0
PHCH_03628	NLE (NUC135) domain (PF08154);WD domain, G-beta repeat (PF00400)	4	4	13.9	47.131	0	16.041	30953000	N	Y	Y	N	N	N	0	0	3	0	1	2	0	2	2
PHCH_03629	Helicase conserved C-terminal domain (PF00271);DEAD/DEAH box helicase (PF00270)	14	14	37.4	51.552	0	63.567	230830000	N	Y	Y	N	N	N	0	0	4	0	8	7	0	1	6
PHCH_03636	Peptidase M16 inactive domain (PF05193);Middle or third domain of peptidase_M16 (PF16187);Insulinase (Peptidase family M16) (PF00675)	4	4	4.9	115.89	0	22.698	17381000	N	Y	Y	N	N	N	0	0	1	0	1	2	0	1	1
PHCH_03650	Ubiquitin carboxyl-terminal hydrolases (PF18031);Ubiquitin carboxyl-terminal hydrolase, family 1 (PF01088)	6	6	28.5	35.295	0	34.241	86654000	Y	Y	Y	N	N	N	1	0	2	0	4	3	1	2	3
PHCH_03651	Ubiquitin family (PF00240)	2	2	20.8	8.6849	0	8.5865	117120000	Y	Y	Y	N	N	N	0	1	1	1	1	2	1	1	1
PHCH_03653	Ribosomal protein S5, C-terminal domain (PF03719);Ribosomal protein S5, N-terminal domain (PF00333)	8	8	33.7	34.883	0	59.011	204140000	Y	Y	Y	N	N	N	0	1	2	1	6	6	0	2	4
PHCH_03655	Metallopeptidase family M24 (PF00557)	18	18	62.9	50.206	0	95.13	494560000	N	Y	Y	N	N	N	0	0	9	1	6	11	1	9	10
PHCH_03665	Armadillo/beta-catenin-like repeat (PF00514)	11	11	31.1	60.808	0	74.964	384230000	N	Y	Y	N	N	N	0	0	5	0	8	9	0	3	5
PHCH_03667	NADH:flavin oxidoreductase / NADH oxidase family (PF00724)	21	20	63.7	42.256	0	142.57	548580000	Y	Y	Y	N	N	N	7	7	8	6	9	13	8	9	15
PHCH_03673	Cytochrome P450 (PF00067)	2	2	6.6	61.859	0	31.935	13358000	N	Y	N	N	Y	N	0	0	0	0	2	2	0	0	0
PHCH_03674	No Pfam domains	6	6	16.6	76.464	0	22.058	39185000	N	Y	Y	N	N	N	0	0	3	0	3	2	0	1	3
PHCH_03684	Aldehyde dehydrogenase family (PF00171)	12	6	34.4	53.434	0	52.917	167830000	N	Y	N	N	Y	N	0	0	0	0	10	8	0	0	0
PHCH_03701	AICARFT/IMPCHase bienzyme (PF01808);MGS-like domain (PF02142)	30	30	67	66.258	0	323.31	2111100000	Y	Y	Y	N	N	N	3	5	16	3	17	17	4	11	22
PHCH_03705	Uroporphyrinogen decarboxylase (URO-D) (PF01208)	5	5	22.2	45.591	0	31.654	38976000	N	Y	N	N	N	N	0	0	0	0	3	4	0	0	1
PHCH_03709	COQ9 (PF08511)	2	2	7	38.463	0	9.4003	25347000	N	Y	N	N	N	N	0	0	0	0	2	1	0	0	1
PHCH_03715	2OG-Fe(II) oxygenase superfamily (PF03171)	8	8	36.4	38.88	0	32.674	213450000	N	Y	Y	N	N	N	0	0	4	2	6	7	0	1	3
PHCH_03719	2-oxoglutarate dehydrogenase C-terminal (PF16870);Transketolase, pyrimidine binding domain (PF02779);Dehydrogenase E1 component (PF00676)	13	13	26.5	103.22	0	56.552	143060000	N	Y	Y	N	N	N	0	0	1	0	5	6	0	1	8
PHCH_03720	Memo-like protein (PF01875)	10	10	61	34.693	0	82.952	238150000	N	Y	Y	N	N	N	0	0	2	0	5	7	0	2	6
PHCH_03736	Soluble NSF attachment protein, SNAP (PF14938)	10	10	38.2	32.848	0	61.693	286200000	Y	Y	Y	N	N	N	2	3	3	3	8	7	2	3	4
PHCH_03740	No Pfam domains	20	20	31.7	126.35	0	122.96	298190000	Y	Y	Y	N	N	N	2	1	12	1	4	8	3	5	10
PHCH_03742	No Pfam domains	2	2	7.1	28.858	0	7.0358	60560000	Y	N	Y	N	N	N	2	1	2	1	0	0	1	1	1
PHCH_03748	Carbamoyl-phosphate synthetase large chain, oligomerisation domain (PF02787);MGS-like domain (PF02142);Carbamoyl-phosphate synthase L chain, ATP binding domain (PF02786)	21	21	45.8	76.266	0	215.35	499240000	Y	Y	Y	N	N	N	1	0	3	2	14	19	1	3	11
PHCH_03753;PHCH_03752;PHCH_05426;PHCH_03754	Glycosyl hydrolases family 6 (PF01341)	2	2	5.6	48.116	0	58.641	32307000	N	Y	N	N	N	N	0	0	0	0	1	2	0	0	1
PHCH_03784	PCI domain (PF01399)	17	17	45.4	43.944	0	95.025	449500000	Y	Y	N	N	N	N	0	1	3	0	13	12	0	0	4
PHCH_03795	ATPase family associated with various cellular activities (AAA) (PF00004);Proteasomal ATPase OB C-terminal domain (PF16450);AAA+ lid domain (PF17862)	19	18	56.3	44.164	0	175.89	898350000	Y	Y	Y	N	N	N	1	2	7	3	11	13	2	6	14
PHCH_03808	ABC-2 type transporter (PF01061);ABC transporter (PF00005)	5	5	8.1	100.63	0	26.882	40231000	N	Y	N	N	N	N	0	0	0	1	3	3	0	0	1
PHCH_03821	Acyl-CoA dehydrogenase, C-terminal domain (PF00441);Acyl-CoA dehydrogenase, middle domain (PF02770);Acyl-CoA dehydrogenase, N-terminal domain (PF02771)	13	13	41	46.439	0	57.545	198180000	N	Y	Y	N	N	N	0	0	1	1	7	9	1	1	5
PHCH_03823	linker histone H1 and H5 family (PF00538)	4	4	18.7	20.155	0	16.391	211570000	Y	Y	Y	N	N	N	3	4	2	3	2	1	2	3	0
PHCH_03824	Aminotransferase class I and II (PF00155)	27	27	74.7	46.91	0	323.31	5678400000	Y	Y	Y	N	N	N	7	7	15	9	18	22	5	11	24
PHCH_03830	NAD(P)H-binding (PF13460)	9	9	44.2	25.345	0	49.348	131860000	Y	Y	Y	N	N	N	1	1	6	1	3	5	1	4	4
PHCH_03836	Bromodomain (PF00439)	4	4	19.4	35.118	0	10.448	21589000	N	Y	Y	N	N	N	0	0	2	0	1	1	1	0	3
PHCH_03839	No Pfam domains	6	6	19.6	57.598	0	23.39	85314000	N	Y	N	N	N	N	0	0	0	0	3	6	0	0	1
PHCH_03846	Glycosyl hydrolases family 17 (PF00332);Ricin-type beta-trefoil lectin domain (PF00652)	4	1	8.8	49.617	0	3.8924	11429000	N	Y	N	N	N	N	0	0	0	0	3	3	0	0	1
PHCH_03854	No Pfam domains	5	5	16.3	38.918	0	14.553	76734000	N	Y	Y	N	N	N	0	0	3	0	2	4	0	2	2
PHCH_03859	Cytochrome P450 (PF00067)	6	6	16.6	55.79	0	13.141	42717000	N	Y	N	N	N	N	0	0	0	0	4	4	0	0	1
PHCH_03872	Strictosidine synthase (PF03088)	7	7	20.7	45.832	0	46.664	103070000	Y	Y	Y	N	N	N	1	0	1	0	2	4	1	1	1
PHCH_03879	No Pfam domains	13	13	19.1	141.57	0	52.202	107560000	Y	Y	Y	N	N	N	3	5	10	3	2	2	3	5	2
PHCH_03890;PHCH_03889	Ribosome biogenesis protein Nop16 (PF09420)	2	2	18.9	19.723	0	7.8845	12454000	Y	Y	Y	N	N	N	1	1	1	2	0	1	1	1	1
PHCH_03896	Dienelactone hydrolase family (PF01738)	8	8	60.5	26.783	0	25.9	167930000	Y	Y	Y	N	N	N	1	1	3	1	3	3	0	2	6
PHCH_03904	Elongation factor Tu GTP binding domain (PF00009);Elongation factor Tu C-terminal domain (PF03143);Elongation factor Tu domain 2 (PF03144)	26	25	80.9	44.969	0	282.32	5006300000	Y	Y	Y	N	N	N	3	3	7	3	18	20	3	7	16
PHCH_03913	Etoposide-induced protein 2.4 (EI24) (PF07264)	4	4	11	29.038	0	12.71	162580000	Y	Y	Y	N	N	N	1	2	1	1	2	1	1	1	1
PHCH_03943	AMP-binding enzyme (PF00501)	27	27	49.4	70.818	0	287.85	1976600000	Y	Y	Y	N	N	N	6	9	12	8	11	18	8	11	17
PHCH_03946	Tetratricopeptide repeat (PF13181);TPR repeat (PF13414);FYVE zinc finger (PF01363)	6	6	14.6	82.141	0	26.863	30664000	Y	N	Y	N	N	N	1	0	5	0	0	0	1	1	2
PHCH_03952	CBS domain (PF00571);Voltage gated chloride channel (PF00654)	6	6	8.5	106.04	0	19.131	40011000	Y	Y	Y	N	N	N	1	1	0	0	2	1	3	2	2
PHCH_03956	Acetokinase family (PF00871)	26	26	59.2	46.364	0	323.31	5828600000	Y	Y	Y	N	N	N	4	5	14	8	16	18	4	7	20
PHCH_03976	NADH:flavin oxidoreductase / NADH oxidase family (PF00724)	9	8	36.3	41.351	0	48.366	97539000	N	Y	Y	N	N	N	0	0	3	0	6	4	0	2	4
PHCH_03985	No Pfam domains	10	10	14.2	110.39	0	29.517	92090000	Y	Y	Y	N	N	N	3	5	4	1	2	2	4	2	4
PHCH_03986	Histone deacetylase domain (PF00850)	6	6	20.2	50.615	0	17.208	70464000	Y	N	Y	N	N	N	1	1	2	0	0	4	0	2	2
PHCH_03987	Nucleosome assembly protein (NAP) (PF00956)	16	16	51.1	40.675	0	171.7	738650000	Y	Y	Y	N	N	N	0	1	8	0	8	11	1	6	11
PHCH_04003	Vps16, C-terminal region (PF04840);Vps16, N-terminal region (PF04841)	9	9	18.8	96.154	0	40.856	89621000	N	Y	N	N	N	N	0	0	1	0	7	8	0	0	2
PHCH_04030	Glycosyl hydrolase family 63 N-terminal domain (PF16923);Glycosyl hydrolase family 63 C-terminal domain (PF03200)	5	5	12.8	101.22	0	32.039	19273000	N	N	Y	N	N	N	0	0	0	0	2	0	0	1	2
PHCH_04051	Cyclophilin type peptidyl-prolyl cis-trans isomerase/CLD (PF00160)	7	7	59.4	21.193	0	231.65	705160000	N	Y	Y	N	N	N	0	0	3	2	6	5	1	2	4
PHCH_04055	No Pfam domains	22	22	31.4	92.595	0	227.08	469610000	N	Y	Y	N	N	N	0	0	9	1	11	10	2	8	16
PHCH_04060	Cyclic nucleotide-binding domain (PF00027);Protein phosphatase 2C (PF00481);Protein kinase domain (PF00069)	7	7	13.1	122.45	0	30.168	66093000	Y	Y	Y	N	N	N	0	1	1	0	5	6	0	1	3
PHCH_04071	SNARE domain (PF05739)	2	2	5	34.32	0	14.893	33512000	N	Y	Y	N	N	N	0	0	1	0	1	1	0	1	1
PHCH_04075	Glutaredoxin 2, C terminal domain (PF04399);Glutathione S-transferase, N-terminal domain (PF13417)	2	2	10.3	28.836	0	6.6053	17009000	N	Y	N	N	N	N	0	0	0	0	1	1	0	0	1
PHCH_04076	Glutaredoxin 2, C terminal domain (PF04399);Glutathione S-transferase, N-terminal domain (PF13417)	11	11	66	28.431	0	66.162	330540000	Y	Y	Y	N	N	N	2	1	2	1	5	7	1	2	7
PHCH_04082	Proteasomal ATPase OB C-terminal domain (PF16450);ATPase family associated with various cellular activities (AAA) (PF00004);AAA+ lid domain (PF17862)	19	18	53.5	44.814	0	151.85	690350000	Y	Y	Y	N	N	N	0	1	6	0	11	11	2	4	11
PHCH_04085	Anaphase-promoting complex subunit 4 WD40 domain (PF12894);Dip2/Utp12 Family (PF04003)	11	11	22.1	71.919	0	39.425	100710000	N	Y	Y	N	N	N	0	0	5	0	3	3	1	2	5
PHCH_04088	DnaJ C terminal domain (PF01556);DnaJ central domain (PF00684);DnaJ domain (PF00226)	7	7	25.9	47.912	0	30.228	198730000	Y	Y	Y	N	N	N	1	1	4	1	2	4	1	3	6
PHCH_04089	Antibiotic biosynthesis monooxygenase (PF03992)	2	2	29.2	12.464	0	9.512	18087000	N	Y	N	N	N	N	0	0	0	0	1	1	0	0	1
PHCH_04091	No Pfam domains	6	6	7.9	109.08	0	18.263	36885000	Y	Y	Y	N	N	N	2	2	5	1	2	1	1	4	2
PHCH_04092	No Pfam domains	4	4	52.5	11.109	0	27.355	98393000	Y	Y	Y	N	N	N	3	2	3	2	0	1	2	2	1
PHCH_04093	Papain family cysteine protease (PF00112);Cathepsin propeptide inhibitor domain (I29) (PF08246)	5	5	18.8	67.113	0	26.786	67685000	N	Y	N	N	N	N	0	0	0	0	5	3	0	0	2
PHCH_04101	No Pfam domains	6	6	35.4	14.552	0	14.732	31054000	Y	N	Y	N	N	N	1	1	5	1	0	0	2	1	0
PHCH_04102	Nucleoside diphosphate kinase (PF00334)	14	14	60.2	23.963	0	288.12	3994300000	Y	Y	Y	N	N	N	6	4	7	5	10	11	6	6	10
PHCH_04124	NADH ubiquinone oxidoreductase subunit NDUFA12 (PF05071)	11	11	44.7	26.391	0	156.75	1031900000	Y	Y	Y	N	N	N	5	6	6	6	7	6	5	7	6
PHCH_04126	D-isomer specific 2-hydroxyacid dehydrogenase, catalytic domain (PF00389);D-isomer specific 2-hydroxyacid dehydrogenase, NAD binding domain (PF02826)	3	3	23.3	28.657	0	12.637	19635000	N	Y	N	N	Y	N	0	0	0	0	3	2	0	0	0
PHCH_04130;PHCH_04129	ADP-ribosylation factor family (PF00025)	11	11	52.5	20.631	0	187.46	1026400000	Y	Y	Y	N	N	N	2	2	5	2	9	7	1	1	6
PHCH_04131	ATP synthase (F/14-kDa) subunit (PF01990)	4	4	76.3	12.568	0	31.515	132330000	N	Y	N	N	N	N	0	0	1	0	2	3	0	0	2
PHCH_04138	C2 domain (PF00168);Copine (PF07002)	12	12	23.1	73.237	0	73.615	153270000	Y	Y	Y	N	N	N	1	1	5	1	4	7	1	1	5
PHCH_04142	Glutaredoxin 2, C terminal domain (PF04399);Glutathione S-transferase, N-terminal domain (PF13417)	15	15	77.5	25.48	0	212.17	1572300000	Y	Y	Y	N	N	N	5	6	9	5	11	10	6	9	12
PHCH_04158	WW domain (PF00397);WH2 motif (PF02205)	6	6	46.2	23.871	0	107.53	153980000	Y	Y	Y	N	N	N	3	3	4	4	1	2	3	3	2
PHCH_04159	No Pfam domains	8	8	17.1	85.299	0	54.721	59696000	Y	Y	Y	N	N	N	1	1	2	1	2	3	1	3	6
PHCH_04160	RNA 2'-O ribose methyltransferase substrate binding (PF08032);SpoU rRNA Methylase family (PF00588)	3	3	20.8	38.943	0	15.188	16079000	N	N	Y	N	N	N	0	0	0	0	1	0	1	0	1
PHCH_04181	LSM domain (PF01423)	5	5	38.6	14.06	0	15.035	43197000	N	Y	N	N	N	N	0	0	2	0	1	1	0	0	2
PHCH_04182	Ubiquitin-2 like Rad60 SUMO-like (PF11976)	7	7	43.6	11.26	0	17.455	625720000	Y	Y	Y	N	N	N	5	6	3	6	4	3	7	6	2
PHCH_04188	No Pfam domains	4	4	31.7	15.621	0	17.343	72069000	Y	Y	Y	N	N	N	0	1	1	0	1	2	2	1	0
PHCH_04194	Lysine methyltransferase (PF10294)	4	4	27.9	26.723	0	37.216	49246000	N	Y	N	N	N	N	0	0	1	0	2	3	0	0	2
PHCH_04196	Ubiquitin-conjugating enzyme (PF00179)	9	9	59.3	16.138	0	52.381	461730000	Y	Y	Y	N	N	N	3	3	4	4	5	5	3	4	5
PHCH_04205	Cytochrome oxidase c subunit VIb (PF02297)	14	14	91.7	9.8968	0	143.21	7747400000	Y	Y	Y	N	N	N	7	7	11	9	8	3	8	13	6
PHCH_04209	Aminotransferase class-III (PF00202)	17	16	79.6	30.824	0	127.63	1803000000	N	Y	N	N	N	N	0	0	1	0	13	14	0	0	14
PHCH_04213	Mitochondrial ribosomal protein L51 / S25 / CI-B8 domain (PF05047)	11	11	76	17.001	0	120.08	1407500000	Y	Y	Y	N	N	N	4	3	7	6	8	9	4	6	8
PHCH_04228	NADH:flavin oxidoreductase / NADH oxidase family (PF00724)	21	20	66.4	43.178	0	323.31	2067800000	Y	Y	Y	N	N	N	7	7	11	10	15	15	8	9	12
PHCH_04229	Protein tyrosine kinase (PF07714);Ankyrin repeats (3 copies) (PF12796)	6	6	16.8	63.054	0	59.608	116410000	N	Y	Y	N	N	N	0	0	1	1	6	4	1	1	5
PHCH_04231	Ribonuclease T2 family (PF00445)	8	8	45.4	38.532	0	188.46	738920000	Y	Y	Y	N	N	N	1	0	2	1	5	5	0	2	6
PHCH_04246	No Pfam domains	5	5	16.5	43.484	0	12.88	23082000	N	Y	N	N	Y	N	0	0	0	0	5	1	0	0	0
PHCH_04252	D-isomer specific 2-hydroxyacid dehydrogenase, catalytic domain (PF00389);D-isomer specific 2-hydroxyacid dehydrogenase, NAD binding domain (PF02826)	22	22	57.7	50.909	0	176.2	701920000	N	Y	N	N	N	N	0	0	1	0	12	17	0	0	15
PHCH_04253	Ribosomal L37ae protein family (PF01780)	7	7	40.7	16.03	0	121.15	2283900000	Y	Y	Y	N	N	N	4	6	5	5	4	3	6	4	3
PHCH_04258	PI3-kinase family, ras-binding domain (PF00794);Phosphoinositide 3-kinase family, accessory domain (PIK domain) (PF00613);PH domain (PF00169)	2	2	1.9	116.85	0	5.71	22291000	N	Y	N	N	N	N	0	0	1	0	1	1	0	0	2
PHCH_04262	C-terminal duplication domain of Friend of PRMT1 (PF13865)	2	2	11.3	26.675	0	8.0694	181710000	Y	Y	Y	N	N	N	1	1	1	1	2	1	1	1	2
PHCH_04272	Putative tRNA binding domain (PF01588)	26	26	83.1	20.154	0	323.31	6273700000	Y	Y	Y	N	N	N	8	9	14	9	17	14	7	13	22
PHCH_04275	Bromodomain extra-terminal - transcription regulation (PF17035);Bromodomain (PF00439)	2	2	15.7	25.263	0	7.4534	42455000	N	Y	N	N	N	N	0	0	1	0	1	1	0	0	2
PHCH_04282	HMGL-like (PF00682);LeuA allosteric (dimerisation) domain (PF08502)	22	22	61.8	55.251	0	323.31	3598000000	Y	Y	Y	N	N	N	4	3	10	3	16	16	2	4	17
PHCH_04285	ROK family (PF00480)	25	25	53.5	31.866	0	323.31	56358000000	Y	Y	Y	N	N	N	17	15	18	15	19	16	16	18	19
PHCH_04292	Antibiotic biosynthesis monooxygenase (PF03992)	10	10	83	12.705	0	85.515	2091500000	Y	Y	Y	N	N	N	4	3	8	4	6	5	5	7	7
PHCH_04296	Protein of unknown function DUF89 (PF01937)	2	2	8.8	33.39	0	4.6547	18474000	N	Y	N	N	N	N	0	0	0	0	1	1	0	0	2
PHCH_04363	MA3 domain (PF02847);MIF4G domain (PF02854)	12	12	20	107.8	0	52.644	162220000	Y	Y	Y	N	N	N	1	2	5	3	5	5	2	5	5
PHCH_04365	Leukotriene A4 hydrolase, C-terminal (PF09127);Peptidase M1 N-terminal domain (PF17900);Peptidase family M1 domain (PF01433)	21	21	52.8	74.984	0	187.66	852650000	Y	Y	Y	N	N	N	0	1	6	0	13	16	1	5	10
PHCH_04385	Endoribonuclease XendoU (PF09412)	11	11	41.2	42.004	0	90.266	268960000	Y	Y	Y	N	N	N	0	2	3	3	7	6	0	2	6
PHCH_04394	No Pfam domains	8	6	60	18.848	0	23.185	106140000	Y	Y	Y	N	N	N	3	4	2	2	7	5	0	1	3
PHCH_04398	Ribosomal protein S8 (PF00410)	8	8	49.2	14.999	0	55.526	2272800000	Y	Y	Y	N	N	N	1	0	5	2	5	4	2	3	6
PHCH_04405	PH domain (PF00169)	3	3	3.9	134.17	0	15.985	16026000	Y	N	Y	N	N	N	1	1	3	0	0	0	1	0	1
PHCH_04409	Magnesium transporter NIPA (PF05653)	3	3	5.7	97.749	0	25.31	34272000	N	Y	N	N	N	N	0	0	0	0	3	1	0	0	1
PHCH_04421	Tudor domain (PF00567);Staphylococcal nuclease homologue (PF00565)	40	40	56.3	101.64	0	258.63	1673400000	Y	Y	Y	N	N	N	1	0	22	0	25	28	2	16	28
PHCH_04422	FKBP-type peptidyl-prolyl cis-trans isomerase (PF00254)	5	5	14.8	50.406	0	17.821	26539000	N	N	Y	N	N	N	0	0	1	0	0	2	0	1	2
PHCH_04456	Ribosomal protein S26e (PF01283)	4	4	33.6	12.436	0	29.761	1209800000	Y	Y	Y	N	N	N	2	2	2	2	3	2	1	1	3
PHCH_04457	Ubiquinol-cytochrome C reductase hinge protein (PF02320)	7	7	88.1	7.5266	0	101.47	1225300000	Y	Y	Y	N	N	N	4	3	7	5	4	4	4	7	5
PHCH_04458	Thioredoxin-like [2Fe-2S] ferredoxin (PF01257)	14	14	71.4	30.096	0	157.39	1324900000	Y	Y	Y	N	N	N	3	4	10	7	7	6	4	5	10
PHCH_04459	No Pfam domains	3	3	24.3	25.975	0	37.892	45630000	N	Y	Y	N	N	N	0	0	0	0	2	3	0	1	2
PHCH_04481	Methyltransferase domain (PF08241)	6	6	40.3	23.414	0	22.296	133630000	N	Y	N	N	N	N	0	0	0	0	3	5	0	0	3
PHCH_04490	50S ribosome-binding GTPase (PF01926)	4	4	8.1	67.45	0	12.455	21808000	N	Y	N	N	N	N	0	0	2	0	1	2	0	0	2
PHCH_04514	Mitochondrial calcium uniporter (PF04678)	3	3	14.3	47.969	0	6.8774	15227000	N	Y	N	N	N	N	0	0	0	0	1	2	0	0	2
PHCH_04524	Aminotransferase class-V (PF00266)	22	22	56.5	49.427	0	323.31	2839000000	Y	Y	Y	N	N	N	1	0	2	0	14	17	1	5	15
PHCH_04544	Tetratricopeptide repeat (PF00515);Tetratricopeptide repeat (PF13181);Hsp70 protein (PF00012)	11	11	20.1	78.769	0	38.963	128920000	N	Y	Y	N	N	N	0	0	3	0	5	7	0	1	6
PHCH_04545	C2 domain (PF00168)	9	9	55.2	28.38	0	24.857	111680000	Y	Y	Y	N	N	N	1	1	1	0	7	5	1	0	4
PHCH_04546	C2 domain (PF00168)	4	4	50.4	14.673	0	12.43	156960000	Y	Y	Y	N	N	N	1	0	2	1	2	2	2	1	2
PHCH_04554	Coatomer beta subunit appendage platform (PF14806);Adaptin N terminal region (PF01602);Coatomer beta C-terminal region (PF07718)	27	27	41.7	109.32	0	323.31	803850000	Y	Y	Y	N	N	N	0	1	5	0	16	22	1	5	9
PHCH_04562	Tetratricopeptide repeat (PF13181)	21	21	75.7	29.221	0	265.51	3543900000	Y	Y	Y	N	N	N	10	12	15	13	17	10	11	16	12
PHCH_04568	No Pfam domains	3	3	4.9	105.64	0	7.7576	11861000	N	N	Y	N	N	N	0	0	3	1	0	0	2	1	0
PHCH_04570	No Pfam domains	4	4	31.5	16.196	0	12.766	26505000	Y	Y	Y	N	N	N	1	2	1	2	0	1	1	1	1
PHCH_04571	3,4-dihydroxy-2-butanone 4-phosphate synthase (PF00926)	8	8	36	39.23	0	53.172	120150000	Y	Y	Y	N	N	N	1	2	2	1	5	5	1	1	2
PHCH_04572	3,4-dihydroxy-2-butanone 4-phosphate synthase (PF00926)	2	2	9.2	38.863	0	4.6336	8458600	N	Y	N	N	Y	N	0	0	0	0	1	2	0	0	0
PHCH_04573	Thioredoxin (PF00085);Erv1 / Alr family (PF04777)	5	5	11.5	68.985	0	12.018	24784000	Y	Y	N	N	N	N	0	1	1	1	3	3	0	1	0
PHCH_04600	Aminotransferase class-V (PF00266)	3	3	12.5	43.918	0	8.488	41817000	N	Y	N	N	N	N	0	0	0	0	2	1	0	0	2
PHCH_04602	WW domain (PF00397)	4	4	33.3	24.774	0	25.26	77978000	Y	Y	Y	N	N	N	2	4	3	4	1	2	4	3	1
PHCH_04606	No Pfam domains	13	13	25.9	63.918	0	67.205	445030000	Y	Y	Y	N	N	N	1	1	7	0	8	8	1	4	9
PHCH_04622	Rubredoxin NAD+ reductase C-terminal domain (PF18267);Pyridine nucleotide-disulphide oxidoreductase (PF07992);Nitrite/Sulfite reductase ferredoxin-like half domain (PF03460);Nitrite and sulphite reductase 4Fe-4S domain (PF01077);BFD-like [2Fe-2S] binding domain (PF04324);Rieske-like [2Fe-2S] domain (PF13806)	11	11	21.6	114.03	0	44.007	78310000	N	Y	N	N	N	N	0	0	1	0	3	8	0	0	2
PHCH_04634	GMC oxidoreductase (PF00732);GMC oxidoreductase (PF05199)	4	4	9.1	69.091	0	12.918	41003000	Y	Y	Y	N	N	N	2	2	4	3	1	1	3	1	1
PHCH_04635	Tubulin/FtsZ family, GTPase domain (PF00091);Tubulin C-terminal domain (PF03953)	20	4	59.4	49.821	0	279.78	1901800000	Y	Y	Y	N	N	N	4	5	4	4	17	17	2	5	11
PHCH_04687	Double-stranded DNA-binding domain (PF01984)	4	4	34.3	12.848	0	43.108	199350000	Y	Y	Y	N	N	N	3	3	4	3	2	1	4	4	1
PHCH_04695	CCCH-type zinc finger (PF18044);Pumilio-family RNA binding repeat (PF00806)	2	2	2.7	112.32	0	10.045	13642000	N	Y	N	N	N	N	0	0	0	0	1	2	0	0	1
PHCH_04703	1,3-beta-glucan synthase component (PF02364);1,3-beta-glucan synthase subunit FKS1, domain-1 (PF14288);Sugar (and other) transporter (PF00083)	5	5	2.7	274.69	0	8.044	13056000	N	Y	Y	N	N	N	0	0	1	0	2	1	0	1	1
PHCH_04719	Tc5 transposase DNA-binding domain (PF03221);DDE superfamily endonuclease (PF03184)	3	3	5.3	82.585	0	9.1799	11886000	N	N	Y	N	N	N	0	0	2	0	1	0	0	2	1
PHCH_04722	Peptidase S24-like (PF00717)	2	2	10.6	20.34	0	4.7103	22093000	N	Y	N	N	N	N	0	0	0	0	1	2	0	0	1
PHCH_04729	Elongation factor Tu GTP binding domain (PF00009);Elongation factor G, domain IV (PF03764);116 kDa U5 small nuclear ribonucleoprotein component N-terminus (PF16004);Elongation factor G C-terminus (PF00679)	8	8	11.7	110.49	0	27.856	79934000	Y	Y	Y	N	N	N	1	1	2	0	3	7	1	1	3
PHCH_04739	Metallopeptidase family M24 (PF00557)	8	8	55.7	26.517	0	30.533	171220000	N	Y	N	N	N	N	0	0	1	0	4	5	0	0	6
PHCH_04746	TCP-1/cpn60 chaperonin family (PF00118)	5	5	37.8	19.641	0	71.474	222470000	N	Y	Y	N	N	N	0	0	1	1	2	2	2	1	2
PHCH_04750	Acyl-coenzyme A oxidase N-terminal (PF14749);Acyl-CoA dehydrogenase, middle domain (PF02770);Acyl-CoA oxidase (PF01756)	7	3	17.2	73.421	0	9.3048	12763000	N	Y	Y	N	N	N	0	0	0	1	7	3	1	1	2
PHCH_04763	Carbon-nitrogen hydrolase (PF00795);NAD synthase (PF02540)	7	7	12.5	79.583	0	25.364	152300000	Y	Y	Y	N	N	N	1	1	0	1	5	6	1	2	2
PHCH_04767	Glutathione S-transferase, N-terminal domain (PF13409);Glutathione S-transferase, C-terminal domain (PF13410)	23	23	76.3	40.217	0	123.13	1383600000	Y	Y	Y	N	N	N	2	1	9	1	18	19	1	7	10
PHCH_04769	La domain (PF05383);RNA binding motif (PF08777)	13	13	43.5	58.484	0	80.784	212700000	Y	Y	Y	N	N	N	1	0	8	0	3	4	0	3	8
PHCH_04773	VEFS-Box of polycomb protein (PF09733)	3	3	5.8	70.293	0	6.0464	12729000	N	Y	N	N	N	N	0	0	1	0	1	1	0	0	2
PHCH_04776	Thioredoxin (PF00085)	10	10	65.4	15.179	0	156.89	446330000	Y	Y	Y	N	N	N	2	3	6	4	3	5	3	3	9
PHCH_04777	Amino acid permease (PF13520)	2	2	4.5	73.042	0	13.859	15841000	N	Y	N	N	Y	N	0	0	0	0	2	1	0	0	0
PHCH_04781	Translocation protein Sec62 (PF03839)	10	10	30.7	38.909	0	124.86	243520000	Y	Y	Y	N	N	N	2	1	8	1	3	3	2	4	5
PHCH_04782	Dienelactone hydrolase family (PF01738)	5	5	21.3	39.096	0	43.683	103010000	N	Y	Y	N	N	N	0	0	1	1	4	3	0	2	3
PHCH_04784	Histidine kinase-, DNA gyrase B-, and HSP90-like ATPase (PF02518);Hsp90 protein (PF00183)	23	22	36.9	95.3	0	241.11	466450000	N	Y	Y	N	N	N	0	0	7	0	11	11	1	4	14
PHCH_04786	Erv1 / Alr family (PF04777)	2	2	29.2	18.873	0	4.8292	70816000	N	Y	N	N	N	N	1	0	0	0	1	2	0	0	2
PHCH_04788	WD domain, G-beta repeat (PF00400);Anaphase-promoting complex subunit 4 WD40 domain (PF12894)	2	2	8.6	35.696	0	7.7979	32695000	N	Y	N	N	N	N	0	0	2	0	1	1	0	0	1
PHCH_04815	Citrate synthase, C-terminal domain (PF00285)	26	26	58.2	51.597	0	323.31	4835300000	Y	Y	Y	N	N	N	4	4	6	4	20	17	3	6	16
PHCH_04823	Helicase conserved C-terminal domain (PF00271);DEAD/DEAH box helicase (PF00270)	2	2	4.8	94.432	0.0029824	2.2431	8190600	N	Y	N	N	N	N	0	0	0	1	1	0	1	0	0
PHCH_04824	Eukaryotic porin (PF01459)	4	4	24.8	32.919	0	10.043	15210000	N	Y	N	N	Y	N	0	0	0	0	2	2	0	0	0
PHCH_04833	Fumarylacetoacetate (FAA) hydrolase family (PF01557)	17	17	75.9	31.178	0	141.18	1698200000	Y	Y	Y	N	N	N	7	6	9	7	11	8	7	9	10
PHCH_04834	Myotubularin-like phosphatase domain (PF06602)	4	4	4.5	130.55	0	24.186	16726000	N	Y	N	N	N	N	0	0	1	0	2	2	0	0	2
PHCH_04841	Histidine phosphatase superfamily (branch 1) (PF00300)	35	35	81.2	29.242	0	323.31	40522000000	Y	Y	Y	N	N	N	26	24	27	25	25	14	24	27	18
PHCH_04869	Phenazine biosynthesis-like protein (PF02567);Acetyltransferase (GNAT) family (PF00583)	6	6	24.3	50.928	0	49.966	75263000	N	Y	N	N	N	N	0	0	1	0	4	4	0	0	2
PHCH_04874	Ubiquitin family (PF00240)	2	2	35.7	12.631	0	41.189	60382000	N	Y	N	N	N	N	0	0	1	0	2	2	0	0	2
PHCH_04882	PB1 domain (PF00564)	11	11	66.2	30.087	0	282.43	849120000	Y	Y	Y	N	N	N	1	3	5	3	7	7	3	4	6
PHCH_04883	Probable N6-adenine methyltransferase (PF10237)	4	2	11.1	36.412	0	20.815	33374000	Y	Y	Y	N	N	N	1	1	2	1	2	2	0	2	3
PHCH_04884	Probable N6-adenine methyltransferase (PF10237)	8	6	33.9	27.025	0	33.095	183240000	Y	Y	Y	N	N	N	1	1	4	4	5	3	1	3	6
PHCH_04891	CybS, succinate dehydrogenase cytochrome B small subunit (PF05328)	4	4	27	17.634	0	9.1205	134980000	N	Y	Y	N	N	N	0	0	0	0	2	3	2	1	0
PHCH_04894	Thioredoxin (PF00085);Thioredoxin-like domain (PF13848)	51	51	77.6	58.677	0	323.31	9321400000	Y	Y	Y	N	N	N	9	9	29	8	22	22	9	30	38
PHCH_04896	Zinc finger C-x8-C-x5-C-x3-H type (and similar) (PF00642)	2	2	8.2	44.275	0	4.6259	9027200	Y	N	N	N	N	N	0	1	2	0	0	0	0	1	0
PHCH_04950	IMP dehydrogenase / GMP reductase domain (PF00478)	7	7	24.9	43.829	0	23.934	415910000	Y	Y	Y	N	N	N	1	2	4	3	5	2	1	5	5
PHCH_04954	FAD linked oxidases, C-terminal domain (PF02913)	8	4	43.2	28.954	0	15.071	122430000	N	Y	N	N	N	N	0	0	0	0	6	4	0	0	3
PHCH_04955	Mitochondrial inner membrane protein (PF09731)	19	19	41.7	60.794	0	116.96	595580000	Y	Y	Y	N	N	N	4	4	8	2	8	8	5	6	11
PHCH_04965	Ankyrin repeats (3 copies) (PF12796);Ankyrin repeats (many copies) (PF13857);Ankyrin repeat (PF00023)	8	8	24.1	74.629	0	107.45	166090000	Y	Y	Y	N	N	N	1	0	2	0	5	5	0	1	6
PHCH_04975	DnaJ domain (PF00226)	15	15	46	47.622	0	93.514	1132600000	Y	Y	Y	N	N	N	0	2	9	4	9	8	2	8	13
PHCH_04991	Glutaredoxin 2, C terminal domain (PF04399);Glutathione S-transferase, N-terminal domain (PF13417)	2	2	22.8	25.078	0	8.8476	31151000	Y	Y	Y	N	N	N	1	1	2	0	1	1	0	1	1
PHCH_05010	Cupin-like domain (PF13621)	12	12	22.3	84.517	0	57.419	131520000	N	Y	Y	N	N	N	0	0	4	0	3	5	0	2	8
PHCH_05026	No Pfam domains	3	3	5.1	86.715	0	10.093	19658000	Y	N	Y	N	N	N	1	0	2	1	0	0	1	1	2
PHCH_05033	tRNA synthetase class II core domain (G, H, P, S and T) (PF00587);Seryl-tRNA synthetase N-terminal domain (PF02403)	9	9	26.3	55.232	0	50.195	121060000	Y	Y	Y	N	N	N	1	1	2	0	4	5	1	1	4
PHCH_05043;PHCH_05042	short chain dehydrogenase (PF00106)	8	7	37	25.438	0	84.413	700590000	Y	Y	Y	N	N	N	1	3	5	4	5	8	4	4	7
PHCH_05045	PEP-utilising enzyme, TIM barrel domain (PF02896);Pyruvate phosphate dikinase, PEP/pyruvate binding domain (PF01326);PEP-utilising enzyme, mobile domain (PF00391)	110	110	94.1	97.718	0	323.31	194640000000	Y	Y	Y	N	N	N	62	65	88	64	60	57	70	87	84
PHCH_05061	Acyl CoA binding protein (PF00887);RIC1 (PF07064)	3	3	3	170.54	0	6.7295	7953900	N	Y	N	N	N	N	0	0	0	0	2	1	0	0	1
PHCH_05063	Phosphoribosyl transferase domain (PF00156)	8	8	47.9	24.779	0	36.874	317450000	N	Y	Y	N	N	N	0	0	2	0	7	5	0	1	6
PHCH_05069	C2 domain (PF00168)	13	13	21.8	97.708	0	57.388	141540000	Y	Y	Y	N	N	N	1	1	2	1	6	8	1	3	5
PHCH_05076	No Pfam domains	2	2	14.2	30.739	0.0003198	3.24	16246000	N	Y	Y	N	N	N	0	0	0	1	0	1	0	1	1
PHCH_05077	Glycoside hydrolase family 5 C-terminal domain (PF18564)	2	2	17.5	20.647	0	15.095	156510000	N	Y	Y	N	N	N	0	0	1	0	1	1	0	1	2
PHCH_05081	NAD binding domain of 6-phosphogluconate dehydrogenase (PF03446);NAD-binding of NADP-dependent 3-hydroxyisobutyrate dehydrogenase (PF14833)	14	14	64.1	31.588	0	127.98	709360000	Y	Y	Y	N	N	N	2	2	5	2	12	10	1	3	9
PHCH_05087	GTP cyclohydrolase N terminal (PF12471);GTP cyclohydrolase II (PF00925)	8	8	25.1	51.064	0	52.402	97460000	N	Y	Y	N	N	N	0	0	4	0	4	3	0	3	4
PHCH_05088	Adaptor complexes medium subunit family (PF00928);Clathrin adaptor complex small chain (PF01217)	5	5	21.9	47.987	0	21.952	52632000	N	Y	N	N	N	N	0	0	0	0	2	4	0	0	1
PHCH_05092	Lyase (PF00206);Adenylosuccinate lyase C-terminus (PF10397)	21	21	66.7	54.171	0	190.6	1913900000	Y	Y	Y	N	N	N	2	3	8	3	17	17	4	8	14
PHCH_05115	No Pfam domains	8	8	59.2	14.091	0	35.305	313900000	Y	Y	Y	N	N	N	5	4	2	4	1	1	5	4	1
PHCH_05127	Cytochrome b5-like Heme/Steroid binding domain (PF00173);Oxidoreductase FAD-binding domain (PF00970);Oxidoreductase NAD-binding domain (PF00175)	3	3	14.8	42.468	0	11.471	17516000	N	Y	N	N	N	N	0	0	1	0	1	1	0	0	1
PHCH_05140	Hsp70 protein (PF00012)	3	2	97.5	4.3057	0	10.619	17767000	Y	Y	Y	N	N	N	2	3	2	2	1	1	1	2	1
PHCH_05142	No Pfam domains	5	5	55.8	10.099	0	98.839	807370000	Y	Y	Y	N	N	N	3	4	4	4	2	1	3	3	3
PHCH_05144	Sec7 domain (PF01369);Guanine nucleotide exchange factor in Golgi transport N-terminal (PF12783);Domain of unknown function (DUF1981) (PF09324);Dimerisation and cyclophilin-binding domain of Mon2 (PF16213)	13	13	8.4	225.01	0	54.082	82621000	N	Y	Y	N	N	N	0	0	3	0	8	9	0	1	2
PHCH_05145	No Pfam domains	4	4	62.1	10.17	0	149.76	4666900000	Y	Y	Y	N	N	N	3	4	3	4	3	2	3	3	3
PHCH_05149	No Pfam domains	9	9	27.7	53.61	0	93.583	346490000	N	Y	Y	N	N	N	0	0	4	0	5	7	0	1	5
PHCH_05161	PH domain (PF00169)	2	2	12.1	21.523	0	12.119	11608000	N	Y	N	N	N	N	0	0	1	0	1	1	1	0	0
PHCH_05180	Hsp70 protein (PF00012)	7	1	91.4	8.7086	0	5.2478	7290800	Y	Y	Y	N	N	N	7	5	5	5	6	3	6	5	5
PHCH_05212	Ubiquitin elongating factor core (PF10408);U-box domain (PF04564)	11	11	19.6	117.94	0	56.958	89395000	N	Y	N	N	N	N	0	0	0	0	4	9	0	0	5
PHCH_05220	Exportin 1-like protein (PF08389)	2	2	2.8	112.71	0.0029869	2.2645	18408000	Y	N	N	N	N	N	1	0	1	0	0	1	0	0	0
PHCH_05225	PA domain (PF02225)	3	3	8.9	48.703	0	9.8229	11639000	N	N	Y	N	N	N	0	0	0	1	0	0	0	2	2
PHCH_05232	No Pfam domains	2	2	9.4	23.75	0	16.553	48449000	Y	Y	Y	N	N	N	1	2	2	0	1	1	1	2	1
PHCH_05235	Acyl CoA binding protein (PF00887);Enoyl-CoA hydratase/isomerase (PF00378)	11	11	45.3	38.976	0	66.899	216440000	N	Y	Y	N	N	N	0	0	0	1	6	10	0	1	4
PHCH_05247	Eukaryotic initiation factor 4E (PF01652)	8	8	44.6	25.3	0	35.441	92828000	Y	Y	Y	N	N	N	0	2	3	1	2	4	2	3	2
PHCH_05252	JAB1/Mov34/MPN/PAD-1 ubiquitin protease (PF01398)	15	15	66	40.467	0	232.99	674310000	Y	Y	Y	N	N	N	1	0	9	1	10	10	2	5	12
PHCH_05254	Ribulose-phosphate 3 epimerase family (PF00834)	6	6	35.8	24.776	0	31.843	125420000	Y	Y	Y	N	N	N	1	1	0	3	4	4	1	1	1
PHCH_05255	Mitochondrial ribosomal subunit S27 (PF08293)	4	4	43.3	10.167	0	29.695	273620000	Y	Y	Y	N	N	N	3	3	3	4	4	3	4	4	2
PHCH_05259	No Pfam domains	4	4	13.3	39.337	0	10.317	44611000	Y	Y	Y	N	N	N	1	1	2	1	2	3	1	1	3
PHCH_05289	CSN8/PSMD8/EIF3K family (PF10075)	7	7	38.9	25.055	0	111.06	187120000	Y	Y	Y	N	N	N	1	1	2	0	6	5	0	1	3
PHCH_05300	No Pfam domains	3	3	8.8	81.552	0	6.4963	44614000	Y	Y	Y	N	N	N	0	1	2	3	1	0	2	1	1
PHCH_05315	Glutathione S-transferase, N-terminal domain (PF13409);Glutathione S-transferase, C-terminal domain (PF13410)	24	20	75.1	37.528	0	273.59	4189800000	Y	Y	Y	N	N	N	4	5	15	9	16	14	6	13	17
PHCH_05326	Peroxidase (PF00141)	6	6	29.7	37.288	0	32.55	108670000	Y	N	Y	N	N	N	0	1	3	0	0	3	0	2	5
PHCH_05331	No Pfam domains	2	2	7.2	40.818	0	7.3856	7922300	N	Y	N	N	N	N	0	0	1	1	1	0	0	0	0
PHCH_05336	Aldehyde dehydrogenase family (PF00171)	3	3	9.5	54.093	0	8.4677	37051000	N	Y	N	N	N	N	0	0	0	0	2	2	0	0	1
PHCH_05337	Regulator of chromosome condensation (RCC1) repeat (PF00415)	4	4	28.3	21.684	0	18.331	67476000	N	Y	N	N	N	N	0	0	0	0	4	3	0	0	1
PHCH_05377	Ig-like domain from next to BRCA1 gene (PF16158);PB1 domain (PF00564)	8	8	23.7	51.887	0	30.291	79621000	N	Y	Y	N	N	N	0	0	2	1	5	6	0	1	2
PHCH_05384	Alba (PF01918)	3	3	20.7	37.09	0	7.1241	17512000	Y	Y	N	N	N	N	0	1	2	0	1	1	0	0	0
PHCH_05385	PCI domain (PF01399);Eukaryotic translation initiation factor 3 subunit 8 N-terminus (PF05470)	29	29	36	109.09	0	200.9	967960000	Y	Y	Y	N	N	N	1	1	6	0	13	18	1	3	19
PHCH_05389	SBDS protein C-terminal domain (PF09377);Shwachman-Bodian-Diamond syndrome (SBDS) protein (PF01172)	4	4	15.4	38.927	0	39.76	40230000	N	Y	Y	N	N	N	0	0	2	0	2	2	0	1	2
PHCH_05399	Protein of unknown function (DUF1681) (PF07933)	6	6	43.1	27.593	0	23.682	66237000	Y	Y	Y	N	N	N	1	1	3	2	1	2	1	2	3
PHCH_05410	Biotin-requiring enzyme (PF00364);2-oxoacid dehydrogenases acyltransferase (catalytic domain) (PF00198)	22	22	50.6	47.491	0	323.31	7156300000	Y	Y	Y	N	N	N	5	4	18	5	14	15	7	11	19
PHCH_05416	Preprotein translocase subunit Sec66 (PF09802)	5	5	21.6	23.856	0	14.249	75725000	Y	Y	Y	N	N	N	1	0	2	1	1	3	1	3	2
PHCH_05425	Nitroreductase family (PF00881)	8	8	28.1	27.851	0	26.687	176740000	N	Y	Y	N	N	N	0	0	4	1	5	4	0	1	4
PHCH_05455	ATPase family associated with various cellular activities (AAA) (PF00004);Proteasomal ATPase OB C-terminal domain (PF16450);AAA+ lid domain (PF17862)	18	18	48.3	49.642	0	243.63	1008500000	N	Y	Y	N	N	N	0	0	7	1	14	12	0	2	13
PHCH_05458	No Pfam domains	6	6	15.3	58.081	0	28.558	148770000	Y	Y	Y	N	N	N	1	1	3	0	2	3	1	2	4
PHCH_05461	Ribosomal protein L1p/L10e family (PF00687)	13	13	54.5	29.494	0	85.024	639560000	Y	Y	Y	N	N	N	1	3	6	4	9	9	3	5	10
PHCH_05462	Biotin/lipoate A/B protein ligase family (PF03099);Biotin protein ligase C terminal domain (PF02237)	10	10	43	34.13	0	104.15	301010000	Y	Y	Y	N	N	N	4	3	5	6	5	5	2	3	3
PHCH_05465	Metallopeptidase family M24 (PF00557);zf-MYND-like zinc finger, mRNA-binding (PF15801)	14	11	49.1	42.551	0	44.237	482630000	N	Y	Y	N	N	N	0	0	8	2	7	10	2	8	12
PHCH_05474	Legume-like lectin family (PF03388)	10	10	26.7	46.602	0	25.799	91497000	N	Y	Y	N	N	N	0	0	1	0	4	4	1	1	4
PHCH_05475	Legume-like lectin family (PF03388)	8	8	26	46.48	0	40.443	176710000	N	Y	Y	N	N	N	0	0	5	1	2	2	0	2	5
PHCH_05483	Galactose mutarotase-like (PF13802);Glycosyl hydrolases family 31 (PF01055)	18	18	27.2	114.52	0	80.622	223930000	Y	Y	Y	N	N	N	0	2	6	1	7	8	1	4	6
PHCH_05492	CHCH domain (PF06747)	8	8	82.9	14.049	0	139.63	619200000	Y	Y	Y	N	N	N	4	4	7	4	3	3	5	7	5
PHCH_05498	DnaJ C terminal domain (PF01556);DnaJ domain (PF00226)	20	20	68.2	38.881	0	94.639	599560000	Y	Y	Y	N	N	N	7	6	11	3	4	10	6	6	7
PHCH_05499	Uncharacterized conserved protein H4 (DUF2046) (PF09755)	7	7	39.5	31.079	0	51.996	73048000	N	Y	Y	N	N	N	0	0	1	0	3	3	0	1	2
PHCH_05512	Autophagocytosis associated protein, active-site domain (PF03987);Autophagocytosis associated protein (Atg3), N-terminal domain (PF03986);Autophagocytosis associated protein C-terminal (PF10381)	16	16	63.1	37.422	0	98.035	553980000	Y	Y	Y	N	N	N	3	5	10	3	7	7	4	7	10
PHCH_05515	Aspartate/ornithine carbamoyltransferase, Asp/Orn binding domain (PF00185);Aspartate/ornithine carbamoyltransferase, carbamoyl-P binding domain (PF02729)	21	21	68.4	38.419	0	288.85	2601900000	Y	Y	Y	N	N	N	3	4	10	7	16	17	4	6	11
PHCH_05519	BolA-like protein (PF01722)	4	4	58.4	11.225	0	19.238	95324000	Y	Y	Y	N	N	N	1	1	2	1	3	2	2	1	2
PHCH_05520	WD domain, G-beta repeat (PF00400)	5	5	11.9	95.36	0	29.589	36749000	Y	Y	Y	N	N	N	1	1	3	1	0	1	0	3	1
PHCH_05523	Nup133 N terminal like (PF08801);Non-repetitive/WGA-negative nucleoporin C-terminal (PF03177)	15	15	12	167.35	0	68.133	87885000	N	Y	N	N	N	N	0	0	1	0	10	7	0	0	5
PHCH_05524	No Pfam domains	2	2	2.6	105.52	0	6.5962	3165200	N	Y	N	N	N	N	0	0	1	0	1	1	0	0	0
PHCH_05536	CAF1 family ribonuclease (PF04857)	3	3	6.6	68.058	0	11.348	10016000	N	N	Y	N	N	Y	0	0	0	0	0	0	0	1	2
PHCH_05557	Ubiquitin carboxyl-terminal hydrolase (PF00443)	6	6	7.2	144.59	0	24.886	41197000	N	Y	N	N	N	N	0	0	1	0	1	5	0	0	2
PHCH_05560	6-pyruvoyl tetrahydropterin synthase (PF01242)	2	2	9.7	36.989	0	10.039	32362000	N	Y	N	N	N	N	0	0	0	0	1	2	0	0	1
PHCH_05561	Helicase conserved C-terminal domain (PF00271);DEAD/DEAH box helicase (PF00270)	21	20	46.6	57.621	0	147.65	499670000	N	Y	Y	N	N	N	0	0	8	0	10	14	0	5	10
PHCH_05576	FYVE zinc finger (PF01363)	13	13	31.8	84.789	0	187.19	475660000	Y	Y	Y	N	N	N	2	3	6	0	7	6	1	6	8
PHCH_05589	Domain of unknown function (DUF3458_C) ARM repeats (PF17432);Domain of unknown function (DUF3458) Ig-like fold (PF11940);Peptidase M1 N-terminal domain (PF17900);Peptidase family M1 domain (PF01433)	32	27	50.7	107.73	0	274.78	1925400000	Y	Y	Y	N	N	N	2	2	9	3	19	24	4	9	22
PHCH_05592	Glycosyl hydrolase family 3 N terminal domain (PF00933);Fibronectin type III-like domain (PF14310);Glycosyl hydrolase family 3 C-terminal domain (PF01915)	5	4	15	80.196	0	44.372	63610000	N	Y	N	N	N	N	0	0	0	0	4	4	0	0	1
PHCH_05595	Valyl tRNA synthetase tRNA binding arm (PF10458);tRNA synthetases class I (I, L, M and V) (PF00133);Anticodon-binding domain of tRNA (PF08264)	30	30	35.7	118.49	0	192.45	1274200000	Y	Y	Y	N	N	N	2	3	12	3	15	22	3	7	18
PHCH_05603	Ribosomal protein S13/S18 (PF00416)	19	19	71.7	17.592	0	227.98	6228700000	Y	Y	Y	N	N	N	5	7	10	7	9	9	6	12	13
PHCH_05604	Proteasome subunit (PF00227)	12	12	48.8	32.091	0	162.12	791680000	Y	Y	Y	N	N	N	1	3	4	1	6	9	3	4	5
PHCH_05608	Oxidoreductase family, C-terminal alpha/beta domain (PF02894);Oxidoreductase family, NAD-binding Rossmann fold (PF01408)	16	16	59.2	38.315	0	143.34	596650000	Y	Y	Y	N	N	N	1	0	4	0	8	9	0	2	12
PHCH_05616	No Pfam domains	4	4	9.4	45.776	0	155	4893300000	Y	Y	Y	N	N	N	2	2	3	2	3	3	1	3	4
PHCH_05622	Metallopeptidase family M24 (PF00557)	25	25	59.8	43.321	0	261.02	3179100000	Y	Y	Y	N	N	N	4	2	15	5	12	15	2	13	18
PHCH_05626	Thioredoxin (PF00085);Erv1 / Alr family (PF04777)	11	11	27.7	54.875	0	134.79	264430000	Y	Y	Y	N	N	N	1	1	4	1	8	7	1	2	7
PHCH_05634	Nucleosome assembly protein (NAP) (PF00956)	4	4	24.2	27.247	0	23.615	84646000	N	Y	Y	N	N	N	0	0	0	0	2	4	0	1	3
PHCH_05643	Tetratricopeptide repeat (PF13181);Tetratricopeptide repeat (PF13432)	11	11	31.1	65.326	0	83.086	177450000	N	Y	Y	N	N	N	0	0	2	0	6	10	0	1	4
PHCH_05646	Lytic polysaccharide mono-oxygenase, cellulose-degrading (PF03067)	4	4	12.8	33.928	0	28.845	28976000	Y	Y	Y	N	N	N	3	2	4	1	1	0	0	1	1
PHCH_05657	Ubiquitin family (PF00240);PUB domain (PF09409)	5	5	18.6	44.002	0	32.971	121460000	N	Y	Y	N	N	N	0	0	3	0	4	4	0	1	3
PHCH_05672	Ubiquitin-conjugating enzyme (PF00179)	3	3	40.1	16.813	0	19.65	59087000	N	Y	Y	N	N	N	0	0	2	1	2	2	0	1	2
PHCH_05680	Patched family (PF02460);Niemann-Pick C1 N terminus (PF16414)	24	23	24.2	160.53	0	123.27	667630000	Y	Y	Y	N	N	N	4	1	6	4	13	11	7	12	9
PHCH_05682	No Pfam domains	6	6	27.7	44.617	0	33.836	69785000	N	Y	N	N	N	N	0	0	2	0	2	4	0	0	3
PHCH_05710	ABC transporter (PF00005);ABC transporter transmembrane region (PF00664)	12	12	14	135.47	0	99.918	112170000	N	Y	Y	N	N	N	0	0	1	1	4	9	1	0	4
PHCH_05722	GHMP kinases N terminal domain (PF00288);GHMP kinases C terminal (PF08544)	12	12	39.3	43.32	0	79.179	448770000	Y	Y	Y	N	N	N	1	2	6	1	5	8	3	4	9
PHCH_05724	No Pfam domains	3	3	14.6	54.579	0	18.122	25614000	N	N	Y	N	N	N	0	0	3	0	0	0	1	1	2
PHCH_05730	Methyltransferase domain (PF08241)	9	9	46.2	23.967	0	88.858	1038100000	Y	Y	Y	N	N	N	1	1	6	1	7	7	1	3	6
PHCH_05736	No Pfam domains	12	12	58.8	30.492	0	86.949	385620000	Y	Y	Y	N	N	N	4	5	7	4	6	7	4	7	6
PHCH_05741	Oligosaccharyltransferase 48 kDa subunit beta (PF03345)	18	18	54.5	50.077	0	199.39	872740000	Y	Y	Y	N	N	N	2	1	8	2	10	11	1	4	12
PHCH_05754	Peptidase M16 inactive domain (PF05193);Insulinase (Peptidase family M16) (PF00675)	27	27	66.3	46.707	0	323.31	9028900000	Y	Y	Y	N	N	N	10	12	21	13	20	18	12	18	20
PHCH_05771	Carbamoyl-phosphate synthetase large chain, oligomerisation domain (PF02787);MGS-like domain (PF02142);Glutamine amidotransferase class-I (PF00117);Carbamoyl-phosphate synthase small chain, CPSase domain (PF00988);Carbamoyl-phosphate synthase L chain, ATP binding domain (PF02786)	79	78	67.4	166.62	0	323.31	8729400000	Y	Y	Y	N	N	N	4	5	15	9	50	53	6	13	58
PHCH_05777	CHCH domain (PF06747)	4	4	25.7	12.84	0	10.455	78988000	Y	Y	Y	N	N	N	2	2	3	1	0	1	2	1	0
PHCH_05783	S4 domain (PF01479);tRNA synthetases class I (W and Y) (PF00579)	9	9	29.9	47.103	0	59.974	119990000	N	Y	N	N	N	N	0	0	1	0	6	5	0	0	6
PHCH_05787	Proteasome subunit (PF00227)	9	9	53.7	26.255	0	74.639	445360000	Y	Y	Y	N	N	N	0	1	2	0	6	6	0	2	1
PHCH_05788	Calreticulin family (PF00262)	28	28	44.4	61.455	0	207.51	1383800000	Y	Y	Y	N	N	N	2	2	14	1	13	15	2	8	18
PHCH_05789	GMC oxidoreductase (PF05199)	6	6	51.7	25.668	0	51.605	132920000	N	Y	N	N	N	N	0	0	0	0	6	5	0	0	1
PHCH_05799	Zinc-binding dehydrogenase (PF00107);Alcohol dehydrogenase GroES-like domain (PF08240)	9	9	44.1	35.985	0	27.236	195660000	Y	Y	Y	N	N	N	1	0	2	0	6	6	0	1	3
PHCH_05802	Biotin-requiring enzyme (PF00364);2-oxoacid dehydrogenases acyltransferase (catalytic domain) (PF00198)	15	15	45.8	56.474	0	100.28	531850000	Y	Y	N	N	N	N	1	0	1	0	9	13	0	0	9
PHCH_05805	Inositol 1,3,4-trisphosphate 5/6-kinase ATP-grasp domain (PF05770)	6	6	26.8	39.078	0	38.577	46892000	N	Y	N	N	Y	N	0	0	0	0	3	6	0	0	0
PHCH_05807	Retinoic acid induced 16-like protein (PF10257)	2	2	2.4	107.29	0	4.5396	13316000	N	Y	N	N	Y	N	0	0	0	0	2	1	0	0	0
PHCH_05816	No Pfam domains	10	10	34.8	49.406	0	43.377	198170000	N	Y	Y	N	N	N	0	0	7	0	3	5	1	5	6
PHCH_05820	No Pfam domains	7	7	55.8	17.297	0	37.088	178230000	Y	Y	Y	N	N	N	2	3	5	2	2	3	4	4	5
PHCH_05823	Glycosyl hydrolases family 17 (PF00332)	7	7	27.5	42.283	0	27.064	124260000	Y	Y	Y	N	N	N	2	2	1	1	2	3	2	2	3
PHCH_05825	Tryptophan synthase alpha chain (PF00290)	8	8	44.9	27.997	0	95.035	430410000	Y	Y	Y	N	N	N	1	1	3	1	4	6	1	3	6
PHCH_05832	Diacylglycerol acyltransferase (PF03982)	5	5	17.5	40.617	0	17.807	59355000	N	Y	N	N	N	N	0	0	0	0	2	4	0	0	4
PHCH_05841	SPFH domain / Band 7 family (PF01145);C-terminal region of band_7 (PF16200)	11	11	32.6	40.496	0	45.191	202390000	Y	Y	Y	N	N	N	0	1	5	0	6	7	0	2	7
PHCH_05849	PCO_ADO (PF07847)	12	12	32	52.568	0	59.652	157800000	Y	Y	Y	N	N	N	1	1	6	1	2	5	2	3	9
PHCH_05850	Cyclic phosphodiesterase-like protein (PF07823)	3	3	31.1	20.377	0	8.5616	33049000	Y	N	Y	N	N	N	0	1	1	0	0	1	0	2	2
PHCH_05854	Las17-binding protein actin regulator (PF04366)	8	8	26.4	51.109	0	25.965	76316000	Y	Y	Y	N	N	N	2	2	4	1	1	5	2	2	1
PHCH_05855	Fructose-bisphosphate aldolase class-II (PF01116)	36	36	78.5	39.367	0	323.31	115600000000	Y	Y	Y	N	N	N	25	25	29	26	25	20	24	24	26
PHCH_05875	Dihydroorotate dehydrogenase (PF01180)	8	8	24.9	45.443	0	33.032	250770000	Y	Y	Y	N	N	N	1	1	2	1	5	6	1	3	3
PHCH_05886	RNA recognition motif. (a.k.a. RRM, RBD, or RNP domain) (PF00076)	12	12	33.9	52.669	0	87.897	313190000	Y	Y	Y	N	N	N	2	3	6	3	5	7	2	4	6
PHCH_05890	No Pfam domains	4	4	27.2	14.688	0	18.79	16943000	N	N	Y	N	N	N	0	1	0	1	0	0	1	0	3
PHCH_05892	RNA polymerase Rpb1, domain 5 (PF04998);RNA polymerase Rpb1, domain 2 (PF00623);RNA polymerase Rpb1, domain 6 (PF04992);RNA polymerase Rpb1, domain 4 (PF05000);RNA polymerase Rpb1, domain 7 (PF04990);RNA polymerase Rpb1, domain 1 (PF04997);RNA polymerase Rpb1, domain 3 (PF04983);RNA polymerase Rpb1 C-terminal repeat (PF05001)	15	15	12.3	204.77	0	42.969	132990000	N	Y	Y	N	N	N	0	0	7	0	5	8	0	1	6
PHCH_05903	CSN8/PSMD8/EIF3K family (PF10075)	12	12	53.8	29.619	0	93.967	440890000	Y	Y	Y	N	N	N	2	1	3	2	7	9	2	4	5
PHCH_05906	Pyrimidine 5'-nucleotidase (UMPH-1) (PF05822)	5	4	18.6	40.863	0	10.082	33837000	Y	Y	Y	N	N	N	1	1	1	1	1	1	1	1	3
PHCH_05908	NAD dependent epimerase/dehydratase family (PF01370)	6	2	17.3	40.436	0	10.783	26883000	Y	Y	N	N	N	N	1	0	2	0	2	4	0	0	4
PHCH_05909	NAD dependent epimerase/dehydratase family (PF01370)	15	11	38.4	42.262	0	67.33	722190000	Y	Y	Y	N	N	N	2	1	6	2	5	9	2	5	8
PHCH_05910	Inorganic H+ pyrophosphatase (PF03030)	19	19	28.2	80.696	0	321.17	6187100000	Y	Y	Y	N	N	N	13	10	11	13	10	10	10	11	10
PHCH_05911	No Pfam domains	3	3	19.5	18.183	0	8.0887	96553000	Y	Y	Y	N	N	N	1	2	1	2	1	1	2	1	1
PHCH_05927	Annexin (PF00191)	30	30	46.5	82.66	0	304.66	5527000000	Y	Y	Y	N	N	N	10	9	16	10	24	21	9	11	20
PHCH_05935	Ribosomal protein L3 (PF00297)	4	4	33.1	31.574	0	12.135	150910000	N	Y	Y	N	N	N	0	0	1	0	2	4	0	1	3
PHCH_05942	Sel1 repeat (PF08238)	8	8	41.5	25.232	0	25.218	154220000	Y	Y	Y	N	N	N	2	1	4	2	2	4	0	2	6
PHCH_05948	Ribosomal L29 protein (PF00831)	10	10	48	14.302	0	146.87	1328300000	Y	Y	Y	N	N	N	6	4	6	6	3	4	6	8	4
PHCH_05984	Histidine biosynthesis protein (PF00977);Glutamine amidotransferase class-I (PF00117)	11	11	29.6	58.95	0	47.087	230050000	Y	Y	Y	N	N	N	1	2	1	1	5	7	1	1	5
PHCH_05992	Protein kinase domain (PF00069)	13	13	33.3	46.275	0	141.66	344340000	Y	Y	Y	N	N	N	1	1	6	2	10	9	1	4	6
PHCH_05993	Methyltransferase domain (PF08241)	10	10	50.7	30.185	0	99.595	512200000	Y	Y	Y	N	N	N	3	3	6	3	7	9	3	5	6
PHCH_05998	Aminotransferase class-III (PF00202)	7	7	25.9	55.497	0	18.579	89282000	N	Y	N	N	N	N	0	0	0	0	4	4	0	0	2
PHCH_06003	Ricin-type beta-trefoil lectin domain (PF00652)	19	16	52.3	67.432	0	173.21	583050000	Y	Y	Y	N	N	N	3	2	8	2	13	14	2	3	10
PHCH_06005	RNA recognition motif. (a.k.a. RRM, RBD, or RNP domain) (PF00076)	9	9	65.5	15.367	0	128.22	1096900000	Y	Y	Y	N	N	N	7	7	6	8	6	3	6	5	4
PHCH_06006;PHCH_08699;PHCH_14028	Zinc-binding dehydrogenase (PF00107);Alcohol dehydrogenase GroES-like domain (PF08240);Zinc-binding dehydrogenase (PF13602)	3	1	22.3	14.411	0	4.4379	54981000	Y	Y	Y	N	N	N	1	1	1	0	2	2	1	0	2
PHCH_06013	No Pfam domains	7	7	26.5	23.535	0	19.692	286540000	Y	Y	Y	N	N	N	1	3	0	4	5	3	2	2	1
PHCH_06016	No Pfam domains	6	4	24.7	51.191	0	96.776	970110000	Y	Y	Y	N	N	N	3	2	6	2	4	4	3	5	4
PHCH_06017	No Pfam domains	3	1	10.2	50.076	0	9.1247	115120000	Y	Y	Y	N	N	N	2	2	3	2	2	2	2	3	2
PHCH_06024	No Pfam domains	9	9	50.9	12.887	0	115.07	731070000	Y	Y	Y	N	N	N	3	3	6	4	2	4	5	4	3
PHCH_06031	Conserved region in glutamate synthase (PF01645);Glutamine amidotransferases class-II (PF00310);GXGXG motif (PF01493);Glutamate synthase central domain (PF04898)	41	41	42.2	167.63	0	251.22	995400000	N	Y	Y	N	N	N	0	0	2	0	25	34	0	1	22
PHCH_06035	Calponin homology (CH) domain (PF00307)	10	10	26.5	62.356	0	59.813	180320000	Y	Y	Y	N	N	N	2	3	3	4	3	3	1	4	2
PHCH_06037	Coiled-coil domain-containing protein 124 /Oxs1 (PF06244)	17	17	57.4	29.382	0	106.21	429110000	Y	Y	Y	N	N	N	9	6	10	7	6	4	12	8	6
PHCH_06047	Exonuclease (PF00929);Zinc finger C-x8-C-x5-C-x3-H type (and similar) (PF00642)	3	3	10.5	45.617	0	10.026	11623000	N	Y	Y	N	N	N	0	0	2	0	1	1	1	0	1
PHCH_06049	D-isomer specific 2-hydroxyacid dehydrogenase, NAD binding domain (PF02826);D-isomer specific 2-hydroxyacid dehydrogenase, catalytic domain (PF00389)	24	21	74.5	36.031	0	323.31	9078200000	Y	Y	Y	N	N	N	12	10	19	11	14	16	12	17	18
PHCH_06050	No Pfam domains	2	2	7.2	38.985	0	11.674	35477000	Y	Y	N	N	N	N	0	1	2	0	2	1	0	1	0
PHCH_06052	4Fe-4S dicluster domain (PF12838)	8	8	45	21.26	0	75.889	376720000	N	Y	Y	N	N	N	0	0	2	0	4	6	0	1	2
PHCH_06055	Domain found in IF2B/IF5 (PF01873)	12	12	62.8	26.397	0	203.71	741670000	Y	Y	Y	N	N	N	4	3	7	3	7	6	4	3	5
PHCH_06056	Ribosomal proteins 50S L24/mitochondrial 39S L24 (PF17136);KOW motif (PF00467)	6	6	51.8	18.698	0	25.944	285880000	Y	Y	Y	N	N	N	2	3	4	3	1	5	2	3	1
PHCH_06060	No Pfam domains	3	3	18.9	37.588	0	12.54	38989000	Y	Y	Y	N	N	N	2	3	1	2	1	0	2	1	1
PHCH_06062	Nucleoporin complex subunit 54 (PF13874)	2	2	7.5	48.545	0	3.749	9150800	N	Y	Y	N	N	N	0	0	1	1	1	1	1	1	0
PHCH_06065	Prolyl oligopeptidase, N-terminal beta-propeller domain (PF02897);Prolyl oligopeptidase family (PF00326)	29	29	51.8	84.415	0	184.64	795060000	Y	Y	Y	N	N	N	1	3	7	5	12	20	2	10	16
PHCH_06075	Rgp1 (PF08737)	3	3	11.6	53.305	0	9.6294	20161000	N	N	Y	N	N	N	0	0	1	0	0	1	0	1	2
PHCH_06076;PHCH_06074	Cytidylyltransferase-like (PF01467)	2	2	9.9	35.056	0	4.4354	23121000	N	Y	N	N	N	N	0	0	1	0	1	1	0	0	1
PHCH_06081	Calponin homology (CH) domain (PF00307);EB1-like C-terminal motif (PF03271)	9	9	46.6	34.025	0	112.99	182810000	Y	Y	Y	N	N	N	1	1	3	1	4	5	1	2	3
PHCH_06088	Phosducin (PF02114)	5	5	30.4	23.918	0	18.367	68159000	N	Y	Y	N	N	N	0	0	2	1	1	2	1	1	4
PHCH_06095	Adaptin N terminal region (PF01602)	9	9	11.1	112.35	0	29.867	69846000	N	Y	Y	N	N	N	0	0	3	0	5	4	0	2	3
PHCH_06096	No Pfam domains	2	2	7.9	23.785	0	7.2312	27261000	Y	Y	N	N	N	N	0	1	2	0	2	1	0	0	1
PHCH_06098	No Pfam domains	2	2	34.4	18.579	0	12.914	236160000	Y	Y	Y	N	N	N	0	1	2	0	2	2	0	2	2
PHCH_06102	FAD binding domain (PF01494)	23	23	66	52.06	0	309.39	1269000000	Y	Y	Y	N	N	N	0	1	7	2	13	14	0	1	20
PHCH_06105	Translation initiation factor SUI1 (PF01253)	11	11	26.9	44.072	0	74.288	228550000	N	Y	Y	N	N	N	0	0	6	0	4	7	0	3	9
PHCH_06106	No Pfam domains	3	3	19.1	26.339	0	7.6696	23617000	Y	N	Y	N	N	N	2	3	0	1	0	0	2	1	0
PHCH_06109	Nuclear transport factor 2 (NTF2) domain (PF02136)	3	3	54.2	13.543	0	28.785	100110000	Y	Y	Y	N	N	N	1	1	1	1	3	1	1	1	1
PHCH_06112	Enhancer of rudimentary (PF01133)	5	5	45.3	12.253	0	22.623	78172000	N	Y	N	N	N	N	0	0	1	0	2	2	0	0	3
PHCH_06130	Ribosomal proteins 50S-L15, 50S-L18e, 60S-L27A (PF00828)	13	13	37.5	27.172	0	65.448	203690000	Y	Y	Y	N	N	N	0	2	1	1	3	5	0	4	5
PHCH_06138	NADH:ubiquinone oxidoreductase, NDUFS5-15kDa (PF10200)	7	7	58	9.158	0	60.73	390870000	Y	Y	Y	N	N	N	2	3	5	3	4	1	5	6	4
PHCH_06140	Phosphomannose isomerase type I (PF01238)	21	21	62.9	44.202	0	164.33	1609700000	Y	Y	Y	N	N	N	9	8	12	7	12	13	6	10	15
PHCH_06143	No Pfam domains	4	4	51.6	14.36	0	27.751	141600000	N	Y	Y	N	N	N	0	0	1	0	2	3	1	1	2
PHCH_06157	60s Acidic ribosomal protein (PF00428)	16	16	67.3	15.855	0	189.29	7989200000	Y	Y	Y	N	N	N	10	10	10	10	7	5	12	13	7
PHCH_06160	Ribosomal protein S17 (PF00366)	3	3	41.2	9.374	0	9.1783	114840000	Y	Y	Y	N	N	N	2	2	2	2	1	3	2	1	1
PHCH_06165	LSM domain (PF01423)	2	2	31.6	10.484	0	17.75	109020000	Y	Y	Y	N	N	N	1	1	1	1	2	2	1	1	2
PHCH_06180	LSM domain (PF01423)	5	5	54.2	10.76	0	38.213	59192000	Y	Y	Y	N	N	N	2	1	2	1	1	2	2	1	2
PHCH_06206	No Pfam domains	2	2	5.3	45.944	0	4.5347	6467100	N	Y	N	N	Y	N	0	0	0	0	1	1	0	0	0
PHCH_06213	Tetratricopeptide repeat (PF07719);NMDA receptor-regulated protein 1 (PF12569)	23	23	33.8	90.783	0	73.787	367760000	N	Y	Y	N	N	N	0	0	8	0	11	16	1	4	10
PHCH_06217	Elongation factor Tu GTP binding domain (PF00009);Elongation factor G, domain IV (PF03764);Elongation Factor G, domain II (PF14492);Elongation factor Tu domain 2 (PF03144);Elongation factor G C-terminus (PF00679)	77	77	79.6	96.375	0	323.31	37713000000	Y	Y	Y	N	N	N	22	25	49	25	44	43	21	45	55
PHCH_06218	Aldehyde dehydrogenase family (PF00171)	22	14	59.4	56.394	0	264.53	1570900000	Y	Y	Y	N	N	N	2	1	4	2	21	19	2	1	8
PHCH_06219	No Pfam domains	3	3	35.4	14.42	0	11.535	29381000	Y	N	Y	N	N	N	1	1	2	2	0	0	2	0	1
PHCH_06220	Protein phosphatase 2C (PF00481)	16	16	61.3	37.066	0	128.21	1258500000	Y	Y	Y	N	N	N	2	5	7	4	8	11	3	3	13
PHCH_06227	Ubiquitin interaction motif (PF02809);Thioredoxin-like (PF13899);UBA-like domain (PF14555);UBX domain (PF00789)	4	4	22	47.833	0	9.4656	43929000	N	Y	Y	N	N	N	0	0	3	0	1	1	0	1	3
PHCH_06252	Glucokinase (PF02685)	10	7	63.3	21.528	0	106.16	3433200000	Y	Y	Y	N	N	N	1	2	8	3	6	6	3	6	8
PHCH_06258	Calcineurin-like phosphoesterase (PF00149)	5	3	23.7	35.717	0	33.44	42603000	N	Y	N	N	N	N	0	0	1	0	2	4	0	0	3
PHCH_06274	Multicopper oxidase (PF00394);Multicopper oxidase (PF07731);Multicopper oxidase (PF07732)	6	6	14.2	74.029	0	15.921	36716000	Y	Y	Y	N	N	N	1	2	3	3	2	2	2	1	0
PHCH_06295	UTP--glucose-1-phosphate uridylyltransferase (PF01704)	29	29	55.9	69.954	0	321.41	1260500000	Y	Y	Y	N	N	N	3	4	9	8	19	17	4	6	16
PHCH_06302	Guanylate-binding protein, N-terminal domain (PF02263)	11	11	22.2	71.635	0	76.542	274100000	Y	Y	Y	N	N	N	0	1	3	1	7	9	1	3	6
PHCH_06310	Dynein light intermediate chain (DLIC) (PF05783)	6	6	23.6	47.288	0	52.05	69798000	N	Y	Y	N	N	N	0	0	4	0	5	3	0	1	3
PHCH_06314	No Pfam domains	2	2	28.4	17.112	0	5.6159	4769700	N	Y	N	N	Y	N	0	0	0	0	1	2	0	0	0
PHCH_06320	Hsp70 protein (PF00012)	57	57	74.9	69.828	0	323.31	16774000000	Y	Y	Y	N	N	N	22	26	38	28	29	28	27	35	44
PHCH_06321	LIM domain (PF00412);Protein DA1 (PF12315)	7	7	25.9	57.273	0	20.683	45796000	N	Y	Y	N	N	N	0	0	1	0	1	2	0	1	2
PHCH_06323	Hsp70 protein (PF00012)	26	26	40.4	98.454	0	323.31	944310000	Y	Y	Y	N	N	N	0	1	14	0	14	17	0	8	19
PHCH_06328	No Pfam domains	2	2	41.1	5.9155	0	8.4757	40551000	Y	Y	Y	N	N	N	2	2	1	2	1	0	1	1	1
PHCH_06331	IBR domain, a half RING-finger domain (PF01485)	2	2	5.3	59.438	0.0024532	2.5511	10417000	N	Y	N	N	N	N	0	0	0	0	1	1	0	0	1
PHCH_06334	Mitochondrial ribosomal death-associated protein 3 (PF10236)	11	11	35.1	45.642	0	57.239	325260000	N	Y	Y	N	N	N	0	0	1	0	6	10	1	1	3
PHCH_06344	Catalase (PF00199);Catalase-related immune-responsive (PF06628)	5	1	14.8	57.22	0	4.0315	5579100	N	Y	N	N	N	N	1	0	0	1	4	3	0	0	0
PHCH_06367	No Pfam domains	3	3	53	7.0375	0	38.669	158260000	Y	Y	Y	N	N	N	1	1	1	3	2	1	1	1	0
PHCH_06376	Transcription initiation factor IIF, alpha subunit (TFIIF-alpha) (PF05793)	3	3	8.4	47.21	0	11.102	17461000	Y	N	Y	N	N	N	1	2	1	0	0	1	0	1	1
PHCH_06386	RNA recognition motif. (a.k.a. RRM, RBD, or RNP domain) (PF00076);Eukaryotic translation initiation factor eIF2A (PF08662)	23	23	38.2	80.242	0	140.62	779370000	N	Y	Y	N	N	N	0	0	7	0	12	17	0	4	14
PHCH_06395	Peroxidase, family 2 (PF01328)	2	2	13.5	25.983	0	8.3953	11971000	Y	N	Y	N	N	N	1	1	1	0	1	0	1	1	0
PHCH_06396	PAS fold (PF08447)	3	3	13.5	43.286	0	52.941	111600000	Y	Y	Y	N	N	N	1	1	3	1	0	1	1	1	1
PHCH_06398	Aldo/keto reductase family (PF00248)	10	10	58.8	30.882	0	32.858	102360000	Y	Y	Y	N	N	N	1	1	0	0	5	4	1	0	5
PHCH_06405	Pirin C-terminal cupin domain (PF05726);Pirin (PF02678)	4	3	24.1	32.861	0	8.4637	31167000	N	Y	N	N	N	N	0	0	2	0	1	3	0	0	3
PHCH_06416	Proliferating cell nuclear antigen, C-terminal domain (PF02747);Proliferating cell nuclear antigen, N-terminal domain (PF00705)	7	7	37.8	28.167	0	44.849	490190000	N	Y	Y	N	N	N	0	0	4	0	6	7	0	2	5
PHCH_06417	Aldo/keto reductase family (PF00248)	14	10	60.6	30.668	0	32.023	179300000	Y	Y	Y	N	N	N	4	4	8	1	7	5	2	5	6
PHCH_06423	Skp1 family, dimerisation domain (PF01466);Skp1 family, tetramerisation domain (PF03931)	10	9	60.3	20.078	0	264.05	1170900000	Y	Y	Y	N	N	N	3	4	6	5	7	8	4	5	9
PHCH_06424	Zn-finger in Ran binding protein and others (PF00641)	8	8	12.1	256.4	0	46.942	61460000	N	Y	Y	N	N	N	0	0	7	1	1	2	0	2	4
PHCH_06430	Nitroreductase family (PF00881)	9	7	52.6	16.58	0	80.876	474330000	Y	Y	Y	N	N	N	3	4	3	4	6	7	3	3	4
PHCH_06431	Nitroreductase family (PF00881)	5	5	27.6	23.714	0	21.793	367000000	N	Y	N	N	N	N	0	0	2	0	4	3	0	0	4
PHCH_06443	NADH-ubiquinone oxidoreductase B18 subunit (NDUFB7) (PF05676)	8	8	61	9.1795	0	45.096	381480000	Y	Y	Y	N	N	N	0	1	3	1	2	3	1	5	4
PHCH_06444	Anticodon-binding domain (PF09793)	2	2	25.3	20.17	0	11.703	58998000	N	Y	Y	N	N	N	0	0	2	0	1	1	0	1	1
PHCH_06451	ABC transporter (PF00005);ABC transporter transmembrane region (PF00664)	2	2	4.9	76.687	0	10.248	38147000	N	Y	N	N	N	N	0	0	0	0	2	2	0	0	1
PHCH_06459	RNA recognition motif. (a.k.a. RRM, RBD, or RNP domain) (PF00076)	6	6	24.7	52.922	0	48.896	219130000	N	Y	Y	N	N	N	0	0	2	0	5	5	0	1	4
PHCH_06466	EF-hand domain pair (PF13499)	3	3	27.1	18.949	0	35.977	34217000	N	Y	N	N	N	N	0	0	2	0	1	2	0	0	3
PHCH_06467	WD domain, G-beta repeat (PF00400)	2	2	16.7	37.999	0	21.718	27929000	N	N	Y	N	N	N	0	0	2	0	0	0	0	1	1
PHCH_06471	PX domain (PF00787);RING-type zinc-finger (PF13445)	3	3	7.5	83.805	0	11.593	14949000	N	Y	N	N	N	N	0	0	1	0	1	1	0	0	1
PHCH_06484	ABC transporter (PF00005)	5	5	17	72.237	0	17.009	17746000	N	Y	N	N	N	N	0	0	0	0	1	3	0	0	3
PHCH_06486	RNA recognition motif. (a.k.a. RRM, RBD, or RNP domain) (PF00076)	5	5	28.9	20.94	0	11.211	230710000	Y	Y	Y	N	N	N	2	2	3	2	3	3	2	3	5
PHCH_06497	ABC-2 type transporter (PF01061);ABC transporter (PF00005);CDR ABC transporter (PF06422)	39	37	35.6	166.97	0	323.31	2030900000	Y	Y	Y	N	N	N	8	8	25	6	14	24	9	17	25
PHCH_06508	Alcohol dehydrogenase GroES-like domain (PF08240);Zinc-binding dehydrogenase (PF13602)	16	14	57	35.871	0	138.3	1648600000	Y	Y	Y	N	N	N	3	2	7	3	10	11	2	4	11
PHCH_06510	HNH endonuclease (PF13391)	3	3	16.3	37.8	0	12.561	36758000	N	Y	N	N	N	N	0	0	1	0	2	3	0	0	1
PHCH_06516	Importin-beta N-terminal domain (PF03810);HEAT-like repeat (PF13513)	3	3	4.1	101.18	0	12.664	41502000	N	Y	N	N	N	N	0	0	0	0	2	3	0	0	2
PHCH_06517	NUBPL iron-transfer P-loop NTPase (PF10609)	6	6	28.3	36.167	0	24.52	59427000	N	Y	N	N	N	N	0	0	3	0	1	1	0	0	4
PHCH_06534	Zinc-binding dehydrogenase (PF00107);Alcohol dehydrogenase GroES-like domain (PF08240)	20	17	58.2	36.796	0	215.57	3204200000	Y	Y	Y	N	N	N	6	6	16	6	10	12	6	8	17
PHCH_06535	Zinc-binding dehydrogenase (PF00107);Alcohol dehydrogenase GroES-like domain (PF08240)	17	15	53.8	37.882	0	211.27	1195100000	Y	Y	Y	N	N	N	5	5	13	4	8	9	5	10	13
PHCH_06537	ABC-2 type transporter (PF01061);ABC transporter (PF00005)	6	6	18.3	61.508	0	35.399	105880000	N	Y	Y	N	N	N	0	0	1	0	4	4	1	2	3
PHCH_06553	Adenylylsulphate kinase (PF01583);Inorganic pyrophosphatase (PF00719);PUA-like domain (PF14306);ATP-sulfurylase (PF01747)	28	28	37	113.7	0	161.29	747130000	Y	Y	Y	N	N	N	4	5	14	4	12	18	5	9	16
PHCH_06559	C2 domain (PF00168)	10	10	9.7	197.27	0	27.475	46378000	N	Y	Y	N	N	N	0	0	1	0	3	8	0	1	3
PHCH_06568	No Pfam domains	2	2	35	8.0731	0	43.868	178010000	Y	Y	Y	N	N	N	1	1	1	1	2	2	1	1	1
PHCH_06572	GDP-mannose 4,6 dehydratase (PF16363)	2	2	5.7	47.643	0.00032404	3.362	21320000	N	Y	N	N	N	N	0	0	1	0	1	2	0	1	0
PHCH_06600	Mitochondrial carrier protein (PF00153)	2	2	9.3	40.039	0	4.3096	5848100	N	Y	N	N	Y	N	0	0	0	0	1	1	0	0	0
PHCH_06602	LSM domain (PF01423)	4	4	40.8	13.149	0	25.056	80347000	Y	Y	Y	N	N	N	2	2	1	2	2	2	2	1	2
PHCH_06609	HEAT repeats (PF13646)	4	4	25.5	34.36	0	21.301	14897000	N	Y	Y	N	N	N	0	0	1	0	2	1	0	1	1
PHCH_06615	No Pfam domains	13	13	56.8	18.533	0	48.906	620700000	Y	Y	Y	N	N	N	1	2	7	3	7	8	1	4	9
PHCH_06618	No Pfam domains	5	5	49.3	15.792	0	28.756	151300000	Y	Y	Y	N	N	N	1	2	2	3	3	2	4	4	0
PHCH_06620	Eukaryotic aspartyl protease (PF00026)	9	9	28.9	41.81	0	46.966	455130000	Y	Y	Y	N	N	N	2	2	3	2	8	4	2	2	2
PHCH_06623	Glycosyltransferase family 20 (PF00982);Trehalose-phosphatase (PF02358)	13	13	14.5	141.5	0	57.968	135620000	Y	Y	Y	N	N	N	2	1	5	1	7	7	1	3	5
PHCH_06624	Pyruvate kinase, barrel domain (PF00224);Pyruvate kinase, alpha/beta domain (PF02887)	30	21	72.9	54.371	0	323.31	7852200000	Y	Y	Y	N	N	N	9	7	15	8	15	17	9	11	24
PHCH_06625	Pyruvate kinase, alpha/beta domain (PF02887)	3	2	71.2	5.4963	0	5.5938	276540000	Y	Y	Y	N	N	N	1	1	3	1	1	1	2	3	2
PHCH_06629	Putative TPR-like repeat (PF17004)	13	13	33	72.179	0	130.74	225940000	Y	Y	Y	N	N	N	1	1	3	0	5	10	1	1	8
PHCH_06643	Aldo/keto reductase family (PF00248)	2	1	9.8	39.513	0	3.8606	20845000	N	Y	N	N	Y	N	0	0	0	0	1	2	0	0	0
PHCH_06650	Cullin binding (PF03556);UBA-like domain (PF14555)	2	2	9.4	29.546	0	5.1817	7521400	N	Y	N	N	Y	N	0	0	0	0	1	1	0	0	0
PHCH_06651	DDHD domain (PF02862);PX domain (PF00787);PH domain (PF00169)	4	4	4.7	119.56	0	14.221	19733000	N	Y	Y	N	N	N	0	0	2	0	1	3	0	1	2
PHCH_06654	Protein kinase domain (PF00069);PH domain (PF00169)	2	2	5.3	104.55	0	7.5897	29629000	N	Y	N	N	N	N	0	0	0	0	1	2	0	0	1
PHCH_06657	haloacid dehalogenase-like hydrolase (PF00702);E1-E2 ATPase (PF00122);Cation transporter/ATPase, N-terminus (PF00690)	24	24	27.9	116.47	0	279.46	1548500000	Y	Y	Y	N	N	N	8	7	16	12	13	13	8	13	14
PHCH_06664	16S rRNA methyltransferase RsmB/F (PF01189)	4	4	6.8	82.85	0	10.603	17465000	N	N	Y	N	N	N	0	0	4	0	0	0	0	2	1
PHCH_06691	Biotin-requiring enzyme (PF00364);Biotin carboxylase, N-terminal domain (PF00289);Biotin carboxylase C-terminal domain (PF02785);Carboxyl transferase domain (PF01039);Acetyl-CoA carboxylase, central region (PF08326);Carbamoyl-phosphate synthase L chain, ATP binding domain (PF02786)	84	84	47.5	258.09	0	323.31	4266300000	Y	Y	Y	N	N	N	3	5	28	6	56	62	3	13	51
PHCH_06692	Acyltransferase (PF01553)	20	20	36.2	80.506	0	149.07	606670000	Y	Y	Y	N	N	N	1	2	11	3	8	11	4	7	9
PHCH_06703	NUDIX domain (PF00293)	2	2	5.1	35.616	0	7.318	11448000	N	N	Y	N	N	N	0	0	1	0	0	1	1	1	0
PHCH_06704	No Pfam domains	3	3	18.1	23.385	0	6.7419	8592600	Y	N	N	N	N	N	1	2	0	1	0	0	3	0	0
PHCH_06729	Ectoine synthase (PF06339)	9	9	41.3	21.222	0	75.034	265960000	Y	Y	Y	N	N	N	1	3	5	3	4	5	0	3	5
PHCH_06737	Lactonase, 7-bladed beta-propeller (PF10282)	19	19	71.9	38.372	0	154.73	2022300000	Y	Y	Y	N	N	N	5	8	9	5	12	11	5	7	12
PHCH_06759	Glucokinase (PF02685)	7	1	98	5.4993	0.00032072	3.2693	476560000	Y	Y	Y	N	N	N	3	5	5	7	4	4	5	6	6
PHCH_06762	Hsp70 protein (PF00012)	59	59	62.3	86.665	0	323.31	21631000000	Y	Y	Y	N	N	N	22	22	48	16	33	32	21	42	42
PHCH_06766	No Pfam domains	4	4	30.4	19.275	0	81.428	1377200000	Y	Y	Y	N	N	N	2	2	3	3	3	3	3	3	3
PHCH_06783	No Pfam domains	20	20	33.8	121.93	0	121.64	304370000	Y	Y	Y	N	N	N	1	1	7	1	8	11	2	7	12
PHCH_06786	No Pfam domains	2	2	12	18.26	0	7.6282	338260000	N	Y	Y	N	N	N	0	0	1	0	2	2	0	1	2
PHCH_06805	Papain family cysteine protease (PF00112);Cathepsin propeptide inhibitor domain (I29) (PF08246)	4	4	16.1	49.395	0	12.849	204530000	Y	Y	N	N	N	N	1	1	1	2	2	3	0	0	1
PHCH_06808	Mycolic acid cyclopropane synthetase (PF02353)	16	16	52	46.996	0	111.64	366050000	N	Y	Y	N	N	N	1	0	0	0	11	13	1	0	8
PHCH_06809	No Pfam domains	13	13	67.8	20.647	0	70.429	890530000	Y	Y	Y	N	N	N	9	8	7	11	5	4	10	6	4
PHCH_06810	Acyl-CoA dehydrogenase, C-terminal domain (PF00441);Domain of unknown function (DUF1974) (PF09317);Acyl-CoA dehydrogenase, N-terminal domain (PF02771)	19	19	35.9	82.897	0	165.31	460450000	Y	Y	Y	N	N	N	2	3	1	3	13	13	3	1	7
PHCH_06811	TCP-1/cpn60 chaperonin family (PF00118)	20	20	60.6	46.393	0	246	1106800000	N	Y	Y	N	N	N	0	0	7	0	17	16	0	4	13
PHCH_06815	Acetohydroxy acid isomeroreductase, NADPH-binding domain (PF07991);Acetohydroxy acid isomeroreductase, catalytic domain (PF01450)	36	36	62.5	56.5	0	323.31	12272000000	Y	Y	Y	N	N	N	8	9	18	12	25	22	4	16	27
PHCH_06827	Thioredoxin-like (PF13905)	7	7	36.3	16.507	0	50.096	1508900000	Y	Y	Y	N	N	N	4	5	6	5	4	3	5	5	4
PHCH_06828	Ribosomal protein L22p/L17e (PF00237)	6	6	30	22.13	0	21.451	182760000	N	Y	Y	N	N	N	0	0	5	0	4	3	0	2	5
PHCH_06832	Hsp70 protein (PF00012)	63	62	62.5	72.799	0	323.31	18718000000	Y	Y	Y	N	N	N	20	26	50	23	26	24	23	47	40
PHCH_06833	Beta-lactamase superfamily domain (PF12706)	4	4	19.2	34.854	0	10.351	20451000	N	Y	N	N	N	N	0	0	0	1	0	3	0	0	1
PHCH_06836	SET domain (PF00856)	3	3	14.8	23.418	0	16.227	65903000	N	Y	Y	N	N	N	0	0	0	0	2	2	0	1	2
PHCH_06844	Formate--tetrahydrofolate ligase (PF01268)	17	17	42.9	68.411	0	82.031	623550000	Y	Y	Y	N	N	N	3	3	7	3	7	12	3	7	9
PHCH_06846	Thioredoxin-like (PF13905)	11	11	75.3	17.241	0	70.99	307930000	N	Y	Y	N	N	N	0	0	3	0	5	7	2	1	4
PHCH_06859	No Pfam domains	4	4	10.8	48.536	0	10.257	30550000	Y	Y	Y	N	N	N	0	1	2	1	1	0	0	3	1
PHCH_06861	MYND finger (PF01753)	4	4	23.5	28.251	0	23.416	38205000	Y	Y	Y	N	N	N	0	1	3	1	1	2	0	2	2
PHCH_06870	No Pfam domains	4	4	13.9	60.789	0	16.168	67358000	Y	Y	Y	N	N	N	1	0	2	1	0	2	1	2	2
PHCH_06873	Transketolase, pyrimidine binding domain (PF02779);Transketolase, C-terminal domain (PF02780);Transketolase, thiamine diphosphate binding domain (PF00456)	49	49	71.3	75.588	0	323.31	16508000000	Y	Y	Y	N	N	N	24	24	35	20	31	28	20	30	35
PHCH_06883	Glycosyl hydrolase family 30 TIM-barrel domain (PF02055);Glycosyl hydrolase family 30 beta sandwich domain (PF17189)	3	3	5.3	95.345	0	43.474	141560000	Y	Y	Y	N	N	N	1	1	2	2	2	2	1	1	2
PHCH_06886;PHCH_06884	Glycosyl hydrolase family 30 TIM-barrel domain (PF02055);Glycosyl hydrolase family 30 beta sandwich domain (PF17189)	8	8	21	72.589	0	67.449	333720000	Y	Y	Y	N	N	N	1	1	2	1	4	5	2	1	3
PHCH_06890	Protein kinase domain (PF00069)	6	5	19.6	43.219	0	11.559	19368000	N	Y	N	N	N	N	0	0	0	0	3	4	0	0	1
PHCH_06894	S-adenosylmethionine synthetase, central domain (PF02772);S-adenosylmethionine synthetase, N-terminal domain (PF00438);S-adenosylmethionine synthetase, C-terminal domain (PF02773)	22	22	55.6	43.014	0	149.27	1934200000	Y	Y	Y	N	N	N	4	5	19	6	9	11	3	10	15
PHCH_06897	No Pfam domains	36	36	42.6	115.78	0	210.06	787330000	Y	Y	Y	N	N	N	8	8	21	9	13	15	10	21	13
PHCH_06899	LysM domain (PF01476)	12	12	49.1	37.281	0	79.534	202200000	Y	Y	Y	N	N	N	2	2	9	2	4	5	2	4	5
PHCH_06900	Ctr copper transporter family (PF04145)	3	3	17.6	36.484	0	5.7457	26635000	N	Y	N	N	N	N	0	0	2	1	2	1	0	0	1
PHCH_06906	Glycosyl hydrolases family 18 (PF00704)	5	5	19.3	46.283	0	20.889	56252000	N	Y	Y	N	N	N	0	0	1	0	3	3	0	1	3
PHCH_06909	Sodium/calcium exchanger protein (PF01699)	2	2	2.7	47.794	0	6.3738	13848000	Y	N	N	N	N	N	1	0	1	0	0	1	1	0	0
PHCH_06911	ETC complex I subunit conserved region (PF04800)	16	16	61	27.262	0	230.6	1616900000	Y	Y	Y	N	N	N	6	9	14	6	8	7	6	10	9
PHCH_06919	NADPH-dependent FMN reductase (PF03358)	11	11	42	20.897	0	153.04	2325200000	Y	Y	Y	N	N	N	5	6	7	4	5	5	5	8	7
PHCH_06924	Vacuolar protein sorting protein 11 C terminal (PF12451)	9	9	12.5	114.26	0	56.989	144430000	N	Y	N	N	N	N	0	0	2	0	5	6	0	0	6
PHCH_06929	Histidine phosphatase superfamily (branch 1) (PF00300)	18	18	65.5	32.658	0	190.44	894890000	Y	Y	Y	N	N	N	4	5	9	5	10	9	4	7	11
PHCH_06930	No Pfam domains	9	9	35.3	27.077	0	36.562	212170000	N	Y	N	N	N	N	0	0	0	0	3	7	0	0	3
PHCH_06931	No Pfam domains	8	8	41.2	30.676	0	75.784	327500000	Y	Y	Y	N	N	N	1	3	3	2	4	5	3	3	5
PHCH_06933	Choline/Carnitine o-acyltransferase (PF00755)	4	4	12.1	69.676	0	4.5037	16787000	N	Y	N	N	Y	N	0	0	0	0	2	3	0	0	0
PHCH_06937	YjgF/chorismate_mutase-like, putative endoribonuclease (PF14588)	10	10	64	18.485	0	63.407	1511000000	Y	Y	Y	N	N	N	7	8	5	8	5	3	5	4	3
PHCH_06940	5' nucleotidase, deoxy (Pyrimidine), cytosolic type C protein (NT5C) (PF06941);Alba (PF01918)	2	2	13.2	35.452	0	9.357	25680000	N	Y	N	N	N	N	0	0	0	0	2	1	0	0	2
PHCH_06941	PX domain (PF00787)	10	10	39.1	32.843	0	89.109	265390000	Y	Y	Y	N	N	N	3	2	5	1	7	6	2	3	7
PHCH_06958	GHMP kinases N terminal domain (PF00288);GHMP kinases C terminal (PF08544);Galactokinase galactose-binding signature (PF10509)	24	24	69.2	45.34	0	192.23	2617500000	Y	Y	Y	N	N	N	3	3	6	10	19	17	1	10	16
PHCH_06966	RNA recognition motif. (a.k.a. RRM, RBD, or RNP domain) (PF00076);Hinge domain of cleavage stimulation factor subunit 2 (PF14327)	2	2	10	42.334	0	8.1025	17688000	N	N	Y	N	N	N	0	0	2	0	0	0	0	1	1
PHCH_06967	Eukaryotic rRNA processing protein EBP2 (PF05890)	7	7	30.3	37.4	0	45.74	112580000	Y	Y	Y	N	N	N	1	0	6	1	2	5	1	3	4
PHCH_07003	SacI homology domain (PF02383)	5	5	8.2	69.573	0	33.714	42559000	N	Y	N	N	N	N	0	0	0	0	3	2	0	0	4
PHCH_07004	No Pfam domains	7	7	75.7	11.406	0	19.276	229280000	Y	Y	Y	N	N	N	5	3	4	3	2	2	5	2	2
PHCH_07007	Beta-glucan synthesis-associated protein (SKN1) (PF03935)	5	4	8.4	82.76	0	10.311	16609000	Y	N	Y	N	N	N	1	0	2	0	0	2	0	1	1
PHCH_07016	NAD-dependent glycerol-3-phosphate dehydrogenase N-terminus (PF01210);NAD-dependent glycerol-3-phosphate dehydrogenase C-terminus (PF07479)	15	15	60.9	37.839	0	121.62	389990000	N	Y	N	N	N	N	0	0	0	0	7	11	0	0	7
PHCH_07017	Prolyl oligopeptidase family (PF00326)	10	10	53.9	34.799	0	67.316	203230000	N	Y	N	N	N	N	0	0	2	0	4	9	0	0	3
PHCH_07022	Thioredoxin (PF00085);Endoplasmic Reticulum-Golgi Intermediate Compartment (ERGIC) (PF13850);Endoplasmic reticulum vesicle transporter (PF07970)	3	3	9	56.842	0	6.7748	27317000	N	Y	N	N	N	N	0	0	1	0	2	1	0	0	2
PHCH_07023	No Pfam domains	3	3	37.6	17.605	0	30.373	104280000	Y	Y	Y	N	N	N	1	3	3	2	3	1	3	3	1
PHCH_07030	Zinc-binding (PF12907)	2	2	28.6	9.3056	0	6.3967	67135000	N	Y	N	N	N	N	0	0	1	0	1	1	0	0	2
PHCH_07031	Zinc-binding (PF12907)	5	5	45.2	9.2175	0	26.255	588900000	Y	Y	Y	N	N	N	4	5	3	3	1	3	4	3	1
PHCH_07059	Calcineurin-like phosphoesterase (PF00149)	19	16	59.5	42.263	0	270.73	819880000	N	Y	Y	N	N	N	0	0	4	0	11	15	0	1	10
PHCH_07067	D-isomer specific 2-hydroxyacid dehydrogenase, catalytic domain (PF00389);D-isomer specific 2-hydroxyacid dehydrogenase, NAD binding domain (PF02826)	21	9	73.9	36.359	0	191.76	836070000	Y	Y	Y	N	N	N	8	8	11	6	14	14	6	9	13
PHCH_07069	D-isomer specific 2-hydroxyacid dehydrogenase, catalytic domain (PF00389);D-isomer specific 2-hydroxyacid dehydrogenase, NAD binding domain (PF02826)	8	5	33.2	40.926	0	29.591	93751000	N	Y	N	N	N	N	0	0	1	0	6	6	0	0	5
PHCH_07077	FAD linked oxidases, C-terminal domain (PF02913);FAD binding domain (PF01565)	11	7	24.3	55.11	0	46.15	169850000	N	Y	N	N	N	N	0	0	1	0	6	6	0	0	5
PHCH_07081	AAA domain (Cdc48 subfamily) (PF07724);AAA domain (PF13401);C-terminal, D2-small domain, of ClpB protein (PF10431)	10	10	31.9	56.496	0	140	314830000	Y	Y	Y	N	N	N	0	2	5	1	5	7	2	4	4
PHCH_07082	No Pfam domains	6	6	7.2	205.01	0	15.091	45995000	N	Y	Y	N	N	N	0	0	1	0	3	4	0	1	1
PHCH_07101	2-oxoacid dehydrogenases acyltransferase (catalytic domain) (PF00198);PH domain (PF00169);START domain (PF01852)	2	2	2.1	114.8	0	4.2011	10832000	N	Y	N	N	N	N	0	0	1	0	1	1	0	0	0
PHCH_07110	Adenosine/AMP deaminase (PF00962)	14	14	49.7	50.989	0	148.35	441350000	N	Y	Y	N	N	N	0	0	4	0	8	13	0	1	7
PHCH_07115	No Pfam domains	6	6	57.1	32.715	0	98.152	449380000	Y	Y	Y	N	N	N	4	3	3	2	3	4	4	3	6
PHCH_07125	Eukaryotic protein of unknown function (DUF842) (PF05811)	8	8	66.7	16.368	0	35.194	425480000	Y	Y	Y	N	N	N	4	3	4	5	1	2	5	3	3
PHCH_07126	Nuclear cap-binding protein subunit 3 (PF10309);Farnesoic acid 0-methyl transferase (PF12248)	4	4	10	72.71	0	29.32	72538000	Y	Y	Y	N	N	N	1	1	3	1	3	1	1	4	3
PHCH_07132	S1 RNA binding domain (PF00575);Eukaryotic translation initiation factor 2 alpha subunit (PF07541)	13	13	48.1	38.3	0	76.93	713530000	N	Y	Y	N	N	N	0	0	5	0	8	10	0	1	10
PHCH_07135	PCI domain (PF01399);26S proteasome subunit RPN7 (PF10602)	13	13	40.5	46.943	0	92.267	390900000	Y	Y	Y	N	N	N	1	2	2	2	5	8	3	2	6
PHCH_07137	Aldehyde dehydrogenase family (PF00171)	12	12	44.9	53.054	0	101.64	289250000	N	Y	Y	N	N	N	0	0	2	2	8	10	0	2	5
PHCH_07144	Cysteine-rich secretory protein family (PF00188)	2	2	8	25.915	0	6.4954	60030000	Y	N	Y	N	N	N	1	1	1	1	0	0	2	1	1
PHCH_07147	Atypical Arm repeat (PF16186);Importin beta binding domain (PF01749);Armadillo/beta-catenin-like repeat (PF00514)	2	1	4.6	60.344	0.00032268	3.3297	1956600	Y	Y	Y	N	N	N	0	1	1	1	1	1	1	1	2
PHCH_07167	Protein kinase domain (PF00069)	3	3	15.5	33.856	0	12.945	29313000	N	Y	N	N	Y	N	0	0	0	0	3	1	0	0	0
PHCH_07168	No Pfam domains	9	9	37.2	36.937	0	41.324	229560000	Y	Y	Y	N	N	N	2	2	4	2	3	4	2	2	5
PHCH_07175	Zinc finger, C3HC4 type (RING finger) (PF13920)	3	3	6.7	95.258	0	9.0464	4546300	N	N	Y	N	N	N	0	0	2	0	0	1	0	1	1
PHCH_07178	Ankyrin repeats (3 copies) (PF12796);Ankyrin repeats (many copies) (PF13857)	2	2	13.3	24.121	0	9.095	20994000	N	Y	N	N	N	N	0	0	1	0	1	1	0	0	2
PHCH_07185	Pyridoxal-phosphate dependent enzyme (PF00291)	9	9	45.4	41.047	0	75.443	172840000	N	Y	N	N	N	N	0	0	0	0	8	6	0	0	5
PHCH_07189	Unconventional myosin tail, actin- and lipid-binding (PF06017);Myosin head (motor domain) (PF00063);FYVE zinc finger (PF01363)	13	13	16.4	131.28	0	75.245	146820000	Y	Y	Y	N	N	N	2	2	4	1	3	6	2	4	7
PHCH_07191	eIF-6 family (PF01912)	6	6	53.1	26.287	0	100.05	379360000	Y	Y	Y	N	N	N	0	1	2	0	6	5	1	1	3
PHCH_07193	Eukaryotic initiation factor 4E (PF01652)	4	4	15.5	33.653	0	9.111	34058000	N	Y	Y	N	N	N	0	0	2	0	1	1	0	1	2
PHCH_07200	Malate synthase (PF01274)	40	40	62.8	59.767	0	323.31	9950000000	Y	Y	Y	N	N	N	9	14	16	16	29	28	16	10	24
PHCH_07215	Glucanosyltransferase (PF03198)	8	8	22.8	62.644	0	30.78	101930000	Y	Y	Y	N	N	N	1	2	3	2	4	6	1	3	5
PHCH_07216	50S ribosome-binding GTPase (PF01926);Protein of unknown function (DUF933) (PF06071)	20	20	60.5	43.532	0	123.68	2250800000	Y	Y	Y	N	N	N	2	3	10	4	15	13	5	8	11
PHCH_07219	Ribosomal protein L13 (PF00572)	4	4	42.1	15.767	0	18.597	143700000	N	Y	Y	N	N	N	0	0	1	0	4	3	0	1	3
PHCH_07228	Helicase conserved C-terminal domain (PF00271);DEAD/DEAH box helicase (PF00270)	34	34	69.3	58.962	0	284.1	2309300000	Y	Y	Y	N	N	N	5	5	18	8	19	21	7	21	20
PHCH_07236	No Pfam domains	3	3	25.5	22.681	0	38.022	140560000	Y	Y	Y	N	N	N	1	2	3	0	1	1	2	2	1
PHCH_07237	No Pfam domains	8	8	60.4	11.488	0	74.708	4807200000	Y	Y	Y	N	N	N	6	6	4	6	4	2	7	4	4
PHCH_07239	ABC transporter (PF00005);ABC transporter transmembrane region (PF00664)	5	5	5.7	148.54	0	13.258	24333000	N	Y	N	N	N	N	0	0	0	0	2	3	0	0	2
PHCH_07257	Phosphoglucose isomerase (PF00342)	50	50	81	60.7	0	323.31	27678000000	Y	Y	Y	N	N	N	24	26	34	24	29	26	25	31	33
PHCH_07273	Endoplasmic Reticulum-Golgi Intermediate Compartment (ERGIC) (PF13850);Endoplasmic reticulum vesicle transporter (PF07970)	2	2	7.3	42.286	0	8.546	15340000	N	Y	N	N	Y	N	0	0	0	0	1	2	0	0	0
PHCH_07281	Uricase (PF01014)	10	10	45.6	33.763	0	85.633	208980000	N	Y	N	N	Y	N	0	0	0	0	7	10	0	0	0
PHCH_07316	Pyridoxal-phosphate dependent enzyme (PF00291)	8	8	37.1	39.535	0	26.64	103510000	N	Y	N	N	N	N	0	0	0	2	7	5	0	0	2
PHCH_07323	WD domain, G-beta repeat (PF00400)	4	4	12.5	74.674	0	14.911	53019000	N	Y	Y	N	N	N	0	0	0	0	1	4	0	1	2
PHCH_07332	lactate/malate dehydrogenase, alpha/beta C-terminal domain (PF02866);lactate/malate dehydrogenase, NAD binding domain (PF00056)	26	26	76.1	35.487	0	323.31	28723000000	Y	Y	Y	N	N	N	17	17	18	19	20	13	19	17	16
PHCH_07334	Biotin and Thiamin Synthesis associated domain (PF06968);Radical SAM superfamily (PF04055)	8	8	28.7	41.458	0	35.33	142780000	N	Y	Y	N	N	N	0	0	0	0	3	4	1	1	5
PHCH_07337	WD domain, G-beta repeat (PF00400);Anaphase-promoting complex subunit 4 WD40 domain (PF12894)	13	13	68.8	36.039	0	160.48	1057200000	N	Y	Y	N	N	N	0	0	5	2	10	12	0	3	9
PHCH_07348	No Pfam domains	3	3	18	27.321	0	13.703	167780000	N	Y	Y	N	N	N	0	0	1	1	3	2	1	2	3
PHCH_07349	ATP synthase alpha/beta family, beta-barrel domain (PF02874);ATP synthase alpha/beta family, nucleotide-binding domain (PF00006)	27	27	66.1	55.217	0	323.31	2969400000	Y	Y	Y	N	N	N	4	6	18	4	17	16	6	14	22
PHCH_07375	Mitochondrial branched-chain alpha-ketoacid dehydrogenase kinase (PF10436)	18	18	71.9	37.446	0	323.31	1532300000	Y	Y	Y	N	N	N	1	1	4	5	13	13	3	3	11
PHCH_07377	No Pfam domains	2	2	15.2	23.809	0	8.0355	2303700	N	N	Y	N	N	N	0	1	0	0	0	0	1	1	0
PHCH_07385	START domain (PF01852)	9	9	59.3	26.994	0	106.81	205450000	N	Y	N	N	N	N	0	0	0	0	7	7	0	0	3
PHCH_07388	RNA recognition motif. (a.k.a. RRM, RBD, or RNP domain) (PF00076)	9	9	29.2	52.992	0	108.96	649460000	N	Y	Y	N	N	N	0	0	7	1	5	4	1	2	8
PHCH_07389	No Pfam domains	5	5	21.6	39.643	0	59.236	286600000	Y	Y	Y	N	N	N	1	1	5	1	3	2	2	3	4
PHCH_07390	MSP (Major sperm protein) domain (PF00635)	2	2	9.6	36.639	0	10.343	26369000	Y	N	Y	N	N	N	0	1	1	0	1	0	1	1	0
PHCH_07397	Glutamine amidotransferase class-I (PF00117);CTP synthase N-terminus (PF06418)	17	17	48.8	64.068	0	66.561	550620000	Y	Y	Y	N	N	N	1	0	7	0	10	11	1	3	11
PHCH_07400	NAD(P)H-binding (PF13460)	2	2	14	28.396	0	13.253	26771000	N	Y	N	N	N	N	0	0	1	0	2	1	0	0	2
PHCH_07405	Ubiquitin-conjugating enzyme (PF00179)	5	5	30.5	23.398	0	36.142	130940000	Y	Y	Y	N	N	N	1	1	2	1	1	3	1	1	2
PHCH_07406	short chain dehydrogenase (PF00106)	7	7	39.4	30.983	0	49.107	112300000	N	Y	N	N	N	N	0	0	0	1	5	3	0	0	1
PHCH_07413	Transcription factor S-II (TFIIS) (PF01096)	2	2	48	13.874	0	12.892	40504000	Y	Y	Y	N	N	N	1	2	1	1	1	0	2	2	0
PHCH_07423	Amino acid kinase family (PF00696);Homoserine dehydrogenase (PF00742)	13	13	21.4	99.304	0	93.386	226090000	N	Y	Y	N	N	N	0	0	2	0	8	12	0	1	6
PHCH_07454	AMP-binding enzyme (PF00501)	4	4	10	72.828	0	20.456	30082000	Y	Y	Y	N	N	N	1	1	1	2	2	2	2	1	1
PHCH_07462	ADP-ribosylation factor family (PF00025)	5	5	34.6	20.139	0	34.053	310520000	Y	Y	Y	N	N	N	0	1	3	1	4	4	2	2	4
PHCH_07465	ATP synthase subunit D (PF01813)	10	10	47.1	28.784	0	84.195	237050000	Y	Y	Y	N	N	N	1	1	3	1	5	4	2	3	6
PHCH_07474	Ubiquitin-conjugating enzyme (PF00179)	6	6	63.1	16.729	0	157.6	356610000	Y	Y	Y	N	N	N	1	1	3	1	6	6	1	1	4
PHCH_07478	Fumarase C C-terminus (PF10415);Lyase (PF00206)	30	30	70.4	51.92	0	323.31	5494000000	Y	Y	Y	N	N	N	4	5	10	7	16	18	4	9	23
PHCH_07480	No Pfam domains	10	10	32.7	61.746	0	30.507	172660000	Y	Y	Y	N	N	N	3	6	8	4	2	2	4	5	4
PHCH_07485	Protein phosphatase 2A regulatory B subunit (B56 family) (PF01603)	7	7	16.5	56.975	0	18.865	130660000	N	Y	N	N	N	N	0	0	1	0	3	6	0	0	3
PHCH_07486	Ribosomal protein S18 (PF01084)	5	5	21.1	39.029	0	21.309	121540000	Y	Y	Y	N	N	N	1	1	1	0	2	3	0	1	3
PHCH_07487	ATP synthase alpha/beta family, beta-barrel domain (PF02874);ATP synthase alpha/beta family, nucleotide-binding domain (PF00006)	39	38	87.8	53.469	0	323.31	39763000000	Y	Y	Y	N	N	N	14	17	27	17	28	27	14	25	34
PHCH_07498	Hypoxia induced protein conserved region (PF04588)	8	8	50	22.261	0	87.828	771530000	Y	Y	Y	N	N	N	4	4	5	1	5	6	4	6	4
PHCH_07516	OB-fold nucleic acid binding domain (PF01336);tRNA synthetases class II (D, K and N) (PF00152)	27	27	56.4	73.24	0	287.05	1877000000	Y	Y	Y	N	N	N	3	3	9	2	16	19	1	5	13
PHCH_07519	Endoplasmic Reticulum-Golgi Intermediate Compartment (ERGIC) (PF13850);Endoplasmic reticulum vesicle transporter (PF07970)	2	2	8.5	45.532	0	5.8393	15794000	N	N	Y	N	N	N	0	0	1	0	0	0	0	2	1
PHCH_07533	No Pfam domains	13	13	29.4	62.406	0	60.721	249150000	N	Y	N	N	N	N	0	0	1	0	11	11	0	0	6
PHCH_07543	No Pfam domains	4	4	8	79.8	0	10.398	22391000	N	Y	N	N	Y	N	0	0	0	0	1	3	0	0	0
PHCH_07559	DnaJ domain (PF00226)	5	5	16.5	55.413	0	15.682	29886000	N	Y	N	N	N	N	0	0	1	1	0	1	0	0	3
PHCH_07561	Glutathione S-transferase, N-terminal domain (PF13409);Glutathione S-transferase, C-terminal domain (PF13410)	2	2	8.4	38.915	0	6.7402	17772000	N	Y	N	N	N	N	0	0	0	0	2	2	0	0	1
PHCH_07564	Exoribonuclease Xrn1 D2/D3 domain (PF18334);Xrn1 SH3-like domain (PF18129);XRN 5'-3' exonuclease N-terminus (PF03159);Exoribonuclease Xrn1 D1 domain (PF18332);Xrn1 helical domain (PF17846)	16	16	14.7	178.71	0	106.78	208450000	Y	Y	Y	N	N	N	1	0	5	1	6	9	1	2	8
PHCH_07567	FAD linked oxidases, C-terminal domain (PF02913);FAD binding domain (PF01565)	2	2	3.9	70.716	0	6.5205	13535000	N	Y	N	N	Y	N	0	0	0	0	1	2	0	0	0
PHCH_07575	CBS domain (PF00571)	16	16	39	59.968	0	107.69	584460000	Y	Y	Y	N	N	N	2	2	6	2	9	13	4	4	10
PHCH_07586	La domain (PF05383)	22	22	59.5	68.784	0	105.85	326790000	Y	Y	Y	N	N	N	3	3	11	3	7	9	5	9	13
PHCH_07588	No Pfam domains	6	6	8.7	93.595	0	14.884	32466000	N	N	Y	N	N	N	0	0	5	0	0	2	0	2	2
PHCH_07589	Helicase conserved C-terminal domain (PF00271);DEAD/DEAH box helicase (PF00270)	12	12	40.4	47.051	0	77.843	442750000	Y	Y	Y	N	N	N	2	1	3	2	9	9	2	3	6
PHCH_07593	Thioredoxin-like (PF13905)	10	10	68.8	17.07	0	33.669	191510000	Y	Y	Y	N	N	N	4	4	4	5	4	3	3	2	3
PHCH_07594	Thioredoxin-like (PF13905)	2	2	24.1	18.322	0	17.718	70548000	N	Y	Y	N	N	N	0	0	2	1	2	2	1	2	2
PHCH_07598	No Pfam domains	3	3	42	8.824	0	6.4984	31684000	N	Y	Y	N	N	N	0	0	1	1	0	1	0	2	1
PHCH_07601	Thioredoxin (PF00085);AhpC/TSA family (PF00578);C-terminal domain of 1-Cys peroxiredoxin (PF10417)	23	23	61.4	41.96	0	323.31	5852800000	Y	Y	Y	N	N	N	1	0	13	0	14	15	0	8	20
PHCH_07603	FKBP-type peptidyl-prolyl cis-trans isomerase (PF00254)	12	12	64.8	15.703	0	55.169	932000000	Y	Y	Y	N	N	N	5	6	9	6	4	3	6	5	6
PHCH_07622	Thioredoxin (PF00085);DnaJ domain (PF00226)	4	4	13.1	51.008	0	10.21	93243000	Y	Y	Y	N	N	N	1	1	4	1	1	1	1	2	2
PHCH_07637	No Pfam domains	9	9	22.7	47.835	0	96.766	391980000	N	Y	Y	N	N	N	0	0	3	1	6	7	1	3	5
PHCH_07645	FAD linked oxidases, C-terminal domain (PF02913);FAD binding domain (PF01565)	9	9	29.2	52.404	0	30.049	68135000	N	Y	N	N	N	N	0	0	0	0	4	7	0	0	3
PHCH_07647	FAD linked oxidases, C-terminal domain (PF02913);FAD binding domain (PF01565)	23	23	78	52.846	0	323.31	2934100000	Y	Y	Y	N	N	N	7	5	6	3	17	15	4	4	17
PHCH_07648	Histidine kinase-, DNA gyrase B-, and HSP90-like ATPase (PF13589);Hsp90 protein (PF00183)	22	22	45.2	76.724	0	150.31	524940000	N	Y	Y	N	N	N	0	0	2	0	16	14	0	1	10
PHCH_07649	N-terminal domain of ribose phosphate pyrophosphokinase (PF13793);Phosphoribosyl synthetase-associated domain (PF14572)	9	9	31.5	46.974	0	38.908	235380000	N	Y	N	N	N	N	0	0	1	0	5	7	0	0	6
PHCH_07655	Homeobox KN domain (PF05920)	3	3	7.9	61.451	0	5.6566	6783900	Y	N	N	N	N	N	2	1	1	1	0	0	1	0	0
PHCH_07657	short chain dehydrogenase (PF00106)	8	8	49.2	26.783	0	45.714	216430000	Y	Y	Y	N	N	N	1	2	1	2	5	5	1	2	4
PHCH_07659	No Pfam domains	7	7	33.2	22.515	0	20.864	176490000	Y	Y	Y	N	N	N	3	3	2	5	3	3	4	2	3
PHCH_07660	Carbon-nitrogen hydrolase (PF00795)	20	20	57.6	31.55	0	87.157	1255700000	Y	Y	Y	N	N	N	2	1	6	4	12	14	2	4	13
PHCH_07661	No Pfam domains	2	2	6.8	38.9	0	5.419	15106000	N	Y	N	N	N	N	0	0	1	0	1	2	0	0	1
PHCH_07668	ER membrane protein complex subunit 1, C-terminal (PF07774);PQQ-like domain (PF13360)	14	14	20.9	107.88	0	85.918	216360000	Y	Y	Y	N	N	N	2	2	2	2	8	12	0	2	6
PHCH_07669	PH domain (PF00169);Oxysterol-binding protein (PF01237);START domain (PF01852)	9	9	13.9	104.31	0	53.636	216150000	Y	Y	Y	N	N	N	1	1	5	1	3	4	1	3	6
PHCH_07671	Tetratricopeptide repeat (PF00515);Tetratricopeptide repeat (PF13374);Prefoldin subunit (PF01920);Tetratricopeptide repeat (PF13181)	13	13	59.3	28.518	0	59.538	362990000	Y	Y	Y	N	N	N	6	4	7	8	4	3	8	6	8
PHCH_07674	NUDIX domain (PF00293)	4	4	36.5	19.194	0	22.622	27915000	N	Y	N	N	N	N	0	0	0	0	1	4	0	0	1
PHCH_07704	Anion-transporting ATPase (PF02374)	2	2	11.3	36.468	0	8.2733	37849000	N	N	Y	N	N	N	0	0	1	0	0	2	0	1	1
PHCH_07705	Ribosomal protein S21 (PF01165)	4	4	29.6	11.382	0	15.748	66790000	Y	Y	Y	N	N	N	3	4	2	3	2	0	3	4	1
PHCH_07706	Argininosuccinate lyase C-terminal (PF14698);Lyase (PF00206)	20	20	38.8	51.019	0	231.25	1801000000	Y	Y	Y	N	N	N	3	2	12	7	9	10	6	11	11
PHCH_07722	Aminopeptidase P, N-terminal domain (PF05195);Metallopeptidase family M24 (PF00557)	6	6	22.2	53.711	0	18.97	39942000	N	Y	N	N	N	N	0	0	0	1	2	3	0	0	2
PHCH_07724	Thiolase, C-terminal domain (PF02803);Thiolase, N-terminal domain (PF00108)	4	4	22.2	46.776	0	20.352	102420000	N	Y	N	N	N	N	0	0	0	0	2	3	0	0	2
PHCH_07728	Glycine cleavage system P-protein (PF02347)	28	28	48	107.77	0	272.49	1250700000	Y	Y	Y	N	N	N	0	1	5	2	20	23	0	3	14
PHCH_07731	eIF4-gamma/eIF5/eIF2-epsilon (PF02020)	6	6	27.2	31.166	0	46.347	289350000	Y	Y	Y	N	N	N	2	1	3	3	4	4	2	3	3
PHCH_07768	Threonine synthase N terminus (PF14821);Pyridoxal-phosphate dependent enzyme (PF00291)	13	13	37.9	58.008	0	119.1	695060000	N	Y	N	N	N	N	0	0	2	0	10	11	0	0	6
PHCH_07774	TATA-binding protein interacting (TIP20) (PF08623)	25	25	30.9	134.76	0	110.69	380470000	N	Y	N	N	N	N	0	0	1	0	16	20	0	0	10
PHCH_07776	ABC transporter (PF12848);ABC transporter (PF00005)	11	11	23.5	69.895	0	42.813	291150000	N	Y	Y	N	N	N	0	0	1	0	7	8	0	2	5
PHCH_07782	Fumarylacetoacetate (FAA) hydrolase family (PF01557)	4	4	30.9	23.58	0	8.2348	161330000	Y	Y	N	N	N	N	0	1	1	0	3	3	0	0	2
PHCH_07784	Gtr1/RagA G protein conserved region (PF04670)	2	2	8	34.586	0	7.1023	31252000	Y	Y	Y	N	N	N	1	1	1	0	2	1	1	1	1
PHCH_07786	Malonyl-CoA decarboxylase C-terminal domain (PF05292);Malonyl-CoA decarboxylase N-terminal domain (PF17408)	4	4	17.5	60.283	0	18.06	17044000	N	Y	N	N	N	N	0	0	0	0	3	4	0	0	1
PHCH_07798	IQ calmodulin-binding motif (PF00612);Myosin head (motor domain) (PF00063)	35	35	37.2	163.52	0	317.69	765510000	Y	Y	Y	N	N	N	3	2	16	1	14	21	4	9	18
PHCH_07800	No Pfam domains	8	8	25.4	47.469	0	29.177	168170000	Y	Y	Y	N	N	N	0	1	4	0	2	7	1	1	4
PHCH_07801	Glycosyl hydrolase family 3 N terminal domain (PF00933);Fibronectin type III-like domain (PF14310);Glycosyl hydrolase family 3 C-terminal domain (PF01915)	3	2	9	86.511	0.002401	2.3293	7759000	N	Y	N	N	N	N	0	0	0	0	2	1	0	0	2
PHCH_07803	Necrosis inducing protein (NPP1) (PF05630)	2	2	17.6	14.723	0	16.221	191080000	Y	Y	Y	N	N	N	1	1	2	1	1	1	1	2	2
PHCH_07820	Tup N-terminal (PF08581);WD domain, G-beta repeat (PF00400)	22	22	51.2	71.507	0	204.7	428280000	Y	Y	Y	N	N	N	2	4	12	5	7	14	3	8	8
PHCH_07821	Eukaryotic porin (PF01459)	22	22	83	29.866	0	167.87	4306500000	Y	Y	Y	N	N	N	11	9	18	9	9	12	12	14	13
PHCH_07824	LSM domain (PF01423)	2	2	29.5	12.224	0	31.693	49901000	Y	Y	Y	N	N	N	1	0	2	0	1	1	0	1	1
PHCH_07832	ENTH domain (PF01417)	5	5	11.2	80.172	0	30.307	69930000	Y	Y	Y	N	N	N	2	1	4	3	3	1	3	3	2
PHCH_07848	Elicitin (PF00964)	4	4	69.2	12.144	0	248.56	1545200000	Y	Y	Y	N	N	N	1	1	4	2	4	4	1	2	4
PHCH_07849	Elicitin (PF00964)	8	8	72	12.382	0	209.15	1293800000	Y	Y	Y	N	N	N	1	0	7	2	5	4	2	4	3
PHCH_07850;PHCH_07679;PHCH_11789;PHCH_17027	ABC-2 type transporter (PF01061);ABC transporter (PF00005);CDR ABC transporter (PF06422)	3	2	5.5	95.498	0	7.0637	7215100	N	Y	N	N	N	N	0	0	0	0	2	2	0	0	1
PHCH_07856	Paired amphipathic helix repeat (PF02671);Sin3 family co-repressor (PF08295);C-terminal domain of Sin3a protein (PF16879)	15	15	15	177.83	0	48.849	143710000	Y	Y	Y	N	N	N	1	2	8	2	3	6	3	1	5
PHCH_07865	Adaptor complexes medium subunit family (PF00928)	22	22	51.3	64.838	0	135.99	572860000	Y	Y	Y	N	N	N	0	1	5	0	14	20	1	2	9
PHCH_07889	ATP:guanido phosphotransferase, C-terminal catalytic domain (PF00217);ATP:guanido phosphotransferase, N-terminal domain (PF02807)	8	8	17.5	85.531	0	77.46	102010000	N	Y	N	N	Y	N	0	0	0	0	4	7	0	0	0
PHCH_07900	Electron transfer flavoprotein domain (PF01012)	28	28	83.3	27.12	0	323.31	9866500000	Y	Y	Y	N	N	N	12	16	18	19	19	11	17	21	20
PHCH_07901	Zinc-binding dehydrogenase (PF00107);Alcohol dehydrogenase GroES-like domain (PF08240)	23	16	57.8	44.156	0	323.31	6490200000	Y	Y	Y	N	N	N	9	8	12	11	14	12	10	10	15
PHCH_07903	Zinc-binding dehydrogenase (PF00107);Alcohol dehydrogenase GroES-like domain (PF08240)	12	7	37.6	44.254	0	53.87	202590000	N	Y	N	N	N	N	0	0	0	0	10	6	0	0	3
PHCH_07913	SH3-binding, glutamic acid-rich protein (PF04908)	2	2	25	13.702	0	16.431	20141000	N	Y	Y	N	N	N	0	0	0	0	1	1	0	1	2
PHCH_07915	Glutathione S-transferase, C-terminal domain (PF14497);Glutathione S-transferase, N-terminal domain (PF02798)	21	21	53	46.676	0	110.54	1335200000	Y	Y	Y	N	N	N	5	8	11	7	15	14	6	9	12
PHCH_07935	Sugar-transfer associated ATP-grasp (PF14397)	11	11	29.3	47.956	0	40.233	473660000	Y	Y	Y	N	N	N	0	1	4	1	6	8	3	2	7
PHCH_07936	No Pfam domains	6	6	20.8	51.108	0	34.505	158510000	Y	Y	Y	N	N	N	1	2	5	2	1	3	2	3	3
PHCH_07937	No Pfam domains	9	9	35.3	42.148	0	74.9	619340000	Y	Y	Y	N	N	N	5	7	8	6	8	6	6	7	6
PHCH_07944	Ubiquitin family (PF00240)	2	2	28.8	8.5979	0	3.9343	10342000	N	Y	N	N	N	N	0	0	1	0	1	1	0	0	0
PHCH_07948	tRNA synthetases class I (E and Q), catalytic domain (PF00749)	6	6	15.2	59.301	0	12.077	27481000	N	Y	N	N	N	N	0	0	0	0	1	3	0	0	3
PHCH_07956	C-terminal region of MMR_HSR1 domain (PF16897);50S ribosome-binding GTPase (PF01926);TGS domain (PF02824)	2	2	7.4	45.778	0	16.068	22772000	N	Y	N	N	N	N	0	0	0	0	1	2	0	0	1
PHCH_07958	Transaldolase/Fructose-6-phosphate aldolase (PF00923)	33	33	71.6	36.787	0	323.31	12207000000	Y	Y	Y	N	N	N	14	18	27	18	20	17	25	22	22
PHCH_07963	PH domain (PF00169);Cytoskeletal adhesion (PF14186);IQ calmodulin-binding motif (PF00612);Myosin N-terminal SH3-like domain (PF02736);Ankyrin repeats (3 copies) (PF12796);Myosin head (motor domain) (PF00063)	7	7	7.7	212.37	0	46.47	48973000	N	Y	N	N	N	N	0	0	2	0	2	3	0	0	2
PHCH_07978	Glyceraldehyde 3-phosphate dehydrogenase, C-terminal domain (PF02800);Glyceraldehyde 3-phosphate dehydrogenase, NAD binding domain (PF00044)	47	44	95.6	36.078	0	323.31	129250000000	Y	Y	Y	N	N	N	37	35	39	37	32	19	36	38	36
PHCH_07981	No Pfam domains	2	2	30.6	9.4579	0.0021726	2.7613	25273000	N	Y	N	N	N	N	0	0	0	0	1	1	0	1	0
PHCH_07998	Hsp70 protein (PF00012)	59	48	69.3	72.043	0	323.31	41062000000	Y	Y	Y	N	N	N	33	33	49	32	33	30	34	39	41
PHCH_08018	Nucleotidyl transferase (PF00483);Bacterial transferase hexapeptide (six repeats) (PF00132)	11	11	48.7	39.265	0	43.931	168400000	N	Y	Y	N	N	N	0	0	1	0	6	10	0	1	4
PHCH_08020	Atypical Arm repeat (PF16186);Importin beta binding domain (PF01749);Armadillo/beta-catenin-like repeat (PF00514)	6	6	11.9	70.713	0	18.167	38785000	N	Y	N	N	N	N	0	0	0	0	5	3	0	0	4
PHCH_08029	Initiation factor 2 subunit family (PF01008)	6	6	30.9	38.509	0	16.686	54745000	N	Y	Y	N	N	N	0	0	1	0	1	4	0	1	1
PHCH_08033	No Pfam domains	24	24	75.9	30.71	0	192.94	807410000	Y	Y	Y	N	N	N	4	4	14	5	8	13	5	13	14
PHCH_08042	Ras family (PF00071)	5	5	22.7	22.752	0	37.029	172890000	N	Y	Y	N	N	N	0	0	2	0	4	3	0	3	2
PHCH_08049	Delta-aminolevulinic acid dehydratase (PF00490)	25	25	91.1	36.244	0	259.52	3016400000	Y	Y	Y	N	N	N	5	5	10	3	14	19	5	8	17
PHCH_08050	WHEP-TRS domain (PF00458);tRNA synthetases class I (W and Y) (PF00579)	17	17	37.7	59.516	0	108.22	494990000	Y	Y	Y	N	N	N	3	3	10	2	10	13	3	7	8
PHCH_08053	Helix-hairpin-helix domain (PF14716)	3	3	29.4	23.09	0	16.417	29382000	N	N	Y	N	N	N	0	0	3	0	0	0	0	1	1
PHCH_08057	No Pfam domains	12	12	30.3	48.741	0	30.097	244480000	N	Y	N	N	N	N	0	0	2	0	9	9	0	0	3
PHCH_08058	No Pfam domains	31	31	40	106.61	0	172.96	947910000	Y	Y	Y	N	N	N	1	1	4	1	18	24	1	3	11
PHCH_08065	Ribosomal protein L17 (PF01196)	4	4	33.6	16.589	0	15.926	120060000	Y	Y	Y	N	N	N	1	1	1	1	2	4	1	1	2
PHCH_08067	Glucosidase II beta subunit-like protein (PF13015);Glucosidase II beta subunit-like (PF12999)	6	6	15.5	62.353	0	25.509	103410000	N	Y	Y	N	N	N	0	0	4	0	4	5	0	4	5
PHCH_08072	ATP synthase (PF00231)	20	20	68.8	33.043	0	271.87	5859700000	Y	Y	Y	N	N	N	10	8	10	12	16	12	10	13	12
PHCH_08073	Mitochondrial carrier protein (PF00153)	7	7	21.3	55.294	0	27.151	91001000	Y	Y	Y	N	N	N	0	1	1	0	3	6	1	1	0
PHCH_08091	No Pfam domains	13	13	74.6	20.888	0	161.43	1538200000	Y	Y	Y	N	N	N	0	3	8	5	7	8	4	4	11
PHCH_08117	Peptidase M76 family (PF09768);Ribosomal protein L7/L12 C-terminal domain (PF00542);Ribosomal protein L7/L12 dimerisation domain (PF16320)	7	7	18.5	41.112	0	53.105	519520000	N	Y	Y	N	N	N	0	0	2	2	2	5	0	4	4
PHCH_08118	Ribophorin I (PF04597)	20	20	53.6	52.049	0	215.88	1258200000	Y	Y	Y	N	N	N	3	3	10	6	13	18	2	7	10
PHCH_08119	Ribosomal protein L3 (PF00297)	40	40	62.2	44.331	0	323.31	10689000000	Y	Y	Y	N	N	N	11	18	30	13	19	18	15	29	23
PHCH_08125	Aconitase family (aconitate hydratase) (PF00330);Aconitase C-terminal domain (PF00694)	51	51	66.9	84.142	0	323.31	18590000000	Y	Y	Y	N	N	N	24	21	34	27	32	29	23	30	38
PHCH_08144	NAD binding domain of 6-phosphogluconate dehydrogenase (PF03446);6-phosphogluconate dehydrogenase, C-terminal domain (PF00393)	41	41	78.7	53.327	0	323.31	28187000000	Y	Y	Y	N	N	N	24	27	27	23	28	28	23	26	30
PHCH_08145	Glycosyl hydrolases family 38 C-terminal domain (PF07748);Alpha mannosidase middle domain (PF09261);Glycosyl hydrolases family 38 N-terminal domain (PF01074)	18	18	24.9	118.5	0	69.384	187060000	Y	Y	Y	N	N	N	4	6	4	2	9	11	2	2	1
PHCH_08148	Aminotransferase class I and II (PF00155)	18	18	49.9	58.426	0	229.44	1149800000	Y	Y	Y	N	N	N	2	3	6	2	14	16	2	7	14
PHCH_08149	Cytochrome c oxidase biogenesis protein Cmc1 like (PF08583)	4	4	53	11.739	0	36.774	80114000	N	Y	Y	N	N	N	0	0	2	0	2	1	1	3	4
PHCH_08155	Golgi CORVET complex core vacuolar protein 8 (PF12816)	21	21	16.1	195	0	46.584	117650000	N	Y	Y	N	N	N	0	0	5	0	11	7	0	3	8
PHCH_08161	No Pfam domains	7	7	19.5	46.614	0	43.536	143430000	Y	Y	Y	N	N	N	2	1	5	1	2	3	2	4	3
PHCH_08162	Squalene/phytoene synthase (PF00494)	2	2	9.4	35.814	0	3.7888	6686400	N	Y	N	N	Y	N	0	0	0	0	1	2	0	0	0
PHCH_08167	FAD binding domain (PF01494)	9	9	19.4	78.554	0	44.995	38736000	N	Y	N	N	N	N	0	0	0	0	3	2	0	0	5
PHCH_08171	Pyridoxal-dependent decarboxylase, pyridoxal binding domain (PF02784);Pyridoxal-dependent decarboxylase, C-terminal sheet domain (PF00278)	10	10	30.4	56.338	0	52.565	104020000	N	Y	Y	N	N	N	0	0	2	1	3	5	1	3	7
PHCH_08172	emp24/gp25L/p24 family/GOLD (PF01105)	3	3	9.2	40.86	0	6.4397	16847000	N	Y	N	N	Y	N	0	0	0	0	1	3	0	0	0
PHCH_08180	PheRS DNA binding domain 3 (PF18553);tRNA synthetases class II core domain (F) (PF01409);PheRS DNA binding domain 1 (PF18552)	24	24	67.1	57.093	0	155.73	1008800000	Y	Y	Y	N	N	N	2	1	6	2	12	20	1	8	14
PHCH_08183	Tetratricopeptide repeat (PF00515);Tetratricopeptide repeat (PF13181)	5	5	13.4	74.356	0	25.519	123840000	Y	Y	Y	N	N	N	0	1	5	1	3	2	1	1	3
PHCH_08214	Ribosomal S3Ae family (PF01015)	32	32	68.6	29.597	0	323.31	10444000000	Y	Y	Y	N	N	N	6	8	26	11	14	13	10	22	21
PHCH_08216	CAP-Gly domain (PF01302);CLASP N terminal (PF12348)	2	2	3.8	54.338	0	5.8041	8107700	N	Y	N	N	N	N	0	0	0	0	1	1	0	0	1
PHCH_08218	Phosphoglucomutase/phosphomannomutase, C-terminal domain (PF00408);Phosphoglucomutase/phosphomannomutase, alpha/beta/alpha domain III (PF02880);Phosphoglucomutase/phosphomannomutase, alpha/beta/alpha domain I (PF02878)	24	24	52.7	62.065	0	312.54	2609400000	Y	Y	Y	N	N	N	13	12	13	13	14	14	12	13	14
PHCH_08228	Synaptobrevin (PF00957);Regulated-SNARE-like domain (PF13774)	10	10	50.8	22.317	0	48.448	258500000	Y	Y	Y	N	N	N	0	1	3	0	5	7	1	3	5
PHCH_08231	Pyrimidine 5'-nucleotidase (UMPH-1) (PF05822)	2	1	6	41.258	0	4.2527	7749500	Y	Y	Y	N	N	N	1	1	1	1	1	1	1	1	0
PHCH_08242	Ubiquitin family (PF00240);UBA/TS-N domain (PF00627);Aspartyl protease (PF09668)	3	3	16.7	44.963	0	27.222	29613000	Y	Y	Y	N	N	N	0	1	1	1	0	1	1	2	3
PHCH_08252	Inorganic pyrophosphatase (PF00719);PH domain (PF00169)	36	36	64.5	63.747	0	323.31	3742500000	Y	Y	Y	N	N	N	7	6	21	3	19	23	6	16	22
PHCH_08267	No Pfam domains	9	9	12.8	99	0	69.296	146450000	Y	Y	Y	N	N	N	1	1	6	1	3	6	3	7	6
PHCH_08302	Porphobilinogen deaminase, dipyromethane cofactor binding domain (PF01379);Porphobilinogen deaminase, C-terminal domain (PF03900)	11	11	41.9	38.773	0	32.325	83150000	Y	Y	Y	N	N	N	2	0	3	1	3	5	1	1	4
PHCH_08314	NADH:flavin oxidoreductase / NADH oxidase family (PF00724)	27	24	69.2	42.547	0	323.31	5514100000	Y	Y	Y	N	N	N	13	15	16	17	17	12	15	19	15
PHCH_08319	FACT complex subunit SPT16 N-terminal lobe domain (PF14826);Metallopeptidase family M24 (PF00557);Histone chaperone Rttp106-like (PF08512);FACT complex subunit (SPT16/CDC68) (PF08644)	10	10	11.6	123.67	0	57.939	90452000	N	Y	Y	N	N	N	0	0	6	0	3	3	0	1	4
PHCH_08326	Complex 1 protein (LYR family) (PF05347)	3	3	21.9	15.807	0	12.26	16038000	Y	Y	Y	N	N	N	2	2	1	2	0	1	3	1	1
PHCH_08328	Pyridine nucleotide-disulphide oxidoreductase (PF07992);Pyridine nucleotide-disulphide oxidoreductase, dimerisation domain (PF02852)	3	3	10.6	72.037	0	10.748	25609000	N	Y	N	N	N	N	0	0	1	0	2	2	0	0	2
PHCH_08330	No Pfam domains	2	2	20	22.277	0.0029922	2.2853	8595500	Y	N	Y	N	N	N	1	1	1	0	0	0	1	2	0
PHCH_08337	Proteasomal ATPase OB C-terminal domain (PF16450);ATPase family associated with various cellular activities (AAA) (PF00004)	15	12	46.9	45.656	0	192.29	727620000	Y	Y	Y	N	N	N	4	2	6	2	10	10	0	7	13
PHCH_08365	N2,N2-dimethylguanosine tRNA methyltransferase (PF02005)	3	3	9.8	60.266	0	25.86	5952900	N	N	Y	N	N	N	0	0	0	0	0	1	0	1	1
PHCH_08368	ATPase family associated with various cellular activities (AAA) (PF00004);AAA+ lid domain (PF17862)	24	23	59.8	48.423	0	120.16	951040000	Y	Y	Y	N	N	N	0	1	10	1	14	15	3	7	15
PHCH_08369	Tetratricopeptide repeat (PF00515);Tetratricopeptide repeat (PF13432);Prefoldin subunit (PF02996)	3	3	9.8	51.01	0	9.2773	9320000	N	Y	N	N	N	N	0	0	2	1	0	1	0	1	0
PHCH_08371	Ribosomal protein S8e (PF01201)	18	17	62.4	23.543	0	183.33	5873700000	Y	Y	Y	N	N	N	7	7	15	8	8	7	8	15	13
PHCH_08375	FAD binding domain (PF00667);Oxidoreductase NAD-binding domain (PF00175);Flavodoxin (PF00258)	4	4	9.6	81.123	0	31.015	15116000	N	N	Y	N	N	N	0	0	2	0	0	2	1	2	1
PHCH_08378	MYND finger (PF01753)	2	2	9.5	38.438	0	33.084	13925000	N	Y	Y	N	N	N	0	0	2	0	1	1	0	1	2
PHCH_08388	FtsH Extracellular (PF06480);ATPase family associated with various cellular activities (AAA) (PF00004);AAA+ lid domain (PF17862);Peptidase family M41 (PF01434)	9	9	15	94.673	0	112.39	188100000	Y	Y	Y	N	N	N	1	1	1	1	2	5	1	1	8
PHCH_08389	Ribosomal protein S5, C-terminal domain (PF03719);Ribosomal protein S5, N-terminal domain (PF00333)	21	21	65.8	28.763	0	254.52	8793300000	Y	Y	Y	N	N	N	8	10	14	8	12	11	9	13	16
PHCH_08392	No Pfam domains	7	7	41	30.932	0	115.63	623420000	N	Y	Y	N	N	N	0	0	1	0	5	6	1	0	3
PHCH_08419	DAHP synthetase I family (PF00793)	3	2	14.9	39.877	0.0023966	2.3046	5539900	Y	Y	Y	N	N	N	1	1	1	1	1	2	1	1	1
PHCH_08436	Prefoldin subunit (PF02996)	7	7	59.2	16.826	0	60.046	177410000	N	Y	Y	N	N	N	0	0	3	0	3	4	0	1	3
PHCH_08440	WW domain (PF00397)	2	2	30.7	18.05	0.0046525	1.9408	5355900	Y	N	N	N	N	N	2	1	0	0	0	0	1	0	0
PHCH_08446	Domain of unknown function (DUF4833) (PF16117)	10	10	73.7	18.742	0	181.84	1420300000	Y	Y	Y	N	N	N	2	2	4	2	8	8	1	3	7
PHCH_08448	No Pfam domains	5	5	27.8	29.565	0	35.43	45641000	N	Y	Y	N	N	N	0	0	1	0	3	2	0	2	2
PHCH_08451;PHCH_05079;PHCH_15509	Ubiquitin family (PF00240);Ribosomal protein S27a (PF01599)	24	10	76.9	17.929	0	254.16	8562900000	Y	Y	Y	N	N	N	21	23	19	19	12	5	20	19	8
PHCH_08453	Fatty acid desaturase (PF00487)	2	2	10.1	36.872	0	23.96	150560000	N	Y	Y	N	N	N	0	0	1	1	2	2	1	1	1
PHCH_08455	Clathrin light chain (PF01086)	11	11	40.2	27.724	0	120.57	982510000	Y	Y	Y	N	N	N	5	5	9	2	6	6	9	9	7
PHCH_08459	S-adenosyl-L-homocysteine hydrolase, NAD binding domain (PF00670);S-adenosyl-L-homocysteine hydrolase (PF05221)	31	28	77.8	52.46	0	323.31	5057300000	Y	Y	Y	N	N	N	8	8	12	11	20	20	10	10	18
PHCH_08461	X8 domain (PF07983);Cellulase (glycosyl hydrolase family 5) (PF00150)	21	21	37.7	84.108	0	323.31	1963900000	Y	Y	Y	N	N	N	6	5	13	3	13	16	3	6	11
PHCH_08462	Cellulase (glycosyl hydrolase family 5) (PF00150);X8 domain (PF07983)	7	7	18.5	78.029	0	38.845	97256000	N	Y	N	N	N	N	0	0	0	0	5	3	0	0	2
PHCH_08464	ATP synthase (E/31 kDa) subunit (PF01991)	10	10	40.7	25.926	0	95.639	1009900000	Y	Y	Y	N	N	N	2	2	6	2	7	7	2	6	6
PHCH_08465	Flavinator of succinate dehydrogenase (PF03937)	2	2	17.5	20.536	0	5.4669	30576000	N	Y	Y	N	N	N	0	0	1	1	0	1	0	1	2
PHCH_08475	WAHD domain of WASH complex (PF11945)	6	6	17.6	64.761	0	26.496	53297000	Y	Y	Y	N	N	N	2	0	1	1	1	2	1	1	3
PHCH_08493	Domain of unknown function (DUF5599) (PF18141);AAA domain (PF13086);AAA domain (PF13087);RNA helicase (UPF2 interacting domain) (PF09416)	3	3	5.2	116.92	0	13.467	14535000	N	N	Y	N	N	N	0	0	3	0	0	0	0	1	1
PHCH_08497	Peptidase family M28 (PF04389)	20	20	31.3	96.432	0	298.82	1333000000	Y	Y	Y	N	N	N	5	4	9	2	11	13	4	9	13
PHCH_08509	Initiation factor 2 subunit family (PF01008)	6	6	18.8	59.957	0	34.7	83585000	N	Y	Y	N	N	N	0	0	2	0	4	4	0	1	1
PHCH_08539	No Pfam domains	4	3	23.8	21.631	0	49.93	163660000	Y	Y	Y	N	N	N	0	2	3	0	1	1	1	2	2
PHCH_08545	Cyclophilin type peptidyl-prolyl cis-trans isomerase/CLD (PF00160)	6	6	45.1	21.857	0	62.144	292080000	N	Y	Y	N	N	N	0	0	2	0	2	4	0	1	5
PHCH_08547	Aldehyde dehydrogenase family (PF00171)	6	6	14.6	59.361	0	24.552	105990000	N	Y	N	N	N	N	0	0	1	0	3	5	0	0	2
PHCH_08554	NADH:flavin oxidoreductase / NADH oxidase family (PF00724)	14	13	50.3	41.267	0	95.43	242220000	Y	Y	Y	N	N	N	4	5	6	4	4	6	4	7	8
PHCH_08573	Spermidine synthase tetramerisation domain (PF17284);Spermine/spermidine synthase domain (PF01564)	8	8	36.5	33.03	0	22.288	134190000	Y	Y	Y	N	N	N	0	1	2	1	5	6	2	2	2
PHCH_08576	Ribosomal protein L32 (PF01655)	13	13	63.7	15.847	0	74.571	2276900000	Y	Y	Y	N	N	N	3	2	5	2	9	9	3	6	7
PHCH_08577	Cytochrome c oxidase assembly protein CtaG/Cox11 (PF04442)	3	3	16.6	30.645	0	13.233	59521000	N	Y	Y	N	N	N	0	0	1	0	2	2	0	1	1
PHCH_08578	Histone-like transcription factor (CBF/NF-Y) and archaeal histone (PF00808)	3	3	20.3	13.945	0	8.837	62774000	Y	N	Y	N	N	N	2	1	2	2	0	0	2	1	1
PHCH_08580	Glycine cleavage H-protein (PF01597)	5	5	45.2	16.966	0	139.4	1564800000	Y	Y	Y	N	N	N	2	2	4	1	4	4	2	3	5
PHCH_08590	No Pfam domains	3	3	13.2	33.514	0	10.568	33089000	N	Y	N	N	N	N	0	0	3	0	2	2	0	0	2
PHCH_08610	Elicitin (PF00964)	6	6	48.3	15.891	0	60.669	177340000	Y	Y	Y	N	N	N	0	2	2	0	4	4	0	1	2
PHCH_08619	No Pfam domains	4	4	16.7	42.029	0	28.807	52950000	N	Y	N	N	N	N	0	0	0	0	4	2	0	0	1
PHCH_08620	Glycosyltransferase (GlcNAc) (PF11397)	2	2	5	61.868	0.00032103	3.2749	9178700	N	Y	N	N	N	N	0	0	2	1	1	0	0	0	0
PHCH_08625	LSM domain (PF01423)	3	3	17.6	22.489	0	14.026	23374000	N	Y	N	N	Y	N	0	0	0	0	2	3	0	0	0
PHCH_08629	Sugar (and other) transporter (PF00083)	8	8	15.5	60.302	0	35.592	190870000	Y	Y	Y	N	N	N	3	3	2	2	4	4	4	3	2
PHCH_08638	Cytochrome P450 (PF00067)	4	3	10.4	58.048	0	12.174	41623000	N	Y	N	N	N	N	0	0	0	0	3	3	0	0	2
PHCH_08674	No Pfam domains	9	9	20.2	71.596	0	74.185	227010000	Y	Y	Y	N	N	N	2	3	5	3	1	3	3	4	3
PHCH_08680	Peptidase C26 (PF07722)	9	9	48.4	36.267	0	28.37	113090000	Y	Y	N	N	N	N	1	1	2	0	7	5	0	1	0
PHCH_08682	No Pfam domains	6	6	23	25.947	0	25.705	470970000	Y	Y	Y	N	N	N	0	1	3	0	3	4	0	1	4
PHCH_08691	No Pfam domains	3	3	29.2	15.005	0	6.9235	31225000	Y	N	Y	N	N	N	1	0	1	2	0	0	1	1	2
PHCH_08707	Ubiquinol-cytochrome C reductase complex 14kD subunit (PF02271)	10	10	80.6	11.587	0	135.91	4115600000	Y	Y	Y	N	N	N	10	9	8	10	7	5	10	6	5
PHCH_08717	Ribosomal protein L34e (PF01199)	6	6	39.3	13.244	0	32.065	756610000	Y	Y	Y	N	N	N	3	4	4	4	3	1	5	4	1
PHCH_08724	POB3-like N-terminal PH domain (PF17292);Structure-specific recognition protein (SSRP1) (PF03531);Histone chaperone Rttp106-like (PF08512)	6	6	14	60.012	0	21.721	73137000	N	Y	Y	N	N	N	0	0	4	0	3	4	0	1	4
PHCH_08726	short chain dehydrogenase (PF00106)	2	1	7.3	24.428	0.0054802	1.8408	10526000	N	Y	N	N	N	N	0	0	0	0	2	2	0	0	1
PHCH_08727	short chain dehydrogenase (PF00106)	15	14	79.7	24.368	0	105.9	852440000	Y	Y	Y	N	N	N	7	7	7	7	7	7	7	6	10
PHCH_08733	Thiolase, C-terminal domain (PF02803);Thiolase, N-terminal domain (PF00108)	9	9	41.4	42.964	0	31.826	105390000	N	Y	N	N	N	N	0	2	0	2	6	6	0	0	1
PHCH_08734	Aminopeptidase P, N-terminal domain (PF05195);Metallopeptidase family M24 (PF00557)	7	7	23.2	60.39	0	28.675	89291000	Y	Y	Y	N	N	N	1	1	0	0	4	4	1	0	1
PHCH_08746	Fungal cellulose binding domain (PF00734)	11	11	38.5	43.069	0	248.49	2194800000	Y	Y	Y	N	N	N	2	3	6	6	10	8	3	7	9
PHCH_08751	Hydroxymethylglutaryl-coenzyme A synthase C terminal (PF08540);Beta-ketoacyl synthase, N-terminal domain (PF00109);Hydroxymethylglutaryl-coenzyme A synthase N terminal (PF01154);Beta-ketoacyl synthase, C-terminal domain (PF02801)	5	5	10.9	103.1	0	8.712	27248000	N	Y	N	N	N	N	0	0	0	0	2	1	0	0	3
PHCH_08755	Potential Queuosine, Q, salvage protein family (PF10343)	5	5	17.6	39.98	0	24.057	61110000	N	Y	Y	N	N	N	0	0	1	0	3	4	0	1	3
PHCH_08756	CCR4-NOT transcription complex subunit 11 (PF10155)	3	3	11.5	50.668	0	17.863	21228000	N	Y	N	N	Y	N	0	0	0	0	3	3	0	0	0
PHCH_08761	Mitochondrial carrier protein (PF00153)	14	14	48.9	32.861	0	77.018	446520000	Y	Y	Y	N	N	N	3	1	5	5	5	8	6	5	5
PHCH_08768	Arginase family (PF00491)	3	3	15.7	37.995	0	14.433	33765000	N	Y	N	N	N	N	0	0	0	0	2	2	0	0	2
PHCH_08774	Apoptosis-antagonizing transcription factor, C-terminal (PF08164);Apoptosis antagonizing transcription factor (PF13339)	2	2	4.8	49.234	0	7.256	9828600	N	Y	N	N	N	N	0	0	2	0	1	1	0	0	1
PHCH_08776	Ribosomal protein L13e (PF01294)	29	29	77.7	23.003	0	323.31	14257000000	Y	Y	Y	N	N	N	15	14	19	16	14	10	16	20	17
PHCH_08780	Cytosol aminopeptidase family, N-terminal domain (PF02789);Cytosol aminopeptidase family, catalytic domain (PF00883)	19	19	56.5	56.625	0	206.96	597280000	Y	Y	Y	N	N	N	2	3	4	4	11	16	4	4	15
PHCH_08797	Antibiotic biosynthesis monooxygenase (PF03992)	4	4	42.5	12.431	0	8.1552	44152000	Y	Y	N	N	N	N	0	1	1	1	2	3	0	0	1
PHCH_08799	Aminotransferase class-III (PF00202)	25	25	75.2	44.939	0	323.31	3557000000	Y	Y	Y	N	N	N	8	10	9	11	13	17	7	9	16
PHCH_08802	RNA recognition motif. (a.k.a. RRM, RBD, or RNP domain) (PF00076)	2	2	18.6	14.516	0	6.0147	30962000	Y	N	Y	N	N	N	0	2	1	1	0	0	0	2	1
PHCH_08806;PHCH_08804	PX domain (PF00787)	8	8	81.8	17.511	0	54.542	416080000	Y	Y	Y	N	N	N	2	2	7	1	3	4	2	3	4
PHCH_08809	Asparagine synthase (PF00733);Glutamine amidotransferase domain (PF13537)	18	18	49	63.221	0	159.9	505390000	Y	Y	Y	N	N	N	1	0	6	2	9	14	1	5	10
PHCH_08812	Fatty acid desaturase (PF00487);Sphingolipid Delta4-desaturase (DES) (PF08557)	3	3	14.5	40.043	0	11.979	56670000	N	Y	N	N	N	N	0	0	1	0	1	3	0	0	1
PHCH_08813	RNA polymerase Rpb2, domain 7 (PF04560);RNA polymerase beta subunit (PF04563);RNA polymerase Rpb2, domain 6 (PF00562);RNA polymerase Rpb2, domain 2 (PF04561);RNA polymerase Rpb2, domain 5 (PF04567);RNA polymerase Rpb2, domain 4 (PF04566);RNA polymerase Rpb2, domain 3 (PF04565)	11	11	14	135.16	0	46.454	108610000	N	Y	Y	N	N	N	0	0	3	1	5	7	0	2	3
PHCH_08814	Calponin homology (CH) domain (PF00307)	29	29	52	79.318	0	311.66	1253100000	Y	Y	Y	N	N	N	10	13	20	14	12	15	17	14	14
PHCH_08817	TAP-like protein (PF08386)	5	5	13.5	69.956	0	57.34	129680000	N	Y	N	N	N	N	0	1	0	0	5	5	0	0	1
PHCH_08837	3-oxo-5-alpha-steroid 4-dehydrogenase (PF02544);Ubiquitin-like domain (PF14560)	6	6	24	34.016	0	21.113	208360000	Y	Y	Y	N	N	N	0	1	2	1	4	6	1	1	3
PHCH_08875	No Pfam domains	4	4	21.1	30.845	0	7.6205	10887000	N	N	Y	N	N	N	0	0	2	0	0	0	1	2	0
PHCH_08893	Glucokinase (PF02685)	14	13	50.5	43.321	0	115.45	494770000	Y	Y	Y	N	N	N	1	1	5	1	10	9	0	5	8
PHCH_08902	Amidohydrolase (PF04909)	3	3	12.2	42.591	0	7.7138	5227300	N	Y	N	N	Y	N	0	0	0	1	0	2	0	0	0
PHCH_08911	No Pfam domains	4	4	70.4	12.186	0	57.666	90811000	Y	Y	Y	N	N	N	3	3	3	4	3	0	3	3	1
PHCH_08912	Endoplasmic Reticulum-Golgi Intermediate Compartment (ERGIC) (PF13850);Thioredoxin (PF00085);Endoplasmic reticulum vesicle transporter (PF07970)	10	10	25.2	53.407	0	40.993	348040000	Y	Y	Y	N	N	N	1	2	3	1	9	8	1	2	10
PHCH_08918	Replication protein A C terminal (PF08784);OB-fold nucleic acid binding domain (PF01336)	10	10	32	30.378	0	54.622	215330000	Y	Y	Y	N	N	N	1	1	5	1	3	3	1	4	5
PHCH_08926	NADH-ubiquinone reductase complex 1 MLRQ subunit (PF06522)	5	4	54.2	12.224	0	20.136	151370000	Y	Y	Y	N	N	N	2	1	2	1	2	2	1	1	2
PHCH_08929	Enoyl-(Acyl carrier protein) reductase (PF13561)	14	14	52.2	33.658	0	257.16	787690000	Y	Y	Y	N	N	N	1	2	4	3	9	11	2	6	9
PHCH_08930	FYVE zinc finger (PF01363)	5	5	20.3	35.135	0	23.565	82668000	N	Y	N	N	N	N	0	0	2	0	3	3	0	0	3
PHCH_08949	Eukaryotic phosphomannomutase (PF03332)	15	15	61.5	28.273	0	132.2	842250000	Y	Y	Y	N	N	N	4	4	7	5	11	9	4	5	9
PHCH_08956	DSS1/SEM1 family (PF05160)	2	2	25.6	9.8266	0	25.349	43084000	N	Y	N	N	N	N	0	0	1	0	1	1	0	0	1
PHCH_08957	Ribosomal protein S6 (PF01250)	14	14	63.4	22.415	0	96.515	814160000	Y	Y	Y	N	N	N	9	9	7	9	7	6	9	8	6
PHCH_08966	PAC2 family (PF09754)	2	2	11.3	31.146	0	9.2066	14335000	N	Y	N	N	Y	N	0	0	0	0	2	2	0	0	0
PHCH_08968	Ribosomal S13/S15 N-terminal domain (PF08069);Ribosomal protein S15 (PF00312)	17	17	60.9	17.289	0	85.569	6332700000	Y	Y	Y	N	N	N	10	9	15	9	9	7	10	14	10
PHCH_08972	Phosphoglucomutase/phosphomannomutase, C-terminal domain (PF00408);Phosphoglucomutase/phosphomannomutase, alpha/beta/alpha domain III (PF02880);Phosphoglucomutase/phosphomannomutase, alpha/beta/alpha domain II (PF02879);Phosphoglucomutase/phosphomannomutase, alpha/beta/alpha domain I (PF02878)	10	10	25.5	67.271	0	36.154	121310000	N	Y	Y	N	N	N	0	0	1	0	5	7	1	1	3
PHCH_08974	No Pfam domains	2	2	26	11.203	0	18.711	175510000	Y	Y	Y	N	N	N	2	1	2	2	1	1	2	2	2
PHCH_08983	No Pfam domains	10	10	62.9	24.266	0	117.17	255810000	Y	Y	Y	N	N	N	1	2	4	3	7	6	1	4	4
PHCH_09000	Dynactin subunit p22 (PF07426)	4	4	34.7	19.101	0	19.216	40318000	Y	Y	Y	N	N	N	1	2	2	1	1	3	1	1	1
PHCH_09003	Coenzyme A transferase (PF01144)	2	2	8	53.562	0	8.0095	9305300	N	Y	N	N	Y	N	0	0	0	0	2	1	0	0	0
PHCH_09004	Phosphoribosyl transferase domain (PF00156)	14	14	59.9	21.776	0	96.837	704530000	Y	Y	Y	N	N	N	2	2	4	3	10	9	2	2	7
PHCH_09007	No Pfam domains	3	3	10.8	37.968	0	15.745	52698000	Y	Y	Y	N	N	N	1	1	3	1	1	1	1	2	2
PHCH_09028	Peptidase dimerisation domain (PF07687);Peptidase family M20/M25/M40 (PF01546)	10	8	49.2	33.402	0	56.553	336690000	Y	Y	Y	N	N	N	0	2	1	1	9	9	1	0	5
PHCH_09029	Peptidase dimerisation domain (PF07687);Peptidase family M20/M25/M40 (PF01546)	17	15	62.2	47.63	0	256.07	539910000	Y	Y	Y	N	N	N	2	2	3	1	13	14	2	3	5
PHCH_09037	Peptidase dimerisation domain (PF07687);Peptidase family M20/M25/M40 (PF01546)	7	4	21	48.586	0	21.085	52098000	N	Y	N	N	N	N	0	0	0	0	2	6	0	1	0
PHCH_09049	DAHP synthetase I family (PF00793)	13	13	32.8	47.869	0	75.999	292610000	Y	Y	Y	N	N	N	1	2	3	1	7	7	2	3	9
PHCH_09069	Soluble NSF attachment protein, SNAP (PF14938)	12	12	38.5	53.918	0	62.915	177120000	Y	Y	Y	N	N	N	3	4	6	6	4	6	5	4	5
PHCH_09073	AMP-binding enzyme C-terminal domain (PF13193);AMP-binding enzyme (PF00501);Acetyl-coenzyme A synthetase N-terminus (PF16177)	12	12	25.3	74.991	0	142.79	177770000	N	Y	N	N	N	N	0	0	1	0	9	6	0	0	2
PHCH_09076	RNA recognition motif. (a.k.a. RRM, RBD, or RNP domain) (PF00076)	5	5	21.3	45.015	0	38.289	81151000	N	Y	Y	N	N	N	0	0	2	0	2	2	0	2	2
PHCH_09085	Sec1 family (PF00995)	9	9	20.9	70.372	0	26.037	137000000	N	Y	Y	N	N	N	0	0	3	0	6	6	0	2	3
PHCH_09088	Methylenetetrahydrofolate reductase (PF02219)	10	10	19.4	76.797	0	51.33	133570000	N	Y	N	N	N	N	0	0	1	0	5	8	0	0	6
PHCH_09089	tRNA synthetase class II core domain (G, H, P, S and T) (PF00587);Anticodon binding domain (PF03129);TGS domain (PF02824);Threonyl and Alanyl tRNA synthetase second additional domain (PF07973)	33	32	47	83.705	0	277.23	3346300000	Y	Y	Y	N	N	N	4	4	19	4	19	21	5	13	21
PHCH_09128	AhpC/TSA family (PF00578)	28	28	65.1	39.878	0	162.44	2176600000	Y	Y	Y	N	N	N	17	18	18	18	14	12	15	19	14
PHCH_09144	Regulator of chromosome condensation (RCC1) repeat (PF00415)	2	2	6.2	44.634	0	5.1214	8810300	N	Y	N	N	N	N	0	0	0	0	1	1	0	0	1
PHCH_09147	Pumilio-family RNA binding repeat (PF00806);CPL (NUC119) domain (PF08144)	6	6	13.2	62.512	0	14.715	45726000	N	Y	Y	N	N	N	0	0	1	0	3	2	0	1	2
PHCH_09161	Ribosomal protein L6e (PF01159)	23	23	65	24.109	0	323.31	10773000000	Y	Y	Y	N	N	N	17	13	22	17	17	15	17	18	14
PHCH_09163	50S ribosome-binding GTPase (PF01926);GTP1/OBG (PF01018)	2	2	8.7	45.32	0.00094637	2.9678	1229300	N	Y	N	N	Y	N	0	0	0	0	1	1	0	0	0
PHCH_09174	Elongation factor P, C-terminal (PF09285);Elongation factor P (EF-P) KOW-like domain (PF08207);Elongation factor P (EF-P) OB domain (PF01132)	5	5	25.6	19.583	0	14.843	93446000	N	Y	Y	N	N	N	0	0	1	0	1	3	0	1	3
PHCH_09176	Ubiquitin carboxyl-terminal hydrolase (PF00443);Zn-finger in ubiquitin-hydrolases and other protein (PF02148)	2	2	8.6	59.249	0.0029735	2.1834	7956200	N	Y	N	N	Y	N	0	0	0	0	1	2	0	0	0
PHCH_09177	Dehydrogenase E1 component (PF00676)	41	41	81.8	44.544	0	323.31	20926000000	Y	Y	Y	N	N	N	11	13	27	15	25	26	16	20	31
PHCH_09186	SURF1 family (PF02104)	3	3	10.3	33.23	0	7.4454	39161000	N	Y	Y	N	N	N	0	0	0	0	2	2	0	1	2
PHCH_09194	No Pfam domains	6	6	15	79.974	0	28.888	117860000	N	Y	N	N	N	N	0	0	1	1	2	6	0	1	0
PHCH_09199	NADH-ubiquinone reductase complex 1 MLRQ subunit (PF06522)	2	1	21.1	12.294	0	4.365	7539200	N	Y	Y	N	N	N	0	0	1	1	0	1	1	1	0
PHCH_09210	NAD/NADP octopine/nopaline dehydrogenase, alpha-helical domain (PF02317)	15	15	50.8	43.815	0	152.82	618460000	Y	Y	Y	N	N	N	1	1	2	1	12	13	1	1	5
PHCH_09213	DRTGG domain (PF07085);AAA domain (PF13500)	9	9	39.2	40.961	0	35.982	126280000	N	Y	N	N	N	N	0	0	0	0	4	9	0	0	2
PHCH_09220	FGGY family of carbohydrate kinases, N-terminal domain (PF00370);FGGY family of carbohydrate kinases, C-terminal domain (PF02782)	4	4	10.6	60.49	0	20.725	47373000	N	Y	Y	N	N	N	0	0	1	0	3	2	0	1	1
PHCH_09221	Biotin-requiring enzyme (PF00364)	5	5	40.3	21.467	0	43.292	448230000	Y	Y	Y	N	N	N	3	4	4	5	4	2	2	4	4
PHCH_09224	CCR4-Not complex component, Not1 (PF04054);CCR4-NOT transcription complex subunit 1 HEAT repeat (PF16418);CCR4-NOT transcription complex subunit 1 CAF1-binding domain (PF16415);Domain of unknown function (DUF3819) (PF12842);CCR4-NOT transcription complex subunit 1 TTP binding domain (PF16417)	14	14	10.3	257.23	0	91.555	170830000	N	Y	Y	N	N	N	0	0	3	0	7	12	1	3	8
PHCH_09229	No Pfam domains	4	4	18.3	32.607	0	26.972	83651000	Y	Y	Y	N	N	N	2	3	2	1	2	2	2	3	3
PHCH_09242	Pyridoxal-phosphate dependent enzyme (PF00291)	15	15	59.4	45.519	0	98.195	471890000	Y	Y	N	N	N	N	0	1	4	0	6	10	0	0	8
PHCH_09251	BAAT / Acyl-CoA thioester hydrolase C terminal (PF08840)	11	11	63.8	31.961	0	62.656	341840000	Y	Y	Y	N	N	N	3	2	2	3	8	8	1	2	9
PHCH_09258	TCP-1/cpn60 chaperonin family (PF00118)	29	29	57.7	58.354	0	241.26	1257700000	Y	Y	Y	N	N	N	0	2	13	1	19	18	1	8	19
PHCH_09260	FAD binding domain (PF01494)	14	14	36.8	46.827	0	125.77	329290000	Y	Y	Y	N	N	N	2	2	7	3	7	7	2	3	7
PHCH_09278	Aminotransferase class I and II (PF00155)	2	2	9.6	45.839	0	6.5708	14543000	N	Y	N	N	N	N	0	0	0	0	2	1	0	0	1
PHCH_09279	Ribosomal protein L24e (PF01246)	5	5	22.5	19.305	0	52.987	3715500000	Y	Y	Y	N	N	N	4	4	5	4	4	3	4	4	4
PHCH_09280	Methyltransferase domain (PF13649)	3	3	10.2	38.291	0	9.3065	23246000	N	Y	N	N	N	N	0	0	0	0	2	1	0	0	1
PHCH_09281	ASF1 like histone chaperone (PF04729)	4	4	21	29.175	0	30.665	41985000	N	Y	N	N	Y	N	0	0	0	0	3	3	0	0	0
PHCH_09300	No Pfam domains	3	3	24.7	18.978	0	8.9795	32718000	N	Y	N	N	N	N	0	1	0	0	1	1	0	0	1
PHCH_09301	No Pfam domains	7	7	32.1	41.986	0	31.523	169230000	Y	Y	Y	N	N	N	1	0	5	0	2	2	2	4	4
PHCH_09303	No Pfam domains	15	15	41.4	68.88	0	129	426020000	Y	Y	Y	N	N	N	0	4	5	3	7	10	4	7	7
PHCH_09308	Ribosomal L27e protein family (PF01777)	22	22	64.6	16.567	0	138.77	5991800000	Y	Y	Y	N	N	N	7	9	17	10	11	10	11	16	11
PHCH_09311	Ribosomal protein L35Ae (PF01247)	14	14	39.3	19.81	0	35.892	1677000000	Y	Y	Y	N	N	N	8	9	5	8	5	4	8	10	6
PHCH_09313	PCI domain (PF01399)	3	3	22.8	29.827	0	12.082	28773000	Y	N	Y	N	N	N	1	0	1	0	1	0	1	1	1
PHCH_09347	Homoserine dehydrogenase, NAD binding domain (PF03447);Homoserine dehydrogenase (PF00742)	17	17	57.7	46.583	0	163.6	822660000	Y	Y	Y	N	N	N	3	4	5	5	10	13	4	5	7
PHCH_09351	FKBP-type peptidyl-prolyl cis-trans isomerase (PF00254)	11	11	84.3	11.802	0	194.65	2997900000	Y	Y	Y	N	N	N	8	8	8	10	6	4	8	9	6
PHCH_09370	zinc-ribbon domain (PF13240);Subunit CCDC53 of WASH complex (PF10152);Formin Homology 2 Domain (PF02181);FYVE zinc finger (PF01363)	8	8	8.3	136.04	0	19.673	33531000	N	Y	Y	N	N	N	0	0	3	0	1	2	1	2	1
PHCH_09373	Serine hydroxymethyltransferase (PF00464)	21	21	58	58.625	0	303.31	1347200000	Y	Y	Y	N	N	N	2	2	4	3	13	14	2	2	18
PHCH_09388	Activator of Hsp90 ATPase, N-terminal (PF09229);MYND finger (PF01753)	4	4	14.6	39.536	0	16.053	24847000	N	Y	N	N	N	N	0	0	2	0	1	2	0	1	0
PHCH_09389	Indigoidine synthase A like protein (PF04227);pfkB family carbohydrate kinase (PF00294)	14	14	26.7	76.351	0	130.67	237660000	N	Y	Y	N	N	N	0	0	1	0	5	6	0	1	11
PHCH_09393	Ras family (PF00071)	15	13	63.8	23.373	0	63.201	222240000	Y	Y	Y	N	N	N	1	0	5	1	6	8	2	3	4
PHCH_09396	Proteasome subunit A N-terminal signature (PF10584);Proteasome subunit (PF00227)	11	11	42.2	29.1	0	92.029	412830000	Y	Y	Y	N	N	N	1	1	4	2	6	6	1	3	6
PHCH_09409	SET domain (PF00856)	5	5	23.9	52.083	0	33.508	89468000	N	Y	N	N	N	N	0	0	1	0	3	5	0	0	3
PHCH_09412	OB-fold nucleic acid binding domain (PF01336);tRNA synthetases class II (D, K and N) (PF00152)	3	3	7.6	56.874	0	8.1507	40338000	N	Y	N	N	N	N	0	0	0	0	1	1	0	0	3
PHCH_09414	Glutathione S-transferase, C-terminal domain (PF14497);Glutathione S-transferase, N-terminal domain (PF13417)	4	4	40.8	25.076	0	26.353	71511000	N	Y	N	N	N	N	0	0	1	1	2	1	0	0	3
PHCH_09418	No Pfam domains	10	10	67.5	21.393	0	56.625	234640000	Y	Y	Y	N	N	N	2	2	4	1	5	4	3	2	6
PHCH_09421	Dihydrodipicolinate synthetase family (PF00701)	21	21	74.3	31.093	0	323.31	3412400000	Y	Y	Y	N	N	N	4	3	12	7	13	14	7	11	17
PHCH_09427	HEAT-like repeat (PF13513);HEAT repeat (PF02985)	63	63	31.7	299.06	0	323.31	1177700000	Y	Y	Y	N	N	N	1	0	15	0	37	46	0	9	39
PHCH_09430	Zinc-binding dehydrogenase (PF00107);Alcohol dehydrogenase GroES-like domain (PF08240)	16	16	51.5	42.002	0	149.3	852010000	Y	Y	Y	N	N	N	1	2	4	3	10	11	2	4	12
PHCH_09431	Arginosuccinate synthase (PF00764)	32	32	71.7	46.863	0	323.31	13668000000	Y	Y	Y	N	N	N	11	11	21	9	22	22	14	15	22
PHCH_09434	Methyltransferase domain (PF08241)	5	5	28.5	34.378	0	12.878	33421000	N	Y	Y	N	N	N	0	0	1	1	2	1	1	1	3
PHCH_09435	Methylenetetrahydrofolate reductase (PF02219)	9	9	25.4	65.87	0	87.983	107430000	N	Y	Y	N	N	N	0	0	2	0	4	6	0	2	3
PHCH_09438	Glutathione S-transferase, N-terminal domain (PF02798);Glutathione S-transferase, C-terminal domain (PF00043)	2	2	17	24.526	0	6.4938	22040000	N	Y	N	N	N	N	0	0	0	0	1	2	0	0	1
PHCH_09461	Phospholipase D Active site motif (PF00614);PLD-like domain (PF13091)	5	5	7.1	126.07	0	13.752	24017000	N	Y	N	N	N	N	0	0	2	0	2	2	0	0	1
PHCH_09463	HEAT repeats (PF13646)	5	5	15	64.622	0	30.554	98798000	N	Y	N	N	N	N	0	0	1	0	4	4	0	0	2
PHCH_09466	IMP dehydrogenase / GMP reductase domain (PF00478)	19	19	56.2	53.46	0	114.6	258490000	N	Y	Y	N	N	N	0	0	3	0	9	12	0	1	10
PHCH_09470	Ribosomal protein L6e (PF01159)	5	5	25.3	25.856	0	28.58	52767000	Y	Y	Y	N	N	N	1	2	3	0	1	1	3	2	1
PHCH_09471	DALR domain (PF09190);tRNA synthetases class I (C) catalytic domain (PF01406)	29	29	49.9	77.708	0	243.19	1398500000	Y	Y	Y	N	N	N	3	4	13	3	14	17	3	8	15
PHCH_09499	Adaptor complexes medium subunit family (PF00928)	13	13	41.8	50.665	0	81.507	198050000	N	Y	N	N	N	N	0	0	0	0	9	11	0	0	1
PHCH_09500	Mitochondrial ribosomal subunit protein (PF10213)	5	5	28.9	27.903	0	39.931	185750000	Y	Y	Y	N	N	N	1	1	3	0	3	3	2	3	1
PHCH_09503	Cellulase (glycosyl hydrolase family 5) (PF00150)	4	4	10.8	67.751	0	19.833	51251000	Y	Y	Y	N	N	N	1	0	1	1	3	2	1	0	1
PHCH_09516	Ribosomal protein S9/S16 (PF00380)	13	13	42.2	36.052	0	54.15	385340000	Y	Y	Y	N	N	N	1	2	6	3	4	8	2	5	7
PHCH_09517	Snf7 (PF03357)	3	3	19	27.665	0	28.42	49122000	N	Y	Y	N	N	N	0	0	2	1	2	1	0	2	2
PHCH_09519	WD domain, G-beta repeat (PF00400)	9	9	54.7	33.98	0	108.46	276180000	Y	Y	Y	N	N	N	0	1	2	0	6	5	1	1	4
PHCH_09523	No Pfam domains	16	16	26.6	79.065	0	75.943	238470000	N	Y	Y	N	N	N	0	0	9	0	4	7	2	8	8
PHCH_09527	PDZ-like domain (PF12812);Trypsin-like peptidase domain (PF13365);PDZ domain (PF13180)	8	8	12.6	114.6	0	32.476	65109000	N	Y	N	N	N	N	0	0	0	0	3	4	0	0	6
PHCH_09532	SET domain (PF00856)	4	4	16.9	49.99	0	19.39	21509000	N	Y	N	N	N	N	0	0	2	0	2	2	0	0	2
PHCH_09533	WD domain, G-beta repeat (PF00400)	13	13	47.6	43.264	0	174.93	615400000	Y	Y	Y	N	N	N	0	4	10	3	5	8	4	6	6
PHCH_09535	HAD-hyrolase-like (PF13242);Haloacid dehalogenase-like hydrolase (PF13344)	6	6	29	33.013	0	36.502	162010000	N	Y	N	N	N	N	0	0	0	0	5	5	0	0	3
PHCH_09559	PITH domain (PF06201)	4	4	42.8	19.376	0	54.99	163630000	N	Y	N	N	N	N	0	0	0	0	3	4	0	0	3
PHCH_09568	HIT domain (PF01230)	5	5	77.6	15.285	0	60.802	192190000	Y	Y	Y	N	N	N	2	2	3	2	4	3	1	1	4
PHCH_09576	tRNA synthetases class I (I, L, M and V) (PF00133);Anticodon-binding domain of tRNA (PF08264)	34	34	40.6	123.2	0	196.93	1772300000	Y	Y	Y	N	N	N	1	1	10	3	22	32	1	3	21
PHCH_09582	Sulfotransferase domain (PF00685);Aspartyl/Asparaginyl beta-hydroxylase (PF05118)	3	3	8	61.671	0	5.74	19521000	N	Y	N	N	N	N	0	0	0	0	1	2	0	0	2
PHCH_09583	Ribosomal protein 60S L18 and 50S L18e (PF17135)	23	23	75.5	21.463	0	303.61	11645000000	Y	Y	Y	N	N	N	8	12	14	11	10	9	9	16	16
PHCH_09585	Nucleotidyl transferase (PF00483);Bacterial transferase hexapeptide (six repeats) (PF00132)	6	6	24.9	48.545	0	69.208	39068000	N	Y	N	N	N	N	0	0	0	0	5	4	0	0	1
PHCH_09586	Elongation factor Tu GTP binding domain (PF00009);Initiation factor eIF2 gamma, C terminal (PF09173);Elongation factor Tu domain 2 (PF03144)	24	24	53.7	50.498	0	228.6	2001700000	Y	Y	Y	N	N	N	3	6	11	4	15	18	5	9	18
PHCH_09594	Protein of unknown function (DUF1682) (PF07946)	6	6	17.6	44.151	0	21.15	88595000	N	Y	N	N	N	N	0	0	0	0	3	5	0	0	2
PHCH_09605	Dyggve-Melchior-Clausen syndrome protein (PF09742)	4	4	9.2	83.929	0	30.388	22896000	N	Y	N	N	N	N	0	0	0	0	2	4	0	0	1
PHCH_09607	PX domain (PF00787);Vps5 C terminal like (PF09325)	4	4	14.1	60.068	0	7.8805	13018000	N	Y	N	N	N	N	0	0	0	0	2	1	0	0	1
PHCH_09613	NLI interacting factor-like phosphatase (PF03031)	7	7	28.9	41.651	0	43.494	149560000	Y	Y	Y	N	N	N	1	1	3	2	3	5	1	3	4
PHCH_09618	Poly-adenylate binding protein, unique domain (PF00658)	2	2	45.9	9.1313	0	19.612	145720000	N	Y	N	N	N	N	0	0	0	0	1	2	0	0	2
PHCH_09620	Signal peptide binding domain (PF02978)	6	6	25	24.958	0	27.442	189710000	Y	Y	Y	N	N	N	2	2	5	2	2	2	2	3	3
PHCH_09621	Prephenate dehydratase (PF00800)	7	7	18.7	61.031	0	29.257	92611000	N	Y	Y	N	N	N	0	0	1	0	5	4	0	1	2
PHCH_09622	No Pfam domains	4	4	24.4	28.779	0	12.912	11779000	N	Y	N	N	N	N	0	0	1	0	1	1	0	0	2
PHCH_09624	Condensin complex subunit 2 (PF05786)	2	2	3.1	113.81	0	5.3589	8201100	N	N	Y	N	N	N	0	0	2	0	0	0	1	1	0
PHCH_09627	No Pfam domains	19	19	90.7	23.574	0	294.78	6367200000	Y	Y	Y	N	N	N	14	10	13	11	12	12	14	12	11
PHCH_09638	No Pfam domains	5	5	9.2	90.848	0	20.217	38760000	Y	N	Y	N	N	N	4	3	3	2	0	0	3	1	1
PHCH_09640	Helicase conserved C-terminal domain (PF00271);DEAD/DEAH box helicase (PF00270)	3	3	7.7	78.215	0	10.983	11455000	N	N	Y	N	N	N	0	0	3	0	0	0	1	1	1
PHCH_09643	Fibrillarin (PF01269)	21	21	85.5	26.848	0	227.78	3614600000	Y	Y	Y	N	N	N	11	8	20	11	14	12	9	16	15
PHCH_09646	DUSP domain (PF06337);Ubiquitin carboxyl-terminal hydrolase (PF00443)	2	2	2.7	126.98	0	5.8944	13773000	N	N	Y	N	N	N	0	0	1	0	0	0	0	1	1
PHCH_09656	NAD-dependent glycerol-3-phosphate dehydrogenase N-terminus (PF01210);NAD-dependent glycerol-3-phosphate dehydrogenase C-terminus (PF07479)	5	5	20.7	37.259	0	16.75	54359000	N	Y	N	N	N	N	0	0	1	0	2	4	0	0	1
PHCH_09663	PLD-like domain (PF13091)	30	30	63.7	60.455	0	323.31	14060000000	Y	Y	Y	N	N	N	18	16	25	17	20	20	13	22	26
PHCH_09670	Serine carboxypeptidase (PF00450)	14	14	53.3	50.488	0	125.33	653600000	Y	Y	Y	N	N	N	4	4	7	4	11	11	5	5	8
PHCH_09686	CASP C terminal (PF08172)	4	4	8.5	81.537	0	12.446	13485000	N	N	Y	N	N	N	0	0	2	0	0	0	0	1	3
PHCH_09689	Dynamitin (PF04912)	6	6	25.1	48.159	0	45.75	59970000	N	Y	N	N	N	N	0	0	2	0	3	4	0	0	5
PHCH_09691	Pyruvate:ferredoxin oxidoreductase core domain II (PF17147);Nitrite and sulphite reductase 4Fe-4S domain (PF01077);Nitrite/Sulfite reductase ferredoxin-like half domain (PF03460);Pyruvate flavodoxin/ferredoxin oxidoreductase, thiamine diP-bdg (PF01855);Flavodoxin (PF00258)	69	69	58.5	166.68	0	323.31	4286200000	Y	Y	Y	N	N	N	6	3	25	4	47	53	1	16	51
PHCH_09695	Maltose acetyltransferase (PF12464);Bacterial transferase hexapeptide (six repeats) (PF00132)	7	7	50.2	23.347	0	40.753	441870000	Y	Y	Y	N	N	N	3	3	4	2	4	4	5	6	6
PHCH_09696	Hexapeptide repeat of succinyl-transferase (PF14602);Maltose acetyltransferase (PF12464)	3	3	31.4	20.705	0	12.774	11167000	N	N	Y	N	N	N	0	0	0	0	0	2	1	1	1
PHCH_09717	ATP synthase (C/AC39) subunit (PF01992)	10	10	35.8	44.388	0	74.156	376530000	N	Y	Y	N	N	N	0	0	2	0	5	7	0	2	3
PHCH_09718	Methyltransferase domain (PF08241)	5	5	23.6	35.292	0	49.127	180330000	N	Y	N	N	N	N	0	0	1	0	3	5	0	0	3
PHCH_09725	No Pfam domains	6	6	23.6	49.318	0	96.539	662580000	N	Y	Y	N	N	N	0	0	3	5	4	4	1	0	3
PHCH_09728	Nucleoside 2-deoxyribosyltransferase like (PF15891)	5	5	9	72.987	0	29.295	230780000	Y	Y	Y	N	N	N	2	3	3	4	3	3	5	4	3
PHCH_09729	Iron/manganese superoxide dismutases, alpha-hairpin domain (PF00081);Iron/manganese superoxide dismutases, C-terminal domain (PF02777)	14	14	77.4	22.21	0	323.31	11783000000	Y	Y	Y	N	N	N	8	7	10	7	10	8	7	10	12
PHCH_09752	ZPR1 zinc-finger domain (PF03367)	14	14	38.1	60.001	0	57.672	229240000	Y	Y	Y	N	N	N	1	1	5	0	6	10	0	2	7
PHCH_09754	Protein kinase domain (PF00069);EF-hand domain pair (PF13499)	21	21	47.7	57.173	0	147.87	826640000	Y	Y	Y	N	N	N	1	1	10	1	13	13	0	5	13
PHCH_09761	NADH:flavin oxidoreductase / NADH oxidase family (PF00724)	17	13	46.4	41.518	0	76.154	176410000	Y	Y	Y	N	N	N	3	2	9	4	9	10	2	6	12
PHCH_09769	IQ calmodulin-binding motif (PF00612)	12	12	13.4	167.35	0	68.646	345560000	Y	Y	Y	N	N	N	3	1	4	0	1	2	5	5	5
PHCH_09778	No Pfam domains	2	2	62.9	3.6661	0	45.073	249020000	Y	Y	Y	N	N	N	1	1	1	2	1	1	2	1	1
PHCH_09779	Mur ligase middle domain (PF08245)	7	7	21	62.17	0	20.229	55724000	N	Y	N	N	Y	N	0	0	0	0	6	4	0	0	0
PHCH_09788	Cobalamin-independent synthase, N-terminal domain (PF08267);Cobalamin-independent synthase, Catalytic domain (PF01717)	74	74	75.5	84.995	0	323.31	30477000000	Y	Y	Y	N	N	N	25	33	49	35	55	51	27	38	51
PHCH_09789	Tubulin binding cofactor C (PF07986)	4	4	9.4	77.297	0	14.895	19521000	N	Y	N	N	Y	N	0	0	0	0	1	4	0	0	0
PHCH_09790	Ribosomal protein L7Ae/L30e/S12e/Gadd45 family (PF01248)	10	10	61.6	13.858	0	106.07	2331100000	Y	Y	Y	N	N	N	4	5	7	4	5	4	6	8	5
PHCH_09791	PCO_ADO (PF07847)	5	5	24.3	27.359	0	21.988	141140000	N	Y	Y	N	N	N	0	0	1	0	3	4	0	1	4
PHCH_09794	No Pfam domains	3	3	8.8	52.135	0	21.419	22762000	N	Y	N	N	N	N	0	0	1	0	1	2	0	0	0
PHCH_09795	ALIX V-shaped domain binding to HIV (PF13949)	4	4	24.1	42.436	0	11.943	52273000	Y	Y	Y	N	N	N	1	1	3	1	2	1	0	1	1
PHCH_09809	No Pfam domains	4	4	28.9	27.666	0	30.465	71975000	Y	Y	Y	N	N	N	0	1	1	0	2	2	0	1	1
PHCH_09834	Mitochondrial biogenesis AIM24 (PF01987)	5	5	18.2	45.624	0	8.9108	38456000	N	Y	N	N	N	N	0	0	1	0	1	1	0	0	4
PHCH_09835	Tubulin/FtsZ family, GTPase domain (PF00091);Tubulin C-terminal domain (PF03953)	25	25	67.9	50.112	0	323.31	5055300000	Y	Y	Y	N	N	N	3	7	16	4	19	18	4	14	21
PHCH_09840	Pyridoxal-phosphate dependent enzyme (PF00291);C-terminal regulatory domain of Threonine dehydratase (PF00585)	5	5	16.5	58.868	0	23.754	80406000	N	Y	N	N	N	N	0	0	2	0	1	3	0	0	3
PHCH_09841	RNA recognition motif. (a.k.a. RRM, RBD, or RNP domain) (PF00076)	10	10	30	46.933	0	67.027	634290000	Y	Y	Y	N	N	N	5	4	5	6	7	6	7	6	7
PHCH_09843	haloacid dehalogenase-like hydrolase (PF00702)	4	4	25.1	27.902	0	28.269	59817000	N	Y	N	N	N	N	0	0	0	0	1	3	0	0	3
PHCH_09846	PA domain (PF02225)	12	12	32.4	59.979	0	130.68	244310000	Y	Y	Y	N	N	N	0	1	2	1	6	7	1	6	8
PHCH_09847	Cytidylyltransferase-like (PF01467)	4	4	16.1	50.23	0	6.6298	18736000	N	Y	N	N	N	N	0	0	0	0	1	2	0	0	2
PHCH_09848	Proteasome subunit A N-terminal signature (PF10584);Proteasome subunit (PF00227)	10	10	56.8	27.46	0	65.373	367500000	Y	Y	Y	N	N	N	2	2	2	2	5	7	2	2	4
PHCH_09854	Ribosomal protein L7Ae/L30e/S12e/Gadd45 family (PF01248)	21	21	92	15.134	0	323.31	5991400000	Y	Y	Y	N	N	N	9	11	15	10	13	10	11	15	12
PHCH_09859	Dynamin central region (PF01031);Dynamin family (PF00350);Dynamin GTPase effector domain (PF02212)	28	28	49.9	78.404	0	190.69	917620000	Y	Y	Y	N	N	N	5	4	8	4	19	18	4	7	17
PHCH_09869	PPR repeat (PF01535)	29	29	46.3	103.48	0	160.99	480530000	N	Y	Y	N	N	N	0	0	0	0	14	25	0	1	14
PHCH_09871	Protein kinase domain (PF00069)	16	16	51.1	40.729	0	147.43	423830000	Y	Y	Y	N	N	N	1	1	7	0	9	11	1	3	8
PHCH_09875	Integrator complex subunit 3 (PF10189)	2	2	1.9	124.86	0.0060241	1.7879	2493000	N	N	Y	N	N	Y	0	0	0	0	0	0	0	1	1
PHCH_09886	Ras family (PF00071)	9	9	76	13.4	0	69.898	231130000	Y	Y	Y	N	N	N	1	1	8	2	3	3	2	5	5
PHCH_09891	Coatomer WD associated region (PF04053);WD domain, G-beta repeat (PF00400);Coatomer (COPI) alpha subunit C-terminus (PF06957)	38	38	43.8	139.56	0	316.73	1062400000	Y	Y	Y	N	N	N	1	3	7	0	21	28	3	4	15
PHCH_09916	TCP-1/cpn60 chaperonin family (PF00118)	48	48	67.9	60.254	0	323.31	12217000000	Y	Y	Y	N	N	N	14	11	26	15	27	26	22	22	39
PHCH_09917	Lecithin:cholesterol acyltransferase (PF02450)	10	10	17.4	74.529	0	36.181	245470000	N	Y	Y	N	N	N	0	0	5	0	6	6	0	3	5
PHCH_09918	No Pfam domains	4	4	8.3	96.831	0	11.868	36905000	Y	Y	Y	N	N	N	1	2	3	1	1	1	1	1	3
PHCH_09920	No Pfam domains	14	14	12.9	164.71	0	72.134	191800000	Y	Y	Y	N	N	N	1	2	7	1	3	7	3	7	5
PHCH_09946	LSD1 zinc finger (PF06943);WW domain (PF00397);FYVE zinc finger (PF01363)	7	7	4.8	243.78	0	30.209	59612000	Y	Y	N	N	N	N	2	1	2	0	3	6	0	0	5
PHCH_09949	ERAP1-like C-terminal domain (PF11838);Peptidase M1 N-terminal domain (PF17900);Peptidase family M1 domain (PF01433)	21	21	33.9	99.984	0	105.13	587480000	N	Y	Y	N	N	N	0	0	1	0	16	18	0	1	8
PHCH_09957	Enoyl-(Acyl carrier protein) reductase (PF13561)	8	7	45.2	29.347	0	59.634	298060000	N	Y	N	N	N	N	0	0	2	0	7	8	0	0	6
PHCH_09983	AMP-binding enzyme (PF00501)	13	13	32.6	33.363	0	90.837	1104400000	Y	Y	Y	N	N	N	2	2	6	3	9	7	2	2	13
PHCH_09988	No Pfam domains	7	5	41.1	17.842	0	68.4	530570000	Y	Y	Y	N	N	N	3	3	5	2	6	4	2	4	5
PHCH_09990	No Pfam domains	3	3	64.9	3.8095	0	73.643	896480000	Y	Y	Y	N	N	N	2	2	2	1	1	1	2	3	1
PHCH_09991	Pyruvate kinase, barrel domain (PF00224);Pyruvate kinase, alpha/beta domain (PF02887)	13	6	34.7	54.327	0	90.238	138860000	Y	Y	Y	N	N	N	0	1	5	0	9	10	1	5	8
PHCH_09994	HMG (high mobility group) box (PF00505)	5	5	32.3	26.496	0	17.393	59349000	N	N	Y	N	N	N	0	0	5	0	0	2	0	3	2
PHCH_09995	Phosphoglycerate kinase (PF00162)	58	58	97.3	43.522	0	323.31	71666000000	Y	Y	Y	N	N	N	37	34	44	33	38	32	35	41	35
PHCH_09998	PX domain (PF00787);Myosin head (motor domain) (PF00063)	46	46	38.5	173.28	0	323.31	1681800000	Y	Y	Y	N	N	N	6	5	16	5	29	27	8	13	23
PHCH_10002	Vacuolar 14 Fab1-binding region (PF12755);Vacuolar protein 14 C-terminal Fig4p binding (PF11916)	6	6	9.1	86.887	0	16.591	27380000	Y	Y	Y	N	N	N	1	0	1	0	1	4	1	1	0
PHCH_10012	Malic enzyme, NAD binding domain (PF03949);Malic enzyme, N-terminal domain (PF00390)	35	27	68.2	58.834	0	323.31	9593100000	Y	Y	Y	N	N	N	10	11	22	14	23	21	12	15	25
PHCH_10014	Mitochondrial carrier protein (PF00153)	6	6	24.4	35.832	0	43.107	93369000	N	Y	Y	N	N	N	0	0	0	0	3	6	1	0	1
PHCH_10015	Malic enzyme, NAD binding domain (PF03949);Malic enzyme, N-terminal domain (PF00390)	14	6	27.3	65.125	0	29.299	68404000	Y	Y	Y	N	N	N	2	3	5	3	7	9	4	4	11
PHCH_10017	Protein kinase domain (PF00069);PH domain (PF00169)	5	5	7.4	128.87	0	24.034	101500000	Y	Y	Y	N	N	N	1	1	2	1	3	3	2	2	2
PHCH_10021	Hsp70 protein (PF00012)	48	48	62.2	89.821	0	323.31	3483100000	Y	Y	Y	N	N	N	8	10	27	11	31	32	10	20	24
PHCH_10024	Glycosyl hydrolase family 12 (PF01670)	2	2	5.9	25.232	0	4.5422	20289000	Y	Y	Y	N	N	N	1	1	0	1	1	0	1	1	0
PHCH_10025	Histidyl-tRNA synthetase (PF13393);Anticodon binding domain (PF03129)	13	13	24.5	72.248	0	89.389	409810000	Y	Y	Y	N	N	N	1	1	2	1	7	8	1	3	8
PHCH_10026	No Pfam domains	24	24	46.2	63.239	0	206.91	1911800000	Y	Y	Y	N	N	N	1	1	14	1	10	13	2	12	15
PHCH_10055	Peptidase family C54 (PF03416)	4	4	17.8	47.017	0	37.231	39830000	N	Y	N	N	N	N	0	0	1	0	3	2	0	0	2
PHCH_10078	Patched family (PF02460);Niemann-Pick C1 N terminus (PF16414)	11	7	12.6	163.21	0	60.699	132090000	Y	Y	Y	N	N	N	0	1	7	1	5	6	0	5	5
PHCH_10094	No Pfam domains	7	7	6.3	178.63	0	16.278	31068000	N	N	Y	N	N	N	0	0	5	0	0	1	1	3	2
PHCH_10102	No Pfam domains	2	2	8.7	76.907	0.0029815	2.2349	7907400	Y	N	N	Y	N	N	1	0	2	0	0	0	0	0	0
PHCH_10107	Tim44-like domain (PF04280)	8	8	20.4	55.431	0	52.209	169270000	Y	Y	Y	N	N	N	1	1	4	0	3	4	1	2	3
PHCH_10108	Helicase conserved C-terminal domain (PF00271);DEAD/DEAH box helicase (PF00270);Domain of unknown function (DUF4217) (PF13959)	5	5	14.8	66.519	0	16.756	65120000	N	Y	Y	N	N	N	0	0	3	1	0	1	1	3	3
PHCH_10113	ATP synthase alpha/beta family, beta-barrel domain (PF02874);ATP synthase alpha/beta family, nucleotide-binding domain (PF00006);ATPsynthase alpha/beta subunit N-term extension (PF16886)	34	34	70.2	68	0	323.31	3091400000	Y	Y	Y	N	N	N	2	2	13	3	22	24	4	8	21
PHCH_10114	EF-hand domain pair (PF13499);Calcineurin-like phosphoesterase (PF00149);PPP5 TPR repeat region (PF08321)	7	7	11.2	86.121	0	22.334	67353000	N	Y	N	N	N	N	0	0	1	0	3	6	0	0	1
PHCH_10130	short chain dehydrogenase (PF00106)	4	4	17.1	35.616	0	34.302	47022000	Y	Y	Y	N	N	N	1	1	0	0	3	2	1	1	2
PHCH_10141	ABC transporter (PF00005);ABC transporter transmembrane region (PF00664)	9	9	21.8	68.88	0	29.834	52601000	N	Y	N	N	Y	N	0	0	0	0	4	8	0	0	0
PHCH_10142	RNA polymerases M/15 Kd subunit (PF02150)	2	2	27.9	14.797	0	9.7373	12307000	N	Y	N	N	N	N	0	0	1	0	1	1	0	0	0
PHCH_10143	Importin-beta N-terminal domain (PF03810)	5	5	6.5	125.46	0	14.256	17275000	N	Y	N	N	Y	N	0	0	0	0	4	2	0	0	0
PHCH_10156	Cytochrome c/c1 heme lyase (PF01265)	2	2	10.8	31.689	0	4.8161	31152000	N	Y	N	N	N	N	0	0	0	0	1	1	0	0	1
PHCH_10165	DJ-1/PfpI family (PF01965)	7	7	49.5	19.634	0	36.261	155150000	Y	Y	Y	N	N	N	2	1	3	2	4	4	2	2	3
PHCH_10174	short chain dehydrogenase (PF00106)	11	11	35.7	36.106	0	56.262	250910000	N	Y	Y	N	N	N	0	0	2	0	4	7	0	2	2
PHCH_10179	Phosphoglycerate kinase (PF00162)	28	28	70.6	45.395	0	323.31	5151700000	Y	Y	Y	N	N	N	12	11	14	13	17	18	11	11	20
PHCH_10180	D-isomer specific 2-hydroxyacid dehydrogenase, NAD binding domain (PF02826);ACT domain (PF01842);D-isomer specific 2-hydroxyacid dehydrogenase, catalytic domain (PF00389)	45	45	58.3	106.32	0	311.87	1875100000	Y	Y	Y	N	N	N	0	2	8	7	29	35	3	6	27
PHCH_10183	PCI domain (PF01399)	2	2	10.8	52.902	0	19.511	24640000	N	Y	Y	N	N	N	0	0	0	0	2	1	0	1	1
PHCH_10191	Glucose-6-phosphate dehydrogenase, NAD binding domain (PF00479);Glucose-6-phosphate dehydrogenase, C-terminal domain (PF02781)	34	34	65.5	58.755	0	323.31	4743000000	Y	Y	Y	N	N	N	8	6	19	10	20	20	7	11	18
PHCH_10196	Glutathione S-transferase, N-terminal domain (PF02798);Glutathione S-transferase, C-terminal domain (PF00043)	10	9	43.9	25.871	0	41.258	456130000	Y	Y	Y	N	N	N	1	0	3	0	6	6	0	2	7
PHCH_10202	La domain (PF05383)	15	15	41.6	60.838	0	140.31	470380000	Y	Y	Y	N	N	N	4	4	10	6	4	8	5	8	8
PHCH_10209	Cobalamin adenosyltransferase (PF01923)	12	12	69	22.351	0	76.252	356260000	Y	Y	Y	N	N	N	4	4	6	4	7	5	4	4	6
PHCH_10227	Proteasome subunit A N-terminal signature (PF10584);Proteasome subunit (PF00227)	10	10	48.3	27.19	0	34.522	522140000	Y	Y	Y	N	N	N	0	2	3	1	4	6	1	2	5
PHCH_10231	6-phosphofructo-2-kinase (PF01591);Histidine phosphatase superfamily (branch 1) (PF00300)	7	7	14	60.626	0	17.859	75473000	N	Y	Y	N	N	N	0	0	2	0	3	4	0	2	5
PHCH_10244	Sec63 Brl domain (PF02889);DnaJ domain (PF00226)	10	10	17.2	69.872	0	55.421	160530000	N	Y	Y	N	N	N	0	0	2	0	4	7	0	2	3
PHCH_10267	TatD related DNase (PF01026)	4	4	15.5	36.33	0	17.235	70417000	N	Y	Y	N	N	N	0	0	2	0	2	2	0	2	3
PHCH_10275	Cellulase (glycosyl hydrolase family 5) (PF00150)	3	2	8.2	60.393	0	6.657	25933000	Y	Y	Y	N	N	N	1	1	1	1	1	2	1	0	1
PHCH_10283	Ribosomal protein S9/S16 (PF00380)	16	16	68.8	16.197	0	102.53	4449300000	Y	Y	Y	N	N	N	7	8	13	8	7	7	8	10	11
PHCH_10295	Uncharacterised protein family (UPF0172) (PF03665)	3	3	22.9	21.612	0	11.593	75048000	N	Y	N	N	N	N	0	0	1	0	2	3	0	0	2
PHCH_10327	RNA recognition motif. (a.k.a. RRM, RBD, or RNP domain) (PF00076)	7	7	40.6	23.663	0	92.542	132250000	N	Y	N	N	N	N	0	0	3	1	3	3	0	0	4
PHCH_10330	Glycosyl hydrolase family 1 (PF00232)	9	9	25.9	53.972	0	28.19	119600000	Y	Y	Y	N	N	N	0	1	2	1	4	6	0	2	2
PHCH_10332	60S ribosomal protein L4 C-terminal domain (PF14374);Ribosomal protein L4/L1 family (PF00573)	36	36	63.8	42.28	0	323.31	19369000000	Y	Y	Y	N	N	N	19	19	27	14	12	12	21	30	17
PHCH_10333	Iron/manganese superoxide dismutases, alpha-hairpin domain (PF00081);Iron/manganese superoxide dismutases, C-terminal domain (PF02777)	18	18	85	24.318	0	291.71	5035900000	Y	Y	Y	N	N	N	7	9	13	10	13	12	8	11	12
PHCH_10336	TIM21 (PF08294)	6	6	31.1	26.656	0	33.794	252820000	Y	Y	Y	N	N	N	1	1	2	0	3	4	1	2	4
PHCH_10340;PHCH_10329	Glycosyl hydrolase family 1 (PF00232)	3	3	7.8	54.629	0	7.4715	23581000	N	Y	N	N	N	N	0	0	0	0	2	2	0	0	1
PHCH_10347	No Pfam domains	7	7	66.7	9.3416	0	20.582	428190000	Y	Y	Y	N	N	N	1	1	0	1	4	6	1	2	3
PHCH_10355	Amidinotransferase (PF02274)	18	18	52.1	46.384	0	323.31	1578900000	Y	Y	Y	N	N	N	2	0	4	2	15	14	1	3	13
PHCH_10358	Pre-mRNA-splicing factor SF3a complex subunit 2 (Prp11) (PF16835);Zinc-finger of C2H2 type (PF12874)	2	2	14.8	27.244	0	8.131	23847000	Y	Y	Y	N	N	N	0	1	2	1	0	2	1	1	1
PHCH_10360	Actin (PF00022)	11	11	47.1	47.557	0	131.79	890090000	Y	Y	Y	N	N	N	2	1	5	2	5	7	2	4	10
PHCH_10369	Glutaredoxin (PF00462)	3	3	28.2	13.551	0	11.09	22876000	N	Y	N	N	N	N	0	0	0	0	1	1	0	0	1
PHCH_10370	Thiamine pyrophosphate enzyme, C-terminal TPP binding domain (PF02775);Thiamine pyrophosphate enzyme, N-terminal TPP binding domain (PF02776);Thiamine pyrophosphate enzyme, central domain (PF00205)	23	23	45.4	70.812	0	167.52	1520700000	N	Y	Y	N	N	N	0	0	5	0	12	19	0	3	19
PHCH_10374	Leucine-rich repeat (PF14580);SAP domain (PF02037)	2	2	6.1	34.804	0	3.9635	17010000	N	Y	N	N	N	N	0	0	0	0	2	2	0	0	1
PHCH_10376	bZIP transcription factor (PF00170)	2	2	9.1	44.399	0	15.773	10100000	N	N	Y	N	N	N	0	0	1	0	0	0	1	2	0
PHCH_10380	Chromo (CHRromatin Organisation MOdifier) domain (PF00385)	7	7	21	48.224	0	64.609	115880000	Y	Y	Y	N	N	N	1	1	4	1	3	4	1	1	3
PHCH_10383	Cullin protein neddylation domain (PF10557);Cullin family (PF00888)	16	16	26.9	86.01	0	101.76	412320000	N	Y	Y	N	N	N	0	0	4	0	11	15	0	2	6
PHCH_10389	R3H domain (PF01424);SUZ domain (PF12752)	3	3	12.8	56.887	0	19.098	12186000	Y	N	N	N	N	N	2	0	2	2	0	0	1	0	0
PHCH_10396	Prolyl oligopeptidase, N-terminal beta-propeller domain (PF02897);Prolyl oligopeptidase family (PF00326)	13	13	32.7	85.145	0	85.702	286880000	N	Y	Y	N	N	N	0	0	2	2	9	10	1	2	8
PHCH_10397	BAH domain (PF01426);ELM2 domain (PF01448)	2	2	8.6	50.449	0	5.5439	22856000	N	N	Y	N	N	N	0	0	1	0	0	1	0	1	1
PHCH_10403	Protein tyrosine kinase (PF07714)	5	5	9.1	94.877	0	17.252	54065000	Y	Y	Y	N	N	N	1	1	3	1	2	2	1	2	3
PHCH_10406	EF-hand domain pair (PF13499);Vacuolar-sorting-associated 13 protein C-terminal (PF16909);SHR-binding domain of vacuolar-sorting associated protein 13 (PF06650)	8	8	3.8	322.12	0	17.854	43798000	N	Y	N	N	N	N	0	0	1	0	1	4	0	0	4
PHCH_10442	6,7-dimethyl-8-ribityllumazine synthase (PF00885)	9	9	48.2	26.807	0	92.953	315460000	Y	Y	Y	N	N	N	2	3	3	3	5	5	4	3	6
PHCH_10443	6,7-dimethyl-8-ribityllumazine synthase (PF00885);EF-hand domain pair (PF13499)	21	21	66.1	57.883	0	147.22	493910000	Y	Y	Y	N	N	N	0	2	9	2	10	10	2	5	11
PHCH_10444	Ribosomal protein L11, RNA binding domain (PF00298);Ribosomal protein L11, N-terminal domain (PF03946)	11	11	73.3	17.527	0	323.31	9690900000	Y	Y	Y	N	N	N	8	10	8	8	8	7	10	10	8
PHCH_10448	ERAP1-like C-terminal domain (PF11838);Peptidase M1 N-terminal domain (PF17900);Peptidase family M1 domain (PF01433)	10	10	18.6	101.31	0	112.73	138980000	N	Y	Y	N	N	N	0	0	2	0	4	5	1	3	5
PHCH_10449	Bacterial NAD-glutamate dehydrogenase (PF05088);Glutamate/Leucine/Phenylalanine/Valine dehydrogenase (PF00208)	41	41	57.7	116.67	0	304.21	1277600000	Y	Y	Y	N	N	N	0	2	4	1	28	31	1	3	28
PHCH_10452	AhpC/TSA family (PF00578);C-terminal domain of 1-Cys peroxiredoxin (PF10417)	11	9	43.9	21.866	0	77.883	2573900000	Y	Y	Y	N	N	N	2	3	9	3	6	7	5	9	8
PHCH_10453	Glutaredoxin (PF00462)	5	5	68.7	10.341	0	36.429	1443800000	Y	Y	Y	N	N	N	5	5	5	5	3	3	5	5	3
PHCH_10462	Enoyl-CoA hydratase/isomerase (PF00378)	20	20	76.2	30.17	0	285.61	6150100000	Y	Y	Y	N	N	N	7	5	12	7	16	12	7	10	14
PHCH_10474	CbiX (PF01903)	9	9	20.3	68.734	0	60.531	141070000	N	Y	Y	N	N	N	0	0	1	0	4	9	0	1	5
PHCH_10480	Chromo (CHRromatin Organisation MOdifier) domain (PF00385);Helicase conserved C-terminal domain (PF00271);PHD-finger (PF13831);SNF2 family N-terminal domain (PF00176);PHD-zinc-finger like domain (PF13832)	6	6	4.8	234.31	0	22.463	113110000	Y	Y	Y	N	N	N	2	2	4	2	2	2	3	3	4
PHCH_10506	PDZ domain (PF00595);Ubiquitin carboxyl-terminal hydrolase (PF00443)	2	2	5.3	84.361	0	11.153	13394000	N	N	Y	N	N	N	0	0	2	0	0	0	0	1	1
PHCH_10513	Tubulin-tyrosine ligase family (PF03133)	7	7	17.7	72.576	0	49.314	85103000	N	Y	Y	N	N	N	0	0	1	0	5	7	0	1	2
PHCH_10516	Sec63 Brl domain (PF02889);N-terminal helicase PWI domain (PF18149);Helicase conserved C-terminal domain (PF00271);DEAD/DEAH box helicase (PF00270)	11	11	8.5	257.49	0	56.57	67379000	Y	Y	Y	N	N	N	0	1	5	0	4	4	1	3	3
PHCH_10518	Macrophage migration inhibitory factor (MIF) (PF01187)	11	11	70	12.826	0	193.83	5100400000	Y	Y	Y	N	N	N	11	10	9	10	6	2	10	10	6
PHCH_10519	Macrophage migration inhibitory factor (MIF) (PF01187)	5	5	44.8	12.202	0	31.674	647680000	Y	Y	Y	N	N	N	2	3	4	4	4	3	3	3	4
PHCH_10520	No Pfam domains	4	4	73.1	7.5378	0	16.372	92199000	Y	Y	Y	N	N	N	2	3	0	3	2	0	2	2	1
PHCH_10529	Argonaute linker 1 domain (PF08699);PAZ domain (PF02170);Mid domain of argonaute (PF16487);Argonaute linker 2 domain (PF16488);Piwi domain (PF02171);N-terminal domain of argonaute (PF16486)	18	15	23.4	143.4	0	79.951	130200000	Y	Y	Y	N	N	N	4	1	5	2	7	9	4	3	9
PHCH_10530	Argonaute linker 1 domain (PF08699);PAZ domain (PF02170);Mid domain of argonaute (PF16487);Argonaute linker 2 domain (PF16488);Piwi domain (PF02171);N-terminal domain of argonaute (PF16486)	4	0	4	131.9	0.0079931	1.7381	10045000	N	Y	Y	N	N	N	0	0	2	1	2	1	0	1	2
PHCH_10539	Alternative oxidase (PF01786)	11	11	41.6	38.22	0	37.899	241350000	Y	Y	Y	N	N	N	4	1	4	2	4	5	3	4	6
PHCH_10571	Nucleoside diphosphate kinase (PF00334)	13	13	63.6	16.993	0	142.17	4367900000	Y	Y	Y	N	N	N	2	3	6	2	10	10	3	5	9
PHCH_10573	No Pfam domains	7	7	38.3	19.104	0	32.659	123060000	N	Y	Y	N	N	N	0	0	3	0	3	5	0	1	4
PHCH_10583	Choline/ethanolamine kinase (PF01633)	8	8	30.1	41.395	0	33.067	95239000	N	Y	N	N	Y	N	0	0	0	0	5	7	0	0	0
PHCH_10585	Thioredoxin (PF13462)	3	3	18.9	33.421	0	20.994	26354000	Y	Y	N	N	N	N	1	1	2	0	1	1	0	1	0
PHCH_10586	Thioredoxin (PF13462)	4	4	24.2	24.788	0	10.296	45471000	Y	Y	Y	N	N	N	1	3	1	2	2	2	0	1	1
PHCH_10589	UBA/TS-N domain (PF00627);XPC-binding domain (PF09280)	6	6	35.7	31.068	0	62.275	212100000	N	Y	Y	N	N	N	0	0	1	1	4	4	2	1	2
PHCH_10596	2Fe-2S iron-sulfur cluster binding domain (PF13085);4Fe-4S dicluster domain (PF13534)	14	14	47.6	30.96	0	94.765	2483900000	Y	Y	Y	N	N	N	2	7	8	8	7	9	7	6	12
PHCH_10612	Cytochrome C oxidase copper chaperone (COX17) (PF05051)	5	5	50.6	8.9024	0	18.637	261960000	Y	Y	Y	N	N	N	3	2	1	5	2	1	2	2	1
PHCH_10618	Nucleotidyl transferase (PF00483);eIF4-gamma/eIF5/eIF2-epsilon (PF02020)	5	5	8.8	82.917	0	8.7775	42422000	N	Y	Y	N	N	N	0	0	1	0	1	4	0	1	2
PHCH_10623	6-phosphofructo-2-kinase (PF01591);Histidine phosphatase superfamily (branch 1) (PF00300);Glycogen recognition site of AMP-activated protein kinase (PF16561)	17	17	31.5	85.955	0	106.25	394980000	Y	Y	Y	N	N	N	1	1	5	2	9	11	2	2	8
PHCH_10625	No Pfam domains	3	3	8.5	70.534	0	14.998	26865000	Y	Y	Y	N	N	N	1	1	1	1	1	1	1	2	2
PHCH_10636	No Pfam domains	4	4	16.8	37.322	0	22.327	46070000	N	Y	N	N	N	N	0	0	1	0	3	3	0	0	3
PHCH_10640	SH3 domain (PF00018);LIM domain (PF00412);Variant SH3 domain (PF14604)	8	8	19.3	84.259	0	61.378	112260000	N	Y	Y	N	N	N	0	0	4	0	2	3	1	0	6
PHCH_10651	Aldehyde dehydrogenase family (PF00171)	8	6	20.3	67.31	0	21.771	47529000	N	Y	Y	N	N	N	0	0	1	0	8	3	1	0	4
PHCH_10652	Domain found in IF2B/IF5 (PF01873);eIF4-gamma/eIF5/eIF2-epsilon (PF02020)	11	11	36.8	50.465	0	94.955	493240000	N	Y	N	N	N	N	0	0	0	1	10	10	0	0	7
PHCH_10662	4'-phosphopantetheinyl transferase superfamily (PF01648);Beta-ketoacyl synthase, C-terminal domain (PF02801)	15	14	45.1	53.162	0	258.36	1450400000	Y	Y	Y	N	N	N	5	5	11	5	11	11	4	8	12
PHCH_10677	Ferrochelatase (PF00762)	10	10	37.9	41.498	0	52.134	174260000	N	Y	N	N	N	N	0	0	2	0	7	6	0	0	7
PHCH_10681	Nicastrin small lobe (PF18266);Nicastrin (PF05450)	4	4	10.1	76.914	0	16.906	52959000	N	Y	Y	N	N	N	0	0	2	0	1	2	0	1	3
PHCH_10687	Adenylate kinase (PF00406);Adenylate kinase, active site lid (PF05191)	29	28	73	26.222	0	323.31	7041300000	Y	Y	Y	N	N	N	20	18	24	16	15	10	22	23	19
PHCH_10688	HD domain (PF13023)	3	3	21.3	22.296	0	13.308	14322000	N	N	Y	N	N	N	0	0	1	0	1	0	0	1	2
PHCH_10693	Mitochondrial ribosomal protein L27 (PF09809)	6	6	40.2	9.8863	0	26.836	257650000	Y	Y	Y	N	N	N	4	3	5	4	3	1	3	4	2
PHCH_10694	Guanylate-binding protein, N-terminal domain (PF02263);Guanylate-binding protein, C-terminal domain (PF02841)	7	7	13.1	71.235	0	54.178	31348000	N	Y	Y	N	N	N	0	0	2	0	3	5	0	1	2
PHCH_10698	RNA-binding signal recognition particle 68 (PF16969)	12	12	29.6	69.25	0	99.131	292370000	Y	Y	Y	N	N	N	1	2	6	1	6	7	4	5	6
PHCH_10706	Nitronate monooxygenase (PF03060)	16	16	69.2	41.245	0	183.36	571920000	Y	Y	Y	N	N	N	7	7	6	7	10	10	6	5	7
PHCH_10717	Zinc-binding dehydrogenase (PF00107);Alcohol dehydrogenase GroES-like domain (PF08240)	29	28	90.1	38.087	0	323.31	7906300000	Y	Y	Y	N	N	N	12	12	16	11	20	20	12	15	24
PHCH_10718	Copine (PF07002)	5	5	29.4	29.718	0	55.988	104440000	Y	Y	Y	N	N	N	0	1	1	1	4	4	0	2	3
PHCH_10720	Putative tRNA binding domain (PF01588)	8	8	42.4	24.302	0	47.293	658810000	Y	Y	Y	N	N	N	3	4	5	4	5	4	4	3	6
PHCH_10725	Phosphate transport (Pho88) (PF10032)	3	3	17.4	21.957	0	10.689	23619000	N	Y	N	N	N	N	0	0	1	0	1	1	0	0	1
PHCH_10727	Eukaryotic glutathione synthase, ATP binding domain (PF03917);Eukaryotic glutathione synthase (PF03199)	5	5	17.7	56.638	0	17.86	37978000	N	Y	N	N	N	N	0	0	1	0	2	4	0	0	1
PHCH_10730	No Pfam domains	6	6	58.8	12.693	0	64.394	803980000	Y	Y	Y	N	N	N	3	2	4	3	4	3	4	2	2
PHCH_10735	pfkB family carbohydrate kinase (PF00294)	13	13	56.8	36.887	0	160.36	1126000000	Y	Y	Y	N	N	N	1	0	9	0	9	9	2	6	13
PHCH_10738	CBS domain (PF00571);Pyridoxal-phosphate dependent enzyme (PF00291)	23	22	66.3	56.179	0	200.28	1133800000	Y	Y	Y	N	N	N	0	3	13	3	15	17	3	8	14
PHCH_10743	N-terminal half of MaoC dehydratase (PF13452);MaoC like domain (PF01575)	4	4	14	32.883	0	8.6064	57561000	N	Y	N	N	Y	N	0	0	0	1	3	3	0	0	0
PHCH_10744	Cytochrome b5-like Heme/Steroid binding domain (PF00173)	8	8	53.1	17.341	0	82.644	201800000	N	Y	Y	N	N	N	0	0	3	1	3	4	1	4	4
PHCH_10759	Dpy-30 motif (PF05186)	2	2	15.7	16.964	0	6.0876	43836000	Y	Y	Y	N	N	N	1	1	1	1	1	2	1	1	2
PHCH_10761	tRNA synthetases class I (I, L, M and V) (PF00133);Anticodon-binding domain of tRNA (PF08264)	44	44	44.1	132.47	0	286.07	2088900000	Y	Y	Y	N	N	N	3	3	12	3	29	30	5	8	28
PHCH_10764	Pyridoxal-phosphate dependent enzyme (PF00291)	8	8	36.9	35.885	0	56.741	138310000	N	Y	Y	N	N	N	0	0	3	1	5	5	0	4	3
PHCH_10765	Not1 N-terminal domain, CCR4-Not complex component (PF04065);NOT2 / NOT3 / NOT5 family (PF04153)	3	3	6.4	68.432	0	9.0969	51824000	Y	Y	Y	N	N	N	1	0	2	1	1	0	1	2	1
PHCH_10771	Cofilin/tropomyosin-type actin-binding protein (PF00241);HEAT repeat (PF02985)	7	7	17.2	58.011	0	161.04	3358000000	Y	Y	Y	N	N	N	3	3	2	2	4	5	2	2	6
PHCH_10774	Peptidase family M3 (PF01432)	23	23	37.9	80.009	0	122.91	523930000	N	Y	Y	N	N	N	0	0	2	0	16	18	0	1	6
PHCH_10775	Glucosamine-6-phosphate isomerases/6-phosphogluconolactonase (PF01182)	13	13	80.3	26.353	0	80.317	793060000	Y	Y	Y	N	N	N	3	3	6	3	10	10	3	6	9
PHCH_10776	Ribonuclease T2 family (PF00445);ATPase family associated with various cellular activities (AAA) (PF00004);AAA+ lid domain (PF17862)	12	12	15.6	117.3	0	57.289	161440000	Y	Y	Y	N	N	N	0	1	3	0	4	10	0	3	6
PHCH_10777	RPEL repeat (PF02755)	20	20	60.3	37.666	0	193.61	1915900000	Y	Y	Y	N	N	N	15	14	10	14	9	7	15	13	8
PHCH_10779	PAN domain (PF00024);PAN domain (PF14295)	2	2	15.1	28.455	0	5.8314	182510000	Y	Y	Y	N	N	N	1	1	1	2	1	1	1	2	1
PHCH_10823;PHCH_10817	His Kinase A (phospho-acceptor) domain (PF00512);Hpt domain (PF01627);Response regulator receiver domain (PF00072);PAS fold (PF00989);Histidine kinase-, DNA gyrase B-, and HSP90-like ATPase (PF02518)	6	1	8.7	148.02	0.0024125	2.3736	983170	N	Y	N	N	N	N	0	0	2	0	4	6	0	0	4
PHCH_10824	Bap31/Bap29 transmembrane region (PF05529)	11	11	29.2	30.924	0	101.15	327930000	Y	Y	Y	N	N	N	1	1	7	3	4	6	3	7	6
PHCH_10827	WD domain, G-beta repeat (PF00400)	10	10	39.4	36.261	0	44.204	190250000	Y	Y	Y	N	N	N	0	1	3	2	6	7	0	2	2
PHCH_10850	No Pfam domains	4	4	40.3	15.718	0	29.288	99799000	Y	Y	Y	N	N	N	1	1	3	2	2	1	2	3	2
PHCH_10852	No Pfam domains	4	4	9.4	84.259	0	15.794	29032000	N	N	Y	N	N	N	0	0	4	0	0	0	0	2	2
PHCH_10853	Formylglycinamide ribonucleotide amidotransferase linker domain (PF18072);CobB/CobQ-like glutamine amidotransferase domain (PF13507);Formylglycinamide ribonucleotide amidotransferase N-terminal (PF18076);AIR synthase related protein, C-terminal domain (PF02769)	40	40	40.6	149.24	0	323.31	1484100000	Y	Y	Y	N	N	N	9	10	15	11	24	27	12	8	18
PHCH_10854	Glutathione S-transferase, N-terminal domain (PF13417)	3	3	15.6	34.879	0	10.069	22833000	N	Y	N	N	N	N	0	0	0	0	2	3	0	0	1
PHCH_10855	ADP-specific Phosphofructokinase/Glucokinase conserved region (PF04587)	4	4	9.4	62.037	0	8.1238	31592000	N	Y	N	N	N	N	0	0	0	0	1	1	0	0	4
PHCH_10863	Domain of unknown function (DUF543) (PF04418)	3	3	46	10.237	0	24.635	160820000	Y	Y	Y	N	N	N	2	3	2	2	1	1	3	3	2
PHCH_10874	Ribosomal protein L9, C-terminal domain (PF03948);Ribosomal protein L9, N-terminal domain (PF01281)	12	12	67.7	24.15	0	58.199	324820000	Y	Y	Y	N	N	N	1	0	2	0	3	9	1	4	5
PHCH_10891	Aromatic amino acid lyase (PF00221)	2	2	13.5	21.243	0	12.775	107940000	N	Y	N	N	N	N	0	0	0	0	2	2	0	0	2
PHCH_10892	NUDIX domain (PF00293)	3	3	14.6	40.138	0	8.6202	13177000	N	Y	N	N	N	N	0	0	0	0	1	2	0	0	1
PHCH_10899	No Pfam domains	42	42	22.1	263.79	0	323.31	831760000	Y	Y	Y	N	N	N	4	3	24	3	17	18	3	15	24
PHCH_10903	NMD3 family (PF04981)	4	4	8.4	54.913	0	11.627	21013000	N	Y	N	N	N	N	0	0	1	0	1	1	0	0	2
PHCH_10905	Glyceraldehyde 3-phosphate dehydrogenase, C-terminal domain (PF02800);Glyceraldehyde 3-phosphate dehydrogenase, NAD binding domain (PF00044)	25	7	77.5	36.273	0	174.31	1509400000	Y	Y	Y	N	N	N	6	7	14	11	15	14	7	13	18
PHCH_10906	Triosephosphate isomerase (PF00121);Glyceraldehyde 3-phosphate dehydrogenase, C-terminal domain (PF02800);Glyceraldehyde 3-phosphate dehydrogenase, NAD binding domain (PF00044)	32	14	61	64.583	0	323.31	8079000000	Y	Y	Y	N	N	N	6	6	12	11	17	18	7	13	23
PHCH_10910	No Pfam domains	7	7	18.5	57.317	0	19.439	89781000	N	Y	Y	N	N	N	0	0	1	0	5	3	0	1	3
PHCH_10924	No Pfam domains	2	2	6.7	51.552	0	4.0444	4795800	N	Y	N	N	Y	N	0	0	0	1	1	1	0	0	0
PHCH_10927	Nucleoporin FG repeat region (PF13634)	5	5	10.9	99.051	0	12.112	49199000	Y	N	Y	N	N	N	5	4	4	2	0	0	5	4	1
PHCH_10943	Pectinacetylesterase (PF03283)	2	2	12.6	48.826	0	32.226	4718300	N	N	Y	N	N	N	0	0	1	0	0	0	0	1	1
PHCH_10947	NmrA-like family (PF05368)	12	12	51.3	35.545	0	216.7	1439600000	Y	Y	Y	N	N	N	1	0	5	1	6	6	0	2	11
PHCH_10948	NmrA-like family (PF05368)	9	7	43.6	35.725	0	40.63	301820000	N	Y	Y	N	N	N	0	0	3	1	6	7	0	2	7
PHCH_10949	NAD(P)H-binding (PF13460)	8	6	45.7	35.365	0	39.218	149660000	N	Y	Y	N	N	N	0	0	2	0	5	8	0	1	5
PHCH_10975	Fumarylacetoacetate (FAA) hydrolase family (PF01557);Fumarylacetoacetase N-terminal (PF09298)	5	5	13.6	46.937	0	14.482	80250000	Y	Y	Y	N	N	N	1	1	2	2	5	3	0	1	2
PHCH_10983	No Pfam domains	10	10	36.3	44.048	0	186.1	3412600000	Y	Y	Y	N	N	N	5	3	6	3	7	7	3	4	5
PHCH_11003	A49-like RNA polymerase I associated factor (PF06870)	8	8	25.4	47.549	0	27.359	75189000	Y	Y	Y	N	N	N	0	1	5	2	1	4	2	2	2
PHCH_11004	F-actin capping protein, beta subunit (PF01115)	11	11	53.2	32.115	0	59.595	232420000	Y	Y	Y	N	N	N	1	1	4	2	4	8	2	3	6
PHCH_11020	ATP citrate lyase citrate-binding (PF16114);CoA binding domain (PF02629);Citrate synthase, C-terminal domain (PF00285);CoA-ligase (PF00549)	62	62	66.4	120.78	0	323.31	11962000000	Y	Y	Y	N	N	N	9	13	33	11	43	47	14	23	44
PHCH_11023	Ras family (PF00071)	11	10	36.4	29.745	0	59.876	1557900000	Y	Y	Y	N	N	N	2	1	6	2	5	7	2	6	5
PHCH_11028	No Pfam domains	4	4	6.7	83.217	0	7.1505	12555000	N	N	Y	N	N	N	0	0	3	1	0	0	0	3	1
PHCH_11037	Glucanosyltransferase (PF03198)	8	8	21.7	53.618	0	33.267	136230000	Y	Y	Y	N	N	N	0	3	6	2	3	2	1	5	5
PHCH_11042	Partial alpha/beta-hydrolase lipase region (PF04083)	2	2	8.9	47.136	0	4.7078	12750000	N	Y	N	N	Y	N	0	0	0	0	1	1	0	0	0
PHCH_11047	VHS domain (PF00790)	7	7	36.4	36.58	0	33.296	69053000	Y	N	Y	N	N	N	0	1	4	0	0	3	0	1	4
PHCH_11058	Frataxin-like domain (PF01491)	6	6	37.3	19.089	0	28.358	170330000	N	Y	N	N	N	N	0	0	1	0	4	5	0	0	5
PHCH_11065	Glycosyl hydrolase family 63 C-terminal domain (PF03200)	8	8	15	68.431	0	24.908	71157000	Y	Y	Y	N	N	N	0	1	2	0	3	5	0	1	1
PHCH_11066	No Pfam domains	4	4	10.6	67.927	0	26.585	42530000	Y	Y	Y	N	N	N	1	1	4	1	0	1	1	3	2
PHCH_11084	Polyprenyl synthetase (PF00348)	3	3	12.5	33.335	0	13.26	29539000	N	Y	N	N	N	N	0	0	0	0	2	2	0	0	2
PHCH_11100	ATP-NAD kinase (PF01513)	4	4	10.4	65.294	0	13.73	9184900	N	Y	N	N	N	N	0	0	1	0	2	1	0	0	1
PHCH_11110	Beta2-adaptin appendage, C-terminal sub-domain (PF09066);Adaptin C-terminal domain (PF02883);Adaptin N terminal region (PF01602)	12	12	19	101.45	0	66.878	236790000	N	Y	N	N	N	N	0	0	3	0	6	9	0	0	2
PHCH_11145	Homeodomain (PF00046);PHD-finger (PF00628)	12	12	17.7	128.83	0	31.175	87947000	Y	Y	Y	N	N	N	1	2	5	1	3	3	1	4	2
PHCH_11148	FAD binding domain (PF00890)	31	31	68.3	55.863	0	323.31	3267800000	Y	Y	Y	N	N	N	9	12	18	13	15	18	9	16	21
PHCH_11166	D-isomer specific 2-hydroxyacid dehydrogenase, catalytic domain (PF00389);D-isomer specific 2-hydroxyacid dehydrogenase, NAD binding domain (PF02826)	30	16	88.6	36.319	0	323.31	23702000000	Y	Y	Y	N	N	N	15	18	20	16	17	16	16	20	19
PHCH_11176	Aminotransferase class I and II (PF00155)	15	15	59	48.974	0	128.78	1442700000	Y	Y	Y	N	N	N	4	3	7	4	14	12	3	4	13
PHCH_11180	Pyrroline-5-carboxylate reductase dimerisation (PF14748);NADP oxidoreductase coenzyme F420-dependent (PF03807)	7	7	29.8	37.339	0	56.953	62878000	N	Y	N	N	N	N	0	0	0	0	4	5	0	0	5
PHCH_11183	RNA recognition motif. (a.k.a. RRM, RBD, or RNP domain) (PF00076);Eukaryotic translation initiation factor 3 subunit G (PF12353)	18	18	48.2	35.834	0	124.44	692030000	Y	Y	Y	N	N	N	3	5	8	5	6	8	3	8	8
PHCH_11186	Prephenate dehydratase (PF00800);Aminotransferase class I and II (PF00155)	7	7	16.5	71.095	0	20.625	71915000	N	Y	N	N	N	N	0	0	1	1	3	7	0	1	0
PHCH_11190	Prephenate dehydrogenase (PF02153);Prephenate dehydratase (PF00800);Aminotransferase class I and II (PF00155)	40	40	54.3	158.91	0	323.31	2196100000	Y	Y	Y	N	N	N	3	3	7	3	27	31	1	3	20
PHCH_11192	PH domain (PF00169);Cellulose synthase (PF03552)	4	4	5.5	116.17	0	23.962	65399000	Y	Y	Y	N	N	N	0	1	3	0	3	3	0	3	3
PHCH_11202	Transcription factor subunit Med10 of Mediator complex (PF09748)	2	2	10.6	24.983	0	6.1953	6004100	N	N	Y	N	N	N	0	0	1	0	0	0	0	1	1
PHCH_11235	SAICAR synthetase (PF01259)	13	13	41.8	39.029	0	58.654	333200000	Y	Y	Y	N	N	N	1	1	2	1	9	9	2	1	5
PHCH_11237	Mitochondrial carrier protein (PF00153)	4	4	19.4	32.863	0	6.612	19463000	N	Y	N	N	Y	N	0	0	0	0	1	3	0	0	0
PHCH_11239	Ribosomal protein L19e (PF01280)	15	15	42.7	21.897	0	181.72	6982800000	Y	Y	Y	N	N	N	10	9	8	9	7	3	13	8	7
PHCH_11242	Pectinacetylesterase (PF03283)	2	2	8.8	51.162	0	9.1522	101560000	N	Y	N	N	N	N	0	0	0	0	2	2	0	0	1
PHCH_11267	Tetratricopeptide repeat (PF13181)	4	4	18.4	31.163	0	12.857	43697000	N	Y	N	N	N	N	0	0	0	0	3	2	0	1	0
PHCH_11273	No Pfam domains	3	3	5.6	107.97	0	11.17	27320000	N	Y	N	N	N	N	0	0	0	1	1	1	0	0	2
PHCH_11280	FKBP-type peptidyl-prolyl cis-trans isomerase (PF00254)	14	14	20	111.01	0	88.691	201900000	Y	Y	Y	N	N	N	4	2	10	3	3	5	3	9	6
PHCH_11283	Glycosyl transferase family 2 (PF00535)	7	7	26.8	44.637	0	31.082	115440000	N	Y	N	N	N	N	0	0	1	0	5	5	0	0	3
PHCH_11285	No Pfam domains	10	10	65.9	18.168	0	71.374	430150000	Y	Y	Y	N	N	N	7	6	4	7	4	3	8	5	3
PHCH_11287	PX domain (PF00787)	12	12	17.4	77.365	0	52.253	203730000	N	Y	Y	N	N	N	0	0	6	1	3	6	0	4	6
PHCH_11289	Oligonucleotide/oligosaccharide-binding (OB)-fold (PF07717);Helicase conserved C-terminal domain (PF00271);Helicase associated domain (HA2) (PF04408);DEAD/DEAH box helicase (PF00270)	6	6	10.6	80.923	0	26.571	32092000	N	N	Y	N	N	N	0	0	3	0	0	1	0	3	3
PHCH_11296	Acyl-CoA dehydrogenase, C-terminal domain (PF00441);Acyl-CoA dehydrogenase, middle domain (PF02770);Acyl-CoA dehydrogenase, N-terminal domain (PF02771)	17	17	35	65.586	0	87.962	361080000	Y	Y	N	N	N	N	0	1	2	0	13	9	0	0	4
PHCH_11303	Glycosyl transferase family group 2 (PF13632);PH domain (PF00169)	7	7	10.9	115.31	0	26.533	34831000	N	Y	N	N	N	N	0	0	1	0	3	2	0	0	4
PHCH_11304	Glycosyl transferase family group 2 (PF13632);PH domain (PF00169)	3	3	4.4	116.5	0	10.341	14520000	N	Y	N	N	N	N	0	0	0	0	1	2	0	0	1
PHCH_11305	Gelsolin repeat (PF00626);Sec23/Sec24 beta-sandwich domain (PF08033);Sec23/Sec24 trunk domain (PF04811);Sec23/Sec24 zinc finger (PF04810);Sec23/Sec24 helical domain (PF04815)	18	18	28.9	97.306	0	97.032	354740000	N	Y	Y	N	N	N	0	0	1	0	8	14	1	1	9
PHCH_11314	Ubiquitin fold domain (PF09358);ThiF family (PF00899);Ubiquitin-activating enzyme E1 FCCH domain (PF16190);Ubiquitin-activating enzyme active site (PF10585);Ubiquitin-activating enzyme E1 four-helix bundle (PF16191)	34	34	43.7	117.51	0	243.76	1064300000	Y	Y	Y	N	N	N	3	4	15	3	20	23	3	11	23
PHCH_11316	Zinc finger C-x8-C-x5-C-x3-H type (and similar) (PF00642)	5	5	24.3	37.633	0	26.691	167280000	Y	Y	Y	N	N	N	2	3	2	2	2	2	1	2	2
PHCH_11318	No Pfam domains	8	8	17.9	57.953	0	33.837	71008000	Y	Y	Y	N	N	N	1	1	2	0	3	2	0	1	6
PHCH_11319	KOW motif (PF00467);Early transcription elongation factor of RNA pol II, NGN section (PF03439);Spt5 transcription elongation factor, acidic N-terminal (PF11942)	11	11	17.9	119.9	0	65.902	108540000	N	Y	Y	N	N	N	0	0	5	0	3	5	1	4	5
PHCH_11325	Replication factor-A protein 1, N-terminal domain (PF04057);Replication protein A OB domain (PF16900);OB-fold nucleic acid binding domain (PF01336);Replication factor-A C terminal domain (PF08646)	18	18	46.5	68.903	0	129.79	367310000	Y	Y	Y	N	N	N	2	2	9	3	9	8	1	5	12
PHCH_11332	No Pfam domains	6	6	20	56.698	0	14.934	32175000	N	Y	Y	N	N	N	0	0	3	0	2	1	0	1	1
PHCH_11340	Choline/Carnitine o-acyltransferase (PF00755)	24	24	44.4	69.631	0	228.53	1632000000	Y	Y	Y	N	N	N	0	2	7	5	18	18	2	3	15
PHCH_11341	EGF-like domain (PF07974)	3	3	14.1	46.632	0	12.253	174730000	Y	Y	Y	N	N	N	1	2	3	2	2	1	2	3	3
PHCH_11344	No Pfam domains	2	2	2.3	118.66	0.00032092	3.2731	13247000	N	N	Y	N	N	N	0	0	1	0	0	0	1	1	1
PHCH_11352	Legume-like lectin family (PF03388)	7	7	16.2	46.194	0	17.679	80691000	Y	Y	Y	N	N	N	1	1	2	2	2	1	1	0	2
PHCH_11357	Ras family (PF00071)	8	8	48.3	22.292	0	57.82	473770000	Y	Y	Y	N	N	N	1	1	2	1	5	5	1	3	6
PHCH_11377	La domain (PF05383)	6	6	36.1	27.478	0	25.08	108280000	Y	Y	Y	N	N	N	2	1	3	1	1	4	2	2	2
PHCH_11387	Common central domain of tyrosinase (PF00264)	8	8	5	183.84	0	106.32	654550000	Y	Y	Y	N	N	N	3	4	4	2	4	5	2	1	3
PHCH_11394	AIR carboxylase (PF00731);ATP-grasp domain (PF02222);Phosphoribosylaminoimidazole carboxylase C-terminal domain (PF17769)	13	13	39.3	63.016	0	97.8	295640000	Y	Y	Y	N	N	N	1	3	5	2	6	9	3	3	9
PHCH_11400	Thioredoxin (PF00085)	2	2	13.4	33.222	0	7.875	22985000	N	Y	N	N	Y	N	0	0	0	0	2	2	0	0	0
PHCH_11401	Casein kinase substrate phosphoprotein PP28 (PF10252);SAP domain (PF02037)	6	6	23.5	29.219	0	34.427	96147000	Y	Y	Y	N	N	N	4	2	6	4	1	2	5	3	2
PHCH_11404	Ras family (PF00071)	2	2	24.2	24.202	0	57.13	76575000	N	Y	N	N	N	N	0	0	0	0	1	1	0	0	1
PHCH_11411	Proteasome subunit (PF00227)	8	8	53.4	26.999	0	121.89	679370000	Y	Y	Y	N	N	N	0	1	4	0	6	7	0	2	4
PHCH_11414	No Pfam domains	3	3	4.4	117.35	0.002473	2.6919	10617000	N	Y	N	N	N	N	0	0	0	0	1	1	0	0	1
PHCH_11418	Ubiquinol-cytochrome C reductase, UQCRX/QCR9 like (PF05365)	2	2	33.9	13.388	0	27.873	113760000	N	Y	N	N	N	N	0	0	1	0	2	2	0	0	2
PHCH_11419	Phosphoribosyl-ATP pyrophosphohydrolase (PF01503);Phosphoribosyl-AMP cyclohydrolase (PF01502)	7	7	20.5	51.743	0	176.53	100680000	Y	Y	Y	N	N	N	1	1	2	1	2	4	1	2	4
PHCH_11422	Dehydratase family (PF00920)	17	8	59.7	37.944	0	71.426	626800000	Y	Y	Y	N	N	N	2	3	5	4	6	10	2	3	11
PHCH_11423	Dehydratase family (PF00920)	6	4	37.2	26.1	0	63.358	237060000	Y	Y	Y	N	N	N	0	1	3	1	4	4	1	1	5
PHCH_11430	Prp19/Pso4-like (PF08606);WD domain, G-beta repeat (PF00400)	8	8	35.2	56.985	0	33.876	101780000	N	N	Y	N	N	N	0	0	5	0	0	4	0	1	2
PHCH_11431	Leucine Rich repeat (PF13516)	18	18	40.1	69.74	0	128.78	366710000	N	Y	Y	N	N	N	0	0	5	0	9	10	0	2	14
PHCH_11438	Ankyrin repeats (3 copies) (PF12796);Ankyrin repeat (PF00023);Ankyrin repeats (many copies) (PF13637)	2	2	7.3	56.836	0	8.2065	14345000	N	Y	N	N	Y	N	0	0	0	0	2	2	0	0	0
PHCH_11447	PUA domain (PF01472);TruB family pseudouridylate synthase (N terminal domain) (PF01509);tRNA pseudouridylate synthase B C-terminal domain (PF16198);DKCLD (NUC011) domain (PF08068)	13	13	32	54.914	0	69.792	304820000	Y	Y	Y	N	N	N	0	1	8	1	6	5	1	4	5
PHCH_11452	Dak1 domain (PF02733);DAK2 domain (PF02734)	14	14	32.5	61.275	0	108.75	410290000	Y	Y	Y	N	N	N	0	1	4	0	9	10	0	1	6
PHCH_11453	No Pfam domains	10	10	82.5	13.6	0	78.531	1250400000	Y	Y	Y	N	N	N	3	4	6	4	6	6	5	6	6
PHCH_11456	Ribosomal Proteins L2, C-terminal domain (PF03947);Ribosomal Proteins L2, RNA binding domain (PF00181)	23	23	67.6	27.826	0	178.56	6611800000	Y	Y	Y	N	N	N	8	7	16	7	6	6	14	17	9
PHCH_11462	Nuclear pore complex scaffold, nucleoporins 186/192/205 (PF11894)	9	9	6.8	233.7	0	39.532	62727000	N	Y	Y	N	N	N	0	0	1	0	3	8	0	1	3
PHCH_11466	SCP-2 sterol transfer family (PF02036)	4	4	28.9	26.019	0	13.246	35136000	N	Y	N	N	N	N	0	0	0	0	3	3	0	0	1
PHCH_11467	No Pfam domains	3	3	8.5	17.232	0	8.8155	264150000	Y	Y	Y	N	N	N	3	3	3	3	2	1	3	3	1
PHCH_11479;PHCH_11480	Core histone H2A/H2B/H3/H4 (PF00125);C-terminus of histone H2A (PF16211)	10	9	38.1	14.662	0	102.88	13474000000	Y	Y	Y	N	N	N	5	5	8	5	4	4	6	9	5
PHCH_11492	Calcium-activated BK potassium channel alpha subunit (PF03493)	7	7	7.6	110.43	0	15.183	47061000	Y	Y	Y	N	N	N	1	1	0	1	3	4	2	0	1
PHCH_11494	MYND finger (PF01753)	10	10	58.5	20.282	0	65.502	426050000	Y	Y	Y	N	N	N	1	2	4	2	5	4	3	3	6
PHCH_11496	No Pfam domains	3	3	6.5	89.173	0	8.1608	14500000	N	Y	N	N	N	N	0	0	1	0	1	2	0	0	1
PHCH_11497	Pyrroline-5-carboxylate reductase dimerisation (PF14748);NADP oxidoreductase coenzyme F420-dependent (PF03807)	14	14	67.6	28.848	0	90.891	1135000000	Y	Y	Y	N	N	N	4	5	5	6	10	8	6	4	9
PHCH_11507	Amino-transferase class IV (PF01063)	4	4	26.2	34.572	0	18.933	34801000	N	Y	N	N	N	N	1	0	0	1	2	2	0	0	2
PHCH_11517	Ribosomal L27 protein (PF01016)	6	6	32.8	13.707	0	37.064	128690000	Y	Y	Y	N	N	N	5	5	2	5	1	1	5	4	1
PHCH_11519	Ribosome biogenesis regulatory protein (RRS1) (PF04939)	6	6	21.7	36.299	0	11.199	27222000	Y	N	Y	N	N	N	1	2	2	1	0	0	2	1	2
PHCH_11529	ABC transporter (PF12848);ABC transporter (PF00005)	7	7	14.1	81.25	0	24.787	56842000	N	Y	Y	N	N	N	0	0	4	0	3	3	0	1	2
PHCH_11534	DNA polymerase family B, exonuclease domain (PF03104);DNA polymerase family B (PF00136)	5	5	12.6	97.583	0	10.738	299830000	N	Y	N	N	N	N	0	0	3	0	1	1	0	0	2
PHCH_11563	Phe-tRNA synthetase beta subunit B1 domain (PF18262);Phenylalanyl tRNA synthetase beta chain CLM domain (PF17759);B3/4 domain (PF03483);tRNA synthetase B5 domain (PF03484)	33	33	71.1	68.747	0	224.06	1527200000	Y	Y	Y	N	N	N	3	3	9	3	22	25	2	5	25
PHCH_11565	Beta-ketoacyl synthase, C-terminal domain (PF02801);Beta-ketoacyl synthase, N-terminal domain (PF00109)	8	6	34.9	47.183	0	37.692	72401000	Y	Y	Y	N	N	N	0	1	2	0	5	5	0	2	5
PHCH_11566	Beta-ketoacyl synthase, N-terminal domain (PF00109);Beta-ketoacyl synthase, C-terminal domain (PF02801)	14	12	60.2	46.945	0	158.1	341520000	Y	Y	Y	N	N	N	0	2	4	1	5	10	1	3	9
PHCH_11568	Glycosyl transferases group 1 (PF00534);Glycosyltransferase Family 4 (PF13439)	2	2	8.4	50.045	0	4.6469	9394800	N	Y	N	N	Y	N	0	0	0	0	1	2	0	0	0
PHCH_11571	Eukaryotic translation initiation factor eIF2A (PF08662);WD domain, G-beta repeat (PF00400)	8	8	45.9	32.514	0	39.033	128780000	N	Y	Y	N	N	N	0	0	3	0	4	6	0	1	2
PHCH_11573	ARP2/3 complex 16 kDa subunit (p16-Arc) (PF04699)	10	10	62.7	13.663	0	48.726	478540000	Y	Y	Y	N	N	N	6	5	5	4	4	4	6	4	4
PHCH_11574	No Pfam domains	2	2	12.6	13.254	0	5.7464	17584000	Y	N	Y	N	N	N	2	2	1	2	0	0	2	1	0
PHCH_11580	CoA-transferase family III (PF02515)	3	3	7.9	65.286	0	10.285	6468800	N	Y	N	N	N	N	0	0	0	0	2	1	0	0	1
PHCH_11585	Zinc finger, ZZ type (PF00569)	3	3	5.7	48.402	0	12.146	23728000	Y	Y	Y	N	N	N	1	1	1	1	0	2	1	1	0
PHCH_11587	Ubiquitin carboxyl-terminal hydrolase (PF00443)	11	11	34	56.11	0	86.362	225130000	Y	Y	Y	N	N	N	2	2	6	1	7	6	1	5	5
PHCH_11596	Plectin/S10 domain (PF03501)	11	11	59.7	16.488	0	101.66	11001000000	Y	Y	Y	N	N	N	8	8	9	7	7	6	7	9	8
PHCH_11599	PH domain (PF00169);C2 domain (PF00168)	12	12	11.9	159.28	0	65.382	205970000	Y	Y	Y	N	N	N	2	2	4	3	5	10	3	3	5
PHCH_11600	Nup93/Nic96 (PF04097)	10	10	17.7	101.72	0	98.607	87527000	N	Y	Y	N	N	N	0	0	2	0	3	5	0	2	3
PHCH_11630	PPIC-type PPIASE domain (PF13616)	7	7	45.9	16.184	0	51.433	446950000	Y	Y	Y	N	N	N	3	4	5	5	2	4	6	5	5
PHCH_11632	E2 binding domain (PF08825);ThiF family (PF00899)	5	5	20.1	51.064	0	21.541	43030000	N	Y	N	N	N	N	0	0	0	0	1	4	0	0	2
PHCH_11634	PPIC-type PPIASE domain (PF13616)	7	7	25.5	28.934	0	18.93	213450000	N	Y	N	N	N	N	0	0	0	0	4	6	0	0	2
PHCH_11665	No Pfam domains	6	4	86.4	4.8474	0	160.98	4174500000	Y	Y	Y	N	N	N	6	6	6	6	5	3	5	6	3
PHCH_11667	Phosphoenolpyruvate carboxykinase (PF01293)	56	54	78.4	59.202	0	323.31	66041000000	Y	Y	Y	N	N	N	44	40	51	48	42	26	47	47	39
PHCH_11683	Histone-binding protein RBBP4 or subunit C of CAF1 complex (PF12265);WD domain, G-beta repeat (PF00400)	2	2	9.7	49.783	0	27.193	49146000	N	Y	Y	N	N	N	0	0	2	0	1	1	0	2	2
PHCH_11686	PX domain (PF00787)	6	6	18.7	50.493	0	21.078	79530000	N	Y	Y	N	N	N	0	0	2	1	3	3	0	1	2
PHCH_11695	No Pfam domains	14	14	48.4	58.03	0	149.75	292870000	N	Y	Y	N	N	N	0	0	3	0	7	11	0	1	6
PHCH_11699	Acyl-CoA dehydrogenase, C-terminal domain (PF00441);Acyl-CoA dehydrogenase, middle domain (PF02770);Acyl-CoA dehydrogenase, N-terminal domain (PF02771)	13	13	47.4	45.48	0	95.039	262100000	Y	Y	Y	N	N	N	1	1	0	1	5	9	1	1	8
PHCH_11700	Adaptin C-terminal domain (PF02883);Adaptin N terminal region (PF01602)	12	12	19.4	92.533	0	64.888	154510000	N	Y	Y	N	N	N	0	0	0	0	9	8	0	1	4
PHCH_11701	Protein prenyltransferase alpha subunit repeat (PF01239)	4	4	16.1	34.391	0	12.559	39620000	N	Y	N	N	N	N	0	0	0	0	2	4	0	0	1
PHCH_11703	GrpE (PF01025)	12	12	46.6	28.057	0	51.758	980750000	Y	Y	Y	N	N	N	4	4	7	4	7	9	4	5	8
PHCH_11711	LETM1-like protein (PF07766)	9	9	46.3	38.512	0	54.045	230940000	N	Y	N	N	N	N	0	0	0	0	5	7	0	0	7
PHCH_11712	26S proteasome subunit RPN6 C-terminal helix domain (PF18503);26S proteasome regulatory subunit RPN6 N-terminal domain (PF18055);PCI domain (PF01399)	9	9	25.3	50.124	0	37.942	376640000	Y	Y	Y	N	N	N	1	1	1	1	7	8	1	1	2
PHCH_11719	RanBP1 domain (PF00638)	11	11	48.8	22.841	0	286.39	1609100000	Y	Y	Y	N	N	N	4	5	9	7	9	6	4	8	7
PHCH_11723	Ubiquitin family (PF00240)	13	13	58.4	35.688	0	133.24	761900000	N	Y	Y	N	N	N	0	0	9	0	8	8	0	5	8
PHCH_11725	ATPase family associated with various cellular activities (AAA) (PF00004);AAA+ lid domain (PF17862);Peptidase family M41 (PF01434)	10	10	19.4	72.206	0	42.142	100740000	N	Y	N	N	N	N	0	0	1	0	3	6	0	0	5
PHCH_11728	No Pfam domains	3	3	57.1	7.5787	0	7.8003	73583000	Y	Y	Y	N	N	N	1	1	2	0	2	2	1	2	2
PHCH_11736	Semialdehyde dehydrogenase, NAD binding domain (PF01118);Amino acid kinase family (PF00696)	19	19	38.8	76.818	0	115.05	518390000	N	Y	N	N	N	N	0	0	2	0	15	11	0	0	10
PHCH_11737	No Pfam domains	8	6	35.4	38.693	0	45.345	183050000	Y	Y	Y	N	N	N	5	5	5	5	3	4	4	5	3
PHCH_11748	Initiation factor 2 subunit family (PF01008)	4	4	13.8	34.871	0	18.556	36378000	N	Y	N	N	N	N	0	0	0	0	2	3	0	0	1
PHCH_11752	Clathrin-adaptor complex-3 beta-1 subunit C-terminal (PF14796);Adaptin N terminal region (PF01602)	5	5	5.4	121.72	0	30.134	73510000	N	N	Y	N	N	N	0	0	3	0	0	1	0	2	4
PHCH_11755	Aldehyde dehydrogenase family (PF00171)	2	2	4.5	56.018	0	4.0245	8578800	N	Y	N	N	Y	N	0	0	0	0	2	1	0	0	0
PHCH_11758	E1-E2 ATPase (PF00122)	7	7	8.6	159.81	0	65.654	42848000	N	Y	Y	N	N	N	0	0	0	0	2	3	0	1	3
PHCH_11774	UcrQ family (PF02939)	13	13	80.5	9.3438	0	59.199	1887200000	Y	Y	Y	N	N	N	7	7	11	9	6	5	8	11	7
PHCH_11778	Aminotransferase class I and II (PF00155)	11	11	48.1	41.082	0	105.4	404790000	Y	Y	Y	N	N	N	2	3	4	3	5	7	3	3	6
PHCH_11783	MA3 domain (PF02847)	15	15	40.5	44.178	0	53.798	983750000	Y	Y	Y	N	N	N	2	2	6	4	10	12	2	7	9
PHCH_11786	Glucanosyltransferase (PF03198)	3	3	10.4	53.658	0	9.967	17600000	N	Y	N	N	N	N	0	0	1	0	2	1	0	1	0
PHCH_11804	No Pfam domains	15	12	39.3	52.32	0	158.51	1298200000	Y	Y	Y	N	N	N	5	6	11	7	9	12	6	8	11
PHCH_11805	Calponin homology (CH) domain (PF00307)	25	25	40	100.32	0	234.01	1174500000	Y	Y	Y	N	N	N	9	9	15	11	13	13	8	13	14
PHCH_11816	tRNA synthetase class II core domain (G, H, P, S and T) (PF00587);Anticodon binding domain (PF03129);WHEP-TRS domain (PF00458)	27	27	50.8	75.656	0	182.71	1165200000	Y	Y	Y	N	N	N	1	1	7	3	18	22	1	5	16
PHCH_11825	Succinylglutamate desuccinylase / Aspartoacylase family (PF04952)	2	2	7.6	37.479	0	4.1215	10791000	N	Y	N	N	Y	N	0	0	0	0	1	1	0	0	0
PHCH_11831	RNA polymerase II-binding domain. (PF04818);CCCH-type zinc finger (PF18044);Zinc finger C-x8-C-x5-C-x3-H type (and similar) (PF00642)	3	3	10.2	57.167	0	11.85	19313000	Y	N	Y	N	N	N	2	1	2	2	0	0	1	1	0
PHCH_11852	Leucine Rich repeat (PF13516)	8	8	45.1	30.405	0	76.727	539190000	Y	Y	Y	N	N	N	3	2	6	2	6	5	1	4	7
PHCH_11870	Adenylosuccinate synthetase (PF00709)	13	13	50.2	34.504	0	51.281	447520000	N	Y	N	N	N	N	0	0	0	0	12	9	0	0	3
PHCH_11872	No Pfam domains	4	4	8.2	102.87	0	15.305	58227000	Y	Y	Y	N	N	N	0	1	4	1	1	0	2	3	3
PHCH_11879	Prolyl oligopeptidase family (PF00326);WD40-like Beta Propeller Repeat (PF07676)	24	24	44.5	86.058	0	119.51	434070000	Y	Y	N	N	N	N	1	0	7	0	13	14	0	0	12
PHCH_11880	Rhodanese-like domain (PF00581)	3	3	25	14.856	0	21.721	118650000	Y	Y	Y	N	N	N	0	1	3	0	2	2	2	2	2
PHCH_11890	Ribosomal L38e protein family (PF01781)	9	9	62.3	8.0975	0	51.508	972040000	Y	Y	Y	N	N	N	2	4	5	5	3	4	5	4	7
PHCH_11893	No Pfam domains	2	2	8.6	32.604	0	9.0154	10131000	N	Y	N	N	N	N	0	0	1	0	1	2	0	0	1
PHCH_11906	Cytidylyltransferase-like (PF01467)	8	8	22.2	54.439	0	31.641	149610000	Y	Y	Y	N	N	N	1	1	1	0	3	5	0	1	5
PHCH_11907	60s Acidic ribosomal protein (PF00428);Ribosomal protein L10 (PF00466);Insertion domain in 60S ribosomal protein L10P (PF17777)	18	18	69.3	34.64	0	323.31	6069100000	Y	Y	Y	N	N	N	5	4	6	2	14	13	3	5	11
PHCH_11916	No Pfam domains	2	2	28.1	15.607	0	18.449	33362000	N	Y	N	N	N	N	0	0	1	0	2	2	0	0	2
PHCH_11919	ABC transporter (PF00005);ABC transporter transmembrane region (PF00664)	2	2	3.7	154.15	0	3.9689	6452800	N	Y	N	N	N	N	0	0	0	0	1	1	0	0	1
PHCH_11923	Smg-4/UPF3 family (PF03467)	3	3	16.7	37.492	0	8.1258	17809000	Y	N	Y	N	N	N	0	1	3	1	0	0	2	1	0
PHCH_11932	No Pfam domains	3	3	4.9	54.294	0	11.721	74961000	Y	Y	Y	N	N	N	1	1	1	1	2	2	2	2	2
PHCH_11935	Phosphopantetheine attachment site (PF00550);AMP-binding enzyme (PF00501);Aminotransferase class I and II (PF00155)	4	4	5	188.21	0	22.291	18769000	N	N	Y	N	N	N	0	0	3	0	0	0	0	1	2
PHCH_11939	Glyoxalase/Bleomycin resistance protein/Dioxygenase superfamily (PF00903)	7	7	34.6	46.505	0	60.653	102770000	N	Y	N	N	Y	N	0	0	0	0	7	1	0	0	0
PHCH_11944	Translation initiation factor eIF3 subunit (PF08597)	6	6	32.1	25.927	0	41.607	203410000	N	Y	N	N	N	N	0	0	1	0	2	3	0	0	4
PHCH_11945	Phosphatidylserine decarboxylase (PF02666)	4	4	9	43.626	0	8.1518	13180000	N	Y	N	N	N	N	0	0	0	0	3	2	0	0	1
PHCH_11949	Glutathione S-transferase, N-terminal domain (PF02798);Glutathione S-transferase, C-terminal domain (PF00043)	6	5	39.1	25.288	0	47.06	399770000	N	Y	Y	N	N	N	0	0	2	0	5	5	0	1	5
PHCH_11955	Amino acid kinase family (PF00696);Acetyltransferase (GNAT) family (PF00583)	2	2	5.6	60.936	0	9.2814	20419000	N	Y	N	N	N	N	0	0	0	0	1	2	0	0	1
PHCH_11957	DNL zinc finger (PF05180)	3	3	20.3	19.397	0	14.93	25442000	N	Y	Y	N	N	N	0	0	1	0	1	1	0	1	3
PHCH_11958	No Pfam domains	3	3	11.7	53.99	0	10.257	16114000	N	N	Y	N	N	N	0	0	3	0	0	0	0	1	1
PHCH_11962	No Pfam domains	4	4	57.3	10.613	0	26.12	85698000	Y	Y	Y	N	N	N	1	3	1	2	2	1	3	1	2
PHCH_11964	Aminotransferase class-V (PF00266)	16	16	49.6	51.716	0	98.787	607050000	Y	Y	Y	N	N	N	1	1	4	1	7	12	3	2	10
PHCH_11982	GCK domain (PF07802)	8	8	38.8	35.242	0	50.219	288200000	N	Y	Y	N	N	N	0	0	3	1	3	5	0	5	5
PHCH_11984	Double zinc ribbon (PF12773)	8	8	52.5	48.886	0	28.657	110120000	Y	Y	Y	N	N	N	3	3	4	4	1	1	4	5	1
PHCH_11992	No Pfam domains	5	5	13.2	53.645	0	218.34	1213000000	Y	Y	Y	N	N	N	1	3	4	1	4	3	2	2	3
PHCH_11994	Ser-Thr-rich glycosyl-phosphatidyl-inositol-anchored membrane family (PF10342)	2	2	11.4	32.699	0	17.344	46982000	Y	Y	Y	N	N	N	1	1	2	0	2	2	0	1	1
PHCH_11997	Dihydroprymidine dehydrogenase domain II, 4Fe-4S cluster (PF14691)	4	4	21.8	21.677	0	17.359	82202000	Y	Y	Y	N	N	N	0	1	2	1	2	3	0	1	3
PHCH_12017	No Pfam domains	4	4	49.6	15.152	0	18.465	174770000	Y	Y	Y	N	N	N	1	1	2	1	2	2	1	2	2
PHCH_12018	Translation initiation factor SUI1 (PF01253)	12	12	86.2	12.115	0	110.73	623460000	Y	Y	Y	N	N	N	4	4	6	3	6	6	4	4	7
PHCH_12044	GAF domain (PF13185)	8	8	40.9	33.205	0	88.213	264570000	Y	Y	Y	N	N	N	2	2	2	1	6	6	0	2	6
PHCH_12049	SAP domain (PF02037)	16	16	54.5	29.505	0	50.312	169070000	Y	Y	Y	N	N	N	8	7	6	9	2	3	9	2	2
PHCH_12050	PX domain (PF00787);IQ calmodulin-binding motif (PF00612);Myosin head (motor domain) (PF00063)	36	36	34	164.47	0	323.31	1735400000	Y	Y	Y	N	N	N	5	4	13	5	23	26	6	10	22
PHCH_12053	Cys/Met metabolism PLP-dependent enzyme (PF01053)	15	15	60.4	49.604	0	141.02	435320000	Y	Y	Y	N	N	N	2	3	3	1	7	11	2	5	3
PHCH_12062	Diacylglycerol kinase catalytic domain (PF00781)	3	3	7.9	76.514	0	11.416	24938000	Y	N	Y	N	N	N	2	1	3	1	0	0	2	1	0
PHCH_12063	Protein kinase domain (PF00069);Protein kinase C terminal domain (PF00433);FYVE zinc finger (PF01363)	7	7	12.2	99.82	0	36.769	80927000	Y	Y	N	N	N	N	1	0	4	1	3	4	0	0	4
PHCH_12067	RING/Ubox like zinc-binding domain (PF14570);RNA recognition motif. (a.k.a. RRM, RBD, or RNP domain) (PF00076)	4	4	6.9	87.703	0	11.643	33721000	Y	Y	Y	N	N	N	0	1	3	2	1	1	0	3	1
PHCH_12070	Ataxin 2 SM domain (PF14438);LsmAD domain (PF06741)	8	8	17.9	73.599	0	75.149	115760000	Y	Y	Y	N	N	N	1	1	6	2	3	4	1	4	4
PHCH_12071	short chain dehydrogenase (PF00106)	2	1	8.3	26.068	0.0057488	1.817	2717300	N	Y	N	N	N	N	0	0	0	1	1	1	1	0	0
PHCH_12075	No Pfam domains	8	8	12.4	80.499	0	21.618	52945000	N	Y	N	N	N	N	0	0	2	0	2	5	0	0	3
PHCH_12091	Glycosyl transferase family, helical bundle domain (PF02885);Glycosyl transferase family, a/b domain (PF00591)	8	8	35	36.737	0	27.934	76183000	N	Y	Y	N	N	N	0	0	4	1	4	3	0	1	5
PHCH_12094	Mo25-like (PF08569)	6	6	25.4	39.132	0	18.757	55944000	N	Y	N	N	N	N	0	0	0	0	2	4	0	0	1
PHCH_12106	YCII-related domain (PF03795)	3	3	22.9	13.226	0	67.446	334270000	Y	Y	Y	N	N	N	1	1	1	1	2	2	2	1	2
PHCH_12123	Protein kinase domain (PF00069);PH domain (PF00169)	5	5	9.4	94.502	0	22.787	21702000	Y	N	N	N	N	N	0	1	1	0	0	4	1	0	0
PHCH_12136	Acyltransferase (PF01553)	6	6	16.1	48.059	0	42.083	69712000	Y	Y	Y	N	N	N	1	1	2	0	2	4	2	2	2
PHCH_12137	No Pfam domains	2	2	18.1	16.616	0.0024646	2.6488	10346000	Y	N	N	N	N	N	1	0	1	0	0	0	0	0	1
PHCH_12143	Adenylate kinase (PF00406);Adenylate kinase, active site lid (PF05191)	11	10	59.6	25.011	0	51.995	328260000	Y	Y	Y	N	N	N	4	4	5	6	8	8	2	3	5
PHCH_12150	Triosephosphate isomerase (PF00121)	2	1	14.7	27.793	0	15.31	6025500	N	Y	N	N	Y	N	0	0	0	0	2	2	0	0	0
PHCH_12153	Proteasome/cyclosome repeat (PF01851);RPN1/RPN2 N-terminal domain (PF17781);26S proteasome non-ATPase regulatory subunit RPN1 C-terminal (PF18051)	35	35	47.2	98.192	0	323.31	1644700000	Y	Y	Y	N	N	N	5	5	13	6	21	24	6	12	18
PHCH_12190	Methylmalonyl-CoA mutase (PF01642);B12 binding domain (PF02310)	17	17	35.3	83.494	0	134.48	254630000	N	Y	N	N	N	N	0	0	0	0	13	13	0	0	8
PHCH_12206	Myb-like DNA-binding domain (PF00249);SWIRM domain (PF04433);SWIRM-associated region 1 (PF16495)	3	3	10.2	64.78	0	15.067	16500000	N	Y	N	N	N	N	0	0	2	0	1	1	0	0	1
PHCH_12211	No Pfam domains	3	3	35.3	14.156	0	37.982	1080200000	Y	Y	Y	N	N	N	2	1	2	1	3	3	1	2	3
PHCH_12214	Pyridine nucleotide-disulphide oxidoreductase (PF07992);Pyridine nucleotide-disulphide oxidoreductase, dimerisation domain (PF02852)	23	22	52.1	53.222	0	183.85	1007000000	Y	Y	Y	N	N	N	1	1	11	3	13	15	3	5	12
PHCH_12218	No Pfam domains	5	5	7.4	92.323	0	16.654	80806000	Y	Y	Y	N	N	N	2	4	3	1	1	1	3	3	2
PHCH_12222	Peptidase M16 inactive domain (PF05193);Insulinase (Peptidase family M16) (PF00675)	10	10	36.2	57.432	0	44.052	280720000	N	Y	Y	N	N	N	0	0	1	0	7	8	0	1	7
PHCH_12227	RNA recognition motif. (a.k.a. RRM, RBD, or RNP domain) (PF00076);C-terminal duplication domain of Friend of PRMT1 (PF13865)	8	8	29.9	30.957	0	26.213	166780000	Y	Y	Y	N	N	N	1	2	2	2	4	4	3	3	5
PHCH_12229	Elongation factor Tu GTP binding domain (PF00009);Translation-initiation factor 2 (PF11987);Elongation factor Tu domain 4 (PF14578)	19	19	28.7	108.14	0	115.31	760810000	Y	Y	Y	N	N	N	3	3	8	3	8	13	4	7	10
PHCH_12237	Ubiquitin-like modifier-activating enzyme ATG7 N-terminus (PF16420);ThiF family (PF00899)	14	14	31.7	77.326	0	77.649	220540000	N	Y	Y	N	N	N	0	0	2	0	9	10	0	1	10
PHCH_12238	eRF1 domain 3 (PF03465);eRF1 domain 1 (PF03463);eRF1 domain 2 (PF03464)	13	13	50.5	49.111	0	174.19	295190000	N	Y	Y	N	N	N	0	0	4	0	6	9	0	3	5
PHCH_12245	MIF4G domain (PF02854)	28	28	25.5	162.12	0	174.68	560430000	Y	Y	Y	N	N	N	2	2	9	2	14	14	3	8	11
PHCH_12249	No Pfam domains	3	3	37.8	13.257	0	11.089	198630000	Y	Y	Y	N	N	N	1	2	1	2	1	2	2	2	1
PHCH_12250	Acyl transferase domain (PF00698)	4	4	15.4	34.936	0	13.635	9037500	N	N	Y	N	N	N	0	1	0	0	0	2	1	0	3
PHCH_12251	THO complex subunit 2 N-terminus (PF16134);Transcription- and export-related complex subunit (PF11732);Transcription factor/nuclear export subunit protein 2 (PF11262)	13	13	12	196.04	0	62.339	52497000	Y	Y	Y	N	N	N	0	1	5	1	0	6	4	3	1
PHCH_12253	Alpha/beta hydrolase family (PF12697)	3	3	15.1	37.729	0	11.959	31051000	N	Y	Y	N	N	N	0	0	1	0	1	2	1	0	1
PHCH_12258	WW domain (PF00397)	4	4	8.9	72.012	0	21.333	42815000	N	Y	Y	N	N	N	0	0	3	0	2	1	0	2	2
PHCH_12261	TFIIS helical bundle-like domain (PF08711)	6	6	23.5	48.767	0	23.29	94225000	Y	Y	Y	N	N	N	1	1	2	2	0	2	2	3	2
PHCH_12270	NAD(P)-binding Rossmann-like domain (PF13450)	5	5	48.8	14.1	0	14.991	36004000	N	Y	N	N	N	N	0	0	0	0	2	2	0	0	2
PHCH_12278	Pep3/Vps18/deep orange family (PF05131);Region in Clathrin and VPS (PF00637)	9	9	9.5	119.35	0	21.799	81215000	N	Y	Y	N	N	N	0	0	0	0	7	7	1	0	3
PHCH_12332	CPSF A subunit region (PF03178);Mono-functional DNA-alkylating methyl methanesulfonate N-term (PF10433)	5	5	7.4	132.37	0	25.468	18206000	N	Y	N	N	N	N	0	0	2	0	1	3	0	0	1
PHCH_12335	Proteasome subunit (PF00227)	12	12	63.5	22.256	0	106.71	694270000	Y	Y	Y	N	N	N	4	4	5	5	9	9	2	4	7
PHCH_12341	Pyridoxal-phosphate dependent enzyme (PF00291);C-terminal regulatory domain of Threonine dehydratase (PF00585)	17	17	49	57.861	0	157.41	171850000	N	Y	N	N	N	N	0	0	0	0	10	13	0	0	7
PHCH_12342	Ubiquitin binding region (PF14377);HECT-domain (ubiquitin-transferase) (PF00632);Domain of Unknown Function (DUF908) (PF06012);UBA/TS-N domain (PF00627);Domain of Unknown Function (DUF913) (PF06025)	24	24	9.8	457.15	0	114.6	185200000	Y	Y	Y	N	N	N	0	2	7	1	6	14	1	4	12
PHCH_12346	Glycosyl hydrolase family 3 N terminal domain (PF00933);Fibronectin type III-like domain (PF14310);Glycosyl hydrolase family 3 C-terminal domain (PF01915)	6	6	9.2	84.456	0	19.985	22500000	N	Y	Y	N	N	N	0	0	2	0	2	2	1	1	3
PHCH_12348	C2 domain (PF00168)	12	12	39.3	40.788	0	69.04	869060000	Y	Y	Y	N	N	N	6	3	6	3	4	4	4	7	7
PHCH_12359	Bacterial PH domain (PF08000)	2	2	18.7	22.612	0	5.2956	14489000	N	Y	N	N	N	N	0	0	0	0	2	1	0	0	1
PHCH_12363	Eukaryotic aspartyl protease (PF00026)	3	3	15.1	39.892	0	13.057	25504000	N	Y	N	N	N	N	0	0	1	0	2	2	0	0	0
PHCH_12374	TCP-1/cpn60 chaperonin family (PF00118)	20	20	48.4	57.665	0	190.46	943540000	Y	Y	Y	N	N	N	1	1	8	2	12	13	3	3	13
PHCH_12390	Maintenance of mitochondrial structure and function (PF13012);JAB1/Mov34/MPN/PAD-1 ubiquitin protease (PF01398)	10	10	44.8	30.083	0	88.661	637010000	N	Y	Y	N	N	N	0	0	6	0	6	8	0	3	9
PHCH_12400	CoA-ligase (PF00549);ATP-grasp domain (PF08442)	24	24	57.7	47.061	0	180.04	5769400000	Y	Y	Y	N	N	N	5	6	8	9	16	16	6	10	20
PHCH_12417	Phosphatidylinositol 3- and 4-kinase (PF00454)	2	2	9.4	40.732	0	3.786	19345000	N	Y	N	N	N	N	0	0	0	0	2	1	0	0	1
PHCH_12419	No Pfam domains	4	4	15.5	62.544	0	87.135	125390000	Y	Y	Y	N	N	N	1	1	1	1	3	3	1	2	3
PHCH_12420	Flavin reductase like domain (PF01613)	2	2	12.2	26.372	0	78.198	34435000	N	Y	Y	N	N	N	0	0	1	0	2	2	0	1	1
PHCH_12438	Cytochrome b5-like Heme/Steroid binding domain (PF00173);Fatty acid desaturase (PF00487)	6	6	16.2	53.804	0	16.563	78503000	N	Y	N	N	Y	N	0	0	0	0	4	4	0	0	0
PHCH_12459	No Pfam domains	2	1	57.8	7.2429	0.0029878	2.266	10220000	Y	N	N	N	N	N	1	1	1	0	0	0	0	2	0
PHCH_12482	Enolase, C-terminal TIM barrel domain (PF00113);Enolase, N-terminal domain (PF03952)	30	28	71.4	48.501	0	323.31	3879900000	Y	Y	Y	N	N	N	8	10	16	11	20	17	8	10	19
PHCH_12492	Alpha/beta hydrolase family (PF12697)	5	5	23	33.488	0	27.666	35790000	N	Y	N	N	N	N	0	0	0	0	3	4	0	0	1
PHCH_12495	Ferredoxin-fold anticodon binding domain (PF03147);tRNA synthetases class II core domain (F) (PF01409)	10	10	31.1	46.93	0	89.962	240230000	N	Y	N	N	N	N	0	0	0	0	5	7	0	0	7
PHCH_12510	UcrQ family (PF02939)	2	2	26.8	9.4048	0	21.525	45896000	Y	Y	Y	N	N	N	0	1	1	1	1	1	0	1	1
PHCH_12511	Glutathione S-transferase, N-terminal domain (PF13409);Glutathione S-transferase, C-terminal domain (PF00043)	4	4	18.4	35.032	0	11.341	16495000	N	Y	N	N	Y	N	0	0	0	0	2	3	0	0	0
PHCH_12523	ATP synthase delta (OSCP) subunit (PF00213)	17	17	69.7	25.003	0	139.43	4076500000	Y	Y	Y	N	N	N	6	7	6	6	12	11	6	7	10
PHCH_12530	Noc2p family (PF03715)	2	2	2.4	83.868	0	7.4515	18769000	N	N	Y	N	N	N	0	0	1	0	1	0	0	2	1
PHCH_12531	EF-hand domain pair (PF13499)	2	2	29.1	19.594	0	25.868	60458000	N	Y	Y	N	N	N	0	0	1	1	1	2	1	1	1
PHCH_12540	Sec23/Sec24 beta-sandwich domain (PF08033);Sec23/Sec24 trunk domain (PF04811);Sec23/Sec24 zinc finger (PF04810);Sec23/Sec24 helical domain (PF04815)	15	15	21.7	120.61	0	67.104	176820000	Y	Y	Y	N	N	N	1	1	9	0	8	7	0	3	6
PHCH_12546	Calcineurin-like phosphoesterase (PF00149);Mre11 DNA-binding presumed domain (PF04152)	2	2	5.2	97.572	0.0015689	2.9048	4776500	Y	N	N	N	N	N	0	1	1	0	0	0	0	1	0
PHCH_12547	No Pfam domains	3	3	12.4	52.959	0	10.519	56774000	Y	Y	Y	N	N	N	1	1	3	1	1	0	1	1	1
PHCH_12554	D-isomer specific 2-hydroxyacid dehydrogenase, NAD binding domain (PF02826)	21	21	42.6	66.101	0	154.7	967750000	N	Y	Y	N	N	N	0	0	3	2	14	13	0	1	18
PHCH_12558	Protein of unknown function (DUF3645) (PF12359);Thioredoxin-like (PF13905);Protein of unknown function (DUF3638) (PF12340)	18	18	6.5	481.35	0	70.284	127400000	Y	Y	Y	N	N	N	1	1	1	1	10	14	1	1	6
PHCH_12562	Elongation factor Tu GTP binding domain (PF00009);Translation-initiation factor 2 (PF11987)	5	5	9.8	100.74	0	28.876	28957000	N	Y	Y	N	N	N	0	0	1	0	1	4	0	1	1
PHCH_12564	Pyridoxal-dependent decarboxylase, pyridoxal binding domain (PF02784);Pyridoxal-dependent decarboxylase, C-terminal sheet domain (PF00278)	8	8	31.8	47.091	0	28.338	167460000	Y	Y	Y	N	N	N	0	1	4	1	3	5	0	2	5
PHCH_12580	TCP-1/cpn60 chaperonin family (PF00118)	16	16	34.1	59.341	0	116.79	785390000	Y	Y	Y	N	N	N	2	2	9	3	9	11	2	6	10
PHCH_12609	Inositol monophosphatase family (PF00459);Ecdysteroid kinase (PF02958)	4	4	10	82.918	0	29.256	120390000	N	Y	N	N	N	N	0	0	1	0	2	3	0	0	3
PHCH_12610	PX domain (PF00787)	6	6	45	24.775	0	34.986	90397000	N	Y	N	N	N	N	1	0	0	0	3	5	0	0	4
PHCH_12621	FKBP-type peptidyl-prolyl cis-trans isomerase (PF00254);Tetratricopeptide repeat (PF14559)	6	6	21	38.221	0	70.435	83392000	N	Y	Y	N	N	N	0	0	2	0	2	3	0	1	3
PHCH_12622	Zinc-binding dehydrogenase (PF00107);Alcohol dehydrogenase GroES-like domain (PF08240)	12	9	46.9	37.647	0	54.756	323750000	Y	Y	Y	N	N	N	2	5	5	5	8	8	4	4	8
PHCH_12623	Zinc-binding dehydrogenase (PF00107);Alcohol dehydrogenase GroES-like domain (PF08240)	16	7	49.6	37.702	0	58.807	885780000	Y	Y	Y	N	N	N	3	4	8	6	10	10	5	7	9
PHCH_12629	PX domain (PF00787);DUSP domain (PF06337);Ubiquitin carboxyl-terminal hydrolase (PF00443)	5	5	3.8	214.44	0	8.9772	16670000	N	Y	N	N	N	N	0	0	1	0	1	2	0	0	3
PHCH_12641	alpha/beta hydrolase fold (PF00561)	10	10	30.7	47.597	0	45.932	178500000	N	Y	N	N	N	N	0	0	0	0	1	7	0	0	7
PHCH_12652	Glycosyl hydrolase family 81 C-terminal domain (PF17652);Glycosyl hydrolase family 81 N-terminal domain (PF03639)	9	9	18.5	92.092	0	99.208	504770000	Y	Y	Y	N	N	N	4	4	5	4	5	7	4	4	7
PHCH_12655	EF-hand domain pair (PF13499);C2 domain (PF00168);Vacuolar-sorting-associated 13 protein C-terminal (PF16909);SHR-binding domain of vacuolar-sorting associated protein 13 (PF06650)	49	49	29.2	317.01	0	306.69	748830000	N	Y	Y	N	N	N	0	0	9	0	30	36	0	1	19
PHCH_12666	ACT domain (PF01842);Small subunit of acetolactate synthase (PF10369)	9	9	49.1	28.999	0	167.81	639530000	Y	Y	Y	N	N	N	0	1	2	0	7	8	1	1	5
PHCH_12667	Serine carboxypeptidase (PF00450)	5	5	19.6	62.776	0	19.919	29895000	N	Y	N	N	N	N	0	1	0	1	2	2	0	0	2
PHCH_12683	Gamma-glutamyltranspeptidase (PF01019)	12	12	28.1	58.822	0	43.469	155520000	Y	Y	Y	N	N	N	1	1	4	1	3	6	3	2	2
PHCH_12687	Prefoldin subunit (PF01920)	2	2	16.5	14.547	0	5.4357	58370000	N	Y	Y	N	N	N	0	0	2	1	0	1	0	1	1
PHCH_12692	V-ATPase subunit H (PF11698);V-ATPase subunit H (PF03224)	12	12	35.2	52.169	0	95.634	370370000	Y	Y	Y	N	N	N	1	0	2	1	9	9	0	1	6
PHCH_12693	Adenylate kinase (PF00406)	14	14	59.1	21.985	0	44.651	566400000	Y	Y	Y	N	N	N	3	4	8	2	7	7	3	3	6
PHCH_12699	TAZ zinc finger (PF02135)	5	5	10.9	101.2	0	14.685	37386000	Y	Y	Y	N	N	N	0	2	2	1	2	1	1	2	1
PHCH_12706	CRM1 / Exportin repeat 3 (PF18787);CRM1 / Exportin repeat 2 (PF18784);Importin-beta N-terminal domain (PF03810);Chromosome region maintenance or exportin repeat (PF18777);Exportin 1-like protein (PF08389);CRM1 C terminal (PF08767)	18	18	24.7	123.18	0	140.99	432210000	N	Y	Y	N	N	N	0	0	3	0	13	15	0	1	4
PHCH_12716	Ribosomal protein S7e (PF01251)	19	19	68.9	21.508	0	192.9	7131100000	Y	Y	Y	N	N	N	8	8	13	7	9	10	9	10	14
PHCH_12723	DnaJ C terminal domain (PF01556);DnaJ central domain (PF00684);DnaJ domain (PF00226)	9	9	32.9	44.109	0	22.147	110440000	Y	Y	Y	N	N	N	1	0	7	2	1	2	2	4	3
PHCH_12727	Glutamine amidotransferase class-I (PF00117)	3	3	19.4	21.287	0.00032415	3.3703	30564000	N	Y	N	N	Y	N	0	0	0	0	1	3	0	0	0
PHCH_12728	N-terminal domain of ribose phosphate pyrophosphokinase (PF13793);Phosphoribosyl synthetase-associated domain (PF14572)	11	11	37.8	40.195	0	50.614	474080000	Y	Y	Y	N	N	N	4	3	5	3	7	7	2	4	7
PHCH_12744	No Pfam domains	6	6	13.9	46.924	0	103.25	1009100000	Y	Y	Y	N	N	N	1	1	1	1	6	6	1	1	5
PHCH_12748	SPFH domain / Band 7 family (PF01145)	12	12	45.8	30.588	0	111.77	1228000000	Y	Y	Y	N	N	N	3	3	3	4	7	6	4	4	9
PHCH_12753	Integral membrane protein EMC3/TMCO1-like (PF01956)	2	2	8.8	32.112	0.00095087	3.0979	4867900	N	N	Y	N	N	N	0	0	1	0	0	0	0	1	1
PHCH_12754	Iron-containing outer mitochondrial membrane protein N-terminus (PF10660);Iron-binding zinc finger CDGSH type (PF09360)	9	9	51.5	15.228	0	23.414	890350000	Y	Y	Y	N	N	N	3	2	4	3	4	5	3	4	3
PHCH_12755	SMP-30/Gluconolactonase/LRE-like region (PF08450)	20	20	27.5	70.409	0	177.77	4694900000	Y	Y	Y	N	N	N	5	6	12	8	11	8	7	11	8
PHCH_12756	Sec1 family (PF00995)	5	5	11	70.611	0	27.023	61623000	N	Y	N	N	N	N	0	0	0	0	3	5	0	0	3
PHCH_12757	Ankyrin repeats (many copies) (PF13857)	3	3	15.1	41.867	0	7.7602	4891700	N	Y	N	N	N	N	0	0	0	0	1	1	0	0	1
PHCH_12769	Regulator of chromosome condensation (RCC1) repeat (PF00415)	6	6	15.2	57.053	0	35.344	85203000	Y	Y	Y	N	N	N	1	2	4	1	1	1	1	1	2
PHCH_12774	Clathrin adaptor complex small chain (PF01217)	2	2	15	16.479	0	4.1778	17687000	N	Y	N	N	Y	N	0	0	0	0	1	2	0	0	0
PHCH_12786	Mitochondrial 28S ribosomal protein S34 (PF16053)	6	6	44.8	9.9714	0	43.675	249360000	Y	Y	Y	N	N	N	4	5	3	5	2	1	6	3	2
PHCH_12788	Ribosomal protein S12/S23 (PF00164)	6	6	42.8	16.065	0	109.08	1938500000	Y	Y	Y	N	N	N	3	4	6	3	1	5	2	5	4
PHCH_12789	Hydroxyacylglutathione hydrolase C-terminus (PF16123);Metallo-beta-lactamase superfamily (PF00753)	11	11	56.4	28.326	0	38.011	200630000	Y	Y	Y	N	N	N	4	4	4	4	6	3	3	3	3
PHCH_12790	Aconitase family (aconitate hydratase) (PF00330);Aconitase C-terminal domain (PF00694)	31	31	61.7	75.224	0	323.31	2018600000	Y	Y	Y	N	N	N	4	5	10	3	19	22	3	9	15
PHCH_12804	Amidase (PF01425)	3	3	5.8	59.016	0	10.341	19396000	N	Y	N	N	N	N	0	0	0	0	1	2	0	0	2
PHCH_12805	Ribosomal L28e protein family (PF01778)	16	16	62.6	15.581	0	86.096	3076500000	Y	Y	Y	N	N	N	13	10	5	8	7	4	12	8	3
PHCH_12808	pfkB family carbohydrate kinase (PF00294)	7	7	19.7	57.642	0	26.517	3357600000	Y	Y	Y	N	N	N	2	2	3	2	5	5	3	1	4
PHCH_12819	Cofilin/tropomyosin-type actin-binding protein (PF00241)	6	6	54.5	18.296	0	44.942	328710000	Y	Y	Y	N	N	N	1	2	4	2	4	4	1	2	4
PHCH_12820	Elongation factor P (EF-P) KOW-like domain (PF08207);Eukaryotic elongation factor 5A hypusine, DNA-binding OB fold (PF01287)	16	16	79.8	18.013	0	323.31	14572000000	Y	Y	Y	N	N	N	9	9	14	10	13	9	8	13	11
PHCH_12822	Taurine catabolism dioxygenase TauD, TfdA family (PF02668);Protein of unknown function (DUF971) (PF06155)	4	4	19.1	51.348	0	16.234	12531000	N	Y	N	N	N	N	0	0	0	0	3	1	0	0	1
PHCH_12825	Ribosomal L32p protein family (PF01783)	3	3	15.3	12.392	0	7.6777	64373000	Y	Y	Y	N	N	N	1	2	1	3	2	1	3	2	1
PHCH_12828	Aminomethyltransferase folate-binding domain (PF01571)	5	5	29.8	37.118	0	30.655	71553000	N	Y	N	N	N	N	0	0	0	0	3	4	0	0	3
PHCH_12829	PI31 proteasome regulator N-terminal (PF11566)	6	6	30.3	36.928	0	19.509	42617000	Y	Y	N	N	N	N	1	0	4	2	0	2	0	0	2
PHCH_12832	No Pfam domains	10	10	48.5	26.855	0	47.911	223610000	Y	Y	Y	N	N	N	4	3	6	4	4	5	3	4	5
PHCH_12842	SRP54-type protein, GTPase domain (PF00448);SRP54-type protein, helical bundle domain (PF02881);Signal peptide binding domain (PF02978)	7	7	20.7	56.392	0	44.285	96476000	N	Y	N	N	N	N	0	0	0	0	3	4	0	0	5
PHCH_12843	SelR domain (PF01641)	10	10	68.3	15.181	0	28.805	113030000	Y	Y	Y	N	N	N	3	5	3	5	1	2	5	2	3
PHCH_12848	Tubulin/FtsZ family, GTPase domain (PF00091);FtsZ family, C-terminal domain (PF12327)	4	4	11.9	49.947	0	15.289	34483000	N	Y	N	N	N	N	0	0	0	0	1	3	0	0	1
PHCH_12849	Thioredoxin (PF00085);UBA/TS-N domain (PF00627);PUB domain (PF09409)	21	21	42.9	55.475	0	185.1	713250000	Y	Y	Y	N	N	N	3	3	9	5	11	14	7	8	12
PHCH_12868	Aminotransferase class I and II (PF00155);Dihydrodipicolinate reductase, C-terminus (PF05173)	31	31	56.9	69.184	0	307.91	4012000000	Y	Y	Y	N	N	N	6	7	18	8	24	23	5	11	22
PHCH_12883	Helix-hairpin-helix motif (PF00633);Dcp1-like decapping family (PF06058);HhH-GPD superfamily base excision DNA repair protein (PF00730)	5	5	11.6	74.213	0	25.922	109460000	Y	Y	Y	N	N	N	2	1	2	1	2	1	1	1	2
PHCH_12888	No Pfam domains	7	7	82.2	4.9935	0	114.82	1405100000	Y	Y	Y	N	N	N	5	5	3	5	5	2	5	4	2
PHCH_12889	NADH:flavin oxidoreductase / NADH oxidase family (PF00724);Pyridine nucleotide-disulphide oxidoreductase (PF07992)	16	16	28.4	76.179	0	77.177	262660000	N	Y	Y	N	N	N	0	0	0	1	9	13	1	0	8
PHCH_12894	Thioredoxin (PF00085)	3	3	21.6	36.844	0	12.894	13161000	N	Y	N	N	N	N	0	0	1	0	2	1	0	1	0
PHCH_12902	GDSL-like Lipase/Acylhydrolase family (PF13472)	2	2	14.2	26.776	0	4.1488	7424300	Y	Y	Y	N	N	N	1	1	1	0	1	1	1	1	1
PHCH_12919;PHCH_12918	NADH ubiquinone oxidoreductase, 20 Kd subunit (PF01058)	4	3	27.7	23.925	0	28.237	96499000	Y	Y	Y	N	N	N	1	1	1	1	4	3	1	1	2
PHCH_12920	NADH ubiquinone oxidoreductase, 20 Kd subunit (PF01058)	8	7	20.6	42.252	0	71.771	352020000	Y	Y	Y	N	N	N	0	1	2	1	4	4	2	2	6
PHCH_12929	AMP-binding enzyme (PF00501)	2	1	3.9	74.001	0	5.6702	19862000	Y	N	Y	N	N	N	1	1	2	1	0	0	1	1	0
PHCH_12940	No Pfam domains	7	7	28.1	38.82	0	29.566	188040000	Y	Y	Y	N	N	N	0	1	3	0	4	4	1	3	3
PHCH_12948	ArgJ family (PF01960)	10	10	30.1	51.204	0	68.069	384020000	N	Y	Y	N	N	N	0	0	6	1	5	7	1	4	6
PHCH_12954	CS domain (PF04969)	4	4	17.3	25.847	0	11.15	91133000	Y	Y	Y	N	N	N	1	2	3	1	1	2	2	2	2
PHCH_12959	Tetrahydrofolate dehydrogenase/cyclohydrolase, NAD(P)-binding domain (PF02882);Tetrahydrofolate dehydrogenase/cyclohydrolase, catalytic domain (PF00763)	8	8	38.6	34.278	0	23.799	274540000	N	Y	Y	N	N	N	0	0	3	1	4	5	1	2	3
PHCH_12982	MAPEG family (PF01124)	3	3	19	17.056	0	10.87	48282000	N	Y	Y	N	N	N	0	0	2	0	1	2	1	2	1
PHCH_12994	ATP synthase D chain, mitochondrial (ATP5H) (PF05873)	16	16	65	20.933	0	291.54	6733500000	Y	Y	Y	N	N	N	8	6	13	10	13	13	10	13	15
PHCH_12995	No Pfam domains	5	5	75.9	9.7359	0	15.991	79902000	Y	Y	Y	N	N	N	1	1	2	1	1	3	1	1	0
PHCH_13004	short chain dehydrogenase (PF00106)	10	9	60.9	28.912	0	119.94	1069600000	Y	Y	Y	N	N	N	0	1	4	3	9	10	0	2	8
PHCH_13019	No Pfam domains	7	7	53.8	17.097	0	50.353	215130000	Y	Y	Y	N	N	N	6	4	3	5	1	0	5	3	0
PHCH_13023	Lamin Tail Domain (PF00932);Intermediate filament protein (PF00038)	4	4	16.2	59.235	0	38.183	25615000	N	N	Y	N	N	N	0	0	4	0	0	0	0	3	1
PHCH_13025	No Pfam domains	5	5	18.7	53.572	0	19.329	17657000	N	Y	N	N	N	N	0	1	0	1	1	3	0	0	1
PHCH_13028	Actin (PF00022)	34	20	73.1	41.867	0	323.31	39259000000	Y	Y	Y	N	N	N	18	16	24	16	21	20	16	21	23
PHCH_13035	Myristoyl-CoA:protein N-myristoyltransferase, N-terminal domain (PF01233);Myristoyl-CoA:protein N-myristoyltransferase, C-terminal domain (PF02799)	16	16	55.6	50.331	0	72.641	410070000	N	Y	Y	N	N	N	0	0	2	0	11	10	1	2	8
PHCH_13040	tRNA synthetase class II core domain (G, H, P, S and T) (PF00587);Anticodon binding domain (PF03129)	7	7	21.8	55.891	0	15.077	249940000	N	Y	N	N	N	N	0	0	0	0	1	5	0	0	4
PHCH_13043	Thioredoxin (PF00085)	30	30	67.1	46.735	0	152.07	946040000	Y	Y	Y	N	N	N	7	6	20	7	9	11	8	14	16
PHCH_13044	Nucleotidyl transferase (PF00483)	4	4	20.6	36.229	0	22.629	50030000	N	Y	Y	N	N	N	0	0	3	0	2	2	0	3	2
PHCH_13060	CBS domain (PF00571);Stage II sporulation protein E (SpoIIE) (PF07228)	10	10	27	65.737	0	63.161	242870000	N	Y	N	N	N	N	0	0	1	0	6	8	0	0	5
PHCH_13065	C-terminal duplication domain of Friend of PRMT1 (PF13865)	3	3	23.8	16.146	0	23.002	33889000	Y	Y	N	N	N	N	2	2	1	2	1	1	2	0	0
PHCH_13070	MIF4G like (PF09088);MIF4G like (PF09090)	12	12	19.6	100.73	0	75.844	133970000	N	Y	Y	N	N	N	0	0	6	0	6	7	0	3	6
PHCH_13071	SHNi-TPR (PF10516)	5	5	19.4	42.303	0	24.43	51577000	N	Y	Y	N	N	N	0	0	3	0	2	2	0	1	3
PHCH_13073	Aldo/keto reductase family (PF00248)	2	2	7	55.226	0	7.4367	15429000	N	Y	N	N	N	N	0	0	0	0	1	1	0	0	1
PHCH_13096	Protein of unknown function (DUF1348) (PF07080)	6	6	40.7	21.3	0	15.853	145160000	Y	Y	Y	N	N	N	1	1	2	2	4	5	2	3	1
PHCH_13099	Arp2/3 complex, 34 kD subunit p34-Arc (PF04045)	10	10	35.6	34.195	0	110.06	375180000	Y	Y	Y	N	N	N	1	1	3	1	8	9	1	1	6
PHCH_13106	MYND finger (PF01753)	8	8	25	61.726	0	37.244	48889000	N	Y	N	N	N	N	0	0	0	0	2	5	0	0	3
PHCH_13109	Histidine biosynthesis protein (PF00977)	6	6	37.3	28.645	0	65.848	50295000	Y	Y	Y	N	N	N	1	1	2	1	2	3	0	1	2
PHCH_13117	RNA recognition motif. (a.k.a. RRM, RBD, or RNP domain) (PF00076)	4	4	28.4	22.231	0	20.697	81429000	Y	Y	Y	N	N	N	1	2	2	2	1	2	2	2	1
PHCH_13123	Tetratricopeptide repeat (PF13424)	2	2	9.5	36.183	0	5.6275	9179900	N	Y	N	N	N	N	0	0	0	0	1	1	0	0	1
PHCH_13124	No Pfam domains	8	8	3.8	280.82	0	27.428	16822000	N	Y	Y	N	N	N	1	0	0	1	1	3	1	0	2
PHCH_13137	PAS fold (PF00989);PAS fold (PF08448)	6	1	10.3	199.44	0	35.902	97283000	N	Y	N	N	N	N	0	0	2	0	5	5	0	0	5
PHCH_13144	No Pfam domains	3	3	30.4	15.039	0	8.2862	238490000	Y	Y	Y	N	N	N	2	2	3	2	3	1	2	3	2
PHCH_13150	NADH-ubiquinone oxidoreductase MWFE subunit (PF15879)	2	2	22.1	7.741	0	5.5529	204980000	Y	Y	Y	N	N	N	1	1	1	1	1	1	2	1	1
PHCH_13151	Zinc knuckle (PF00098)	5	5	47.9	10.844	0	67.19	2534700000	Y	Y	Y	N	N	N	4	4	4	4	4	2	4	3	5
PHCH_13153	ThiF family (PF00899);Ubiquitin-activating enzyme active site (PF10585);Ubiquitin-activating enzyme E1 four-helix bundle (PF16191)	37	37	42.7	126.07	0	290.49	887640000	N	Y	Y	N	N	N	0	0	6	0	20	30	0	2	16
PHCH_13156	Calcineurin-like phosphoesterase (PF00149)	3	3	17.8	36.456	0	52.851	66052000	N	Y	N	N	N	N	0	0	0	0	1	3	0	0	2
PHCH_13163	Annexin (PF00191)	28	28	64.7	36.221	0	323.31	22881000000	Y	Y	Y	N	N	N	17	23	18	17	15	14	23	21	18
PHCH_13167	ABC transporter (PF00005);ABC transporter transmembrane region 2 (PF06472)	4	4	10.5	75.53	0	14.16	24894000	N	Y	N	N	N	N	0	0	0	0	2	3	0	0	2
PHCH_13191	Tim10/DDP family zinc finger (PF02953)	6	6	31.3	14.171	0	13.809	327220000	Y	Y	Y	N	N	N	1	2	5	3	3	1	4	2	3
PHCH_13199	Saposin-like type B, region 2 (PF03489)	22	22	24.4	148.27	0	127.1	631300000	Y	Y	Y	N	N	N	0	1	5	2	11	13	2	4	12
PHCH_13203	No Pfam domains	4	4	12.2	45.636	0	14.722	16410000	Y	N	N	N	N	N	3	2	2	2	0	0	0	1	0
PHCH_13211	Tetrapyrrole (Corrin/Porphyrin) Methylases (PF00590)	2	2	16.3	30.661	0	7.4433	25543000	N	Y	N	N	N	N	0	0	0	0	1	2	0	0	1
PHCH_13212	FKBP-type peptidyl-prolyl cis-trans isomerase (PF00254)	9	9	43.4	35.042	0	112.45	411690000	N	Y	Y	N	N	N	0	0	2	0	5	8	0	1	6
PHCH_13213	Myb-like DNA-binding domain (PF00249);Myb-like DNA-binding domain (PF13921)	11	11	37.7	55.956	0	81.024	204090000	Y	Y	Y	N	N	N	2	2	6	2	4	5	3	5	8
PHCH_13218	Thioesterase superfamily (PF03061)	7	7	25.5	41.094	0	17.981	75483000	N	Y	N	N	N	N	0	0	0	0	3	4	0	0	5
PHCH_13233	Leucine rich repeat (PF13855);Leucine Rich repeats (2 copies) (PF12799)	4	4	13.5	64.95	0	23.648	15654000	N	N	Y	N	N	N	0	0	4	0	0	0	1	3	1
PHCH_13234	No Pfam domains	10	10	74	11.715	0	67.191	727750000	Y	Y	Y	N	N	N	7	5	4	8	6	3	9	4	3
PHCH_13236	Gelsolin repeat (PF00626);Villin headpiece domain (PF02209)	64	64	68.9	96.942	0	323.31	14936000000	Y	Y	Y	N	N	N	19	21	48	25	36	35	28	41	45
PHCH_13238	Malic enzyme, NAD binding domain (PF03949);Malic enzyme, N-terminal domain (PF00390)	18	16	44.5	68.629	0	144.57	462870000	Y	Y	Y	N	N	N	2	1	2	2	10	12	2	1	10
PHCH_13240	Maintenance of mitochondrial structure and function (PF13012);JAB1/Mov34/MPN/PAD-1 ubiquitin protease (PF01398)	14	14	50.6	37.219	0	155.57	686450000	Y	Y	Y	N	N	N	1	1	8	0	8	8	2	2	9
PHCH_13241	Cysteine-rich secretory protein family (PF00188)	2	2	18	17.523	0	7.3422	13363000	N	Y	N	N	Y	N	0	0	0	0	1	1	0	0	0
PHCH_13245	WD domain, G-beta repeat (PF00400)	8	8	22	60.384	0	79.707	91773000	N	Y	Y	N	N	N	0	0	2	0	2	6	0	1	3
PHCH_13248	Methyltransferase domain (PF13649)	3	3	9.9	34.42	0	7.2476	10214000	N	Y	Y	N	N	N	0	0	0	2	1	0	1	1	1
PHCH_13268	Glycosyl hydrolase family 30 TIM-barrel domain (PF02055);Glycosyl hydrolase family 30 beta sandwich domain (PF17189);Ricin-type beta-trefoil lectin domain (PF00652)	13	13	56	40.6	0	137.01	567080000	N	Y	Y	N	N	N	0	0	4	1	6	10	1	4	7
PHCH_13269	Glycosyl hydrolase family 30 TIM-barrel domain (PF02055);Glycosyl hydrolase family 30 beta sandwich domain (PF17189);Ricin-type beta-trefoil lectin domain (PF00652)	13	12	27.5	77.006	0	51.026	153550000	Y	Y	Y	N	N	N	2	2	2	1	8	9	1	0	3
PHCH_13272	Glycosyl hydrolase family 30 TIM-barrel domain (PF02055);Ricin-type beta-trefoil lectin domain (PF00652)	8	8	22.4	58.12	0	58.37	278650000	Y	Y	Y	N	N	N	1	1	3	1	5	4	1	2	6
PHCH_13273	Haloacid dehalogenase-like hydrolase (PF13419)	8	8	37.4	33.527	0	106.62	194930000	Y	Y	Y	N	N	N	1	0	2	0	5	7	0	1	3
PHCH_13281	Dynamin family (PF00350)	10	10	32.5	58.532	0	73.482	223980000	N	Y	Y	N	N	N	0	0	0	0	7	8	0	1	9
PHCH_13285	PUA domain (PF01472);Pre-PUA-like domain (PF17832)	4	4	44	20.166	0	9.3539	68134000	N	Y	N	N	N	N	0	0	2	0	1	3	0	0	1
PHCH_13287	Protein kinase domain (PF00069)	6	5	15.3	51.72	0	19.347	61565000	N	Y	Y	N	N	N	0	0	1	0	1	4	0	1	4
PHCH_13300	Proteasome subunit A N-terminal signature (PF10584);Proteasome subunit (PF00227)	13	13	68.9	26.736	0	286.22	1365700000	N	Y	Y	N	N	N	0	0	4	1	10	11	0	2	8
PHCH_13301	Phosphoribulokinase / Uridine kinase family (PF00485)	2	2	11	35.324	0.00032227	3.3112	17941000	N	Y	N	N	N	N	0	0	0	0	1	1	0	0	2
PHCH_13302	Nuclear pore localisation protein NPL4 (PF11543);NPL4 family (PF05021)	9	9	32.7	47.779	0	60.075	221570000	Y	Y	Y	N	N	N	2	1	3	1	7	8	0	3	4
PHCH_13303	Domain of unknown function (DUF3523) (PF12037);ATPase family associated with various cellular activities (AAA) (PF00004)	14	14	30.5	65.885	0	76.396	462110000	Y	Y	Y	N	N	N	1	2	5	2	7	10	4	6	10
PHCH_13314	No Pfam domains	2	2	16.6	36.3	0	13.488	33813000	Y	Y	Y	N	N	N	1	0	1	1	1	2	1	1	1
PHCH_13318	HAD-hyrolase-like (PF13242);Haloacid dehalogenase-like hydrolase (PF13344)	3	3	11.7	34.883	0	6.3919	12440000	N	Y	N	N	Y	N	0	0	0	0	1	2	0	0	0
PHCH_13319	ADP-ribosylglycohydrolase (PF03747)	4	4	19.1	36.24	0	33.29	94048000	Y	Y	Y	N	N	N	0	2	3	2	3	2	1	2	3
PHCH_13323	V-ATPase subunit C (PF03223)	10	10	34.5	46.8	0	44.993	325260000	Y	Y	Y	N	N	N	2	1	2	1	5	6	2	2	6
PHCH_13329	Zinc-binding dehydrogenase (PF00107)	2	1	21.9	16.803	0	14.769	8886800	N	Y	N	N	N	N	0	0	0	0	2	2	0	0	1
PHCH_13332	No Pfam domains	11	11	17.3	81.716	0	55.292	170760000	N	Y	N	N	N	N	0	0	5	0	4	8	0	0	2
PHCH_13340	Initiation factor 2 subunit family (PF01008)	4	4	20.3	39.745	0	41.038	79302000	N	Y	N	N	N	N	0	0	0	0	4	4	0	0	2
PHCH_13351	Adenylosuccinate synthetase (PF00709)	7	7	24.6	30.172	0	78.027	339660000	N	Y	Y	N	N	N	0	0	2	0	3	5	2	3	5
PHCH_13353	Myo-inositol-1-phosphate synthase (PF01658);Myo-inositol-1-phosphate synthase (PF07994)	43	43	65.4	56.852	0	323.31	15381000000	Y	Y	Y	N	N	N	28	31	33	22	26	22	30	31	21
PHCH_13354	Degradation arginine-rich protein for mis-folding (PF10208)	4	4	22.9	19.122	0	10.383	43068000	N	N	Y	N	N	N	0	0	2	0	0	2	0	3	2
PHCH_13355	Putative GTPase activating protein for Arf (PF01412)	11	11	41	45.224	0	54.765	165750000	Y	Y	Y	N	N	N	3	5	7	6	2	2	5	5	5
PHCH_13357	No Pfam domains	4	4	46.6	8.1195	0	20.423	128310000	Y	Y	Y	N	N	N	2	1	2	2	2	0	1	3	2
PHCH_13368	Ribosomal protein L44 (PF00935)	4	4	33.7	12.146	0	17.663	1221200000	Y	Y	Y	N	N	N	3	3	2	3	3	2	3	3	2
PHCH_13376	Dynein light chain type 1 (PF01221)	3	3	46.1	10.366	0	17.599	51667000	N	Y	Y	N	N	N	0	0	0	0	2	2	0	1	2
PHCH_13377	Histone deacetylase domain (PF00850)	3	3	4.9	86.314	0	11.455	14764000	N	N	Y	N	N	N	0	0	3	0	0	0	0	1	1
PHCH_13402	AMP-binding enzyme C-terminal domain (PF13193);AMP-binding enzyme (PF00501)	11	11	28.7	61.91	0	62.503	164300000	N	Y	Y	N	N	N	0	0	1	1	7	7	0	1	5
PHCH_13403	Cytidine and deoxycytidylate deaminase zinc-binding region (PF00383)	3	3	36.6	15.891	0	10.462	36026000	N	Y	Y	N	N	N	0	0	1	0	1	1	0	1	2
PHCH_13406	No Pfam domains	2	1	43.4	8.673	0	17.345	140310000	N	Y	N	N	N	N	0	0	1	0	2	2	0	0	1
PHCH_13408	Beta2-adaptin appendage, C-terminal sub-domain (PF09066);Adaptin N terminal region (PF01602)	13	13	21.8	94.124	0	112.65	269460000	N	Y	N	N	N	N	0	0	1	0	8	12	0	0	5
PHCH_13423	Mitochondrial glycoprotein (PF02330)	9	9	43.3	26.909	0	88.528	794420000	N	Y	N	N	N	N	0	0	3	0	7	8	0	0	7
PHCH_13424	STI1 domain (PF17830);Tetratricopeptide repeat (PF13181);Tetratricopeptide repeat (PF13432)	11	11	22.6	46.382	0	58.75	381550000	Y	Y	Y	N	N	N	5	5	9	6	6	5	7	7	7
PHCH_13434	Ribosomal protein L21e (PF01157)	14	14	59.4	18.262	0	49.9	1085600000	Y	Y	Y	N	N	N	4	5	10	4	4	3	6	8	5
PHCH_13436	Alanine racemase, N-terminal domain (PF01168)	4	4	20.5	25.706	0	16.858	17298000	N	Y	N	N	N	N	0	0	0	0	4	1	0	0	1
PHCH_13442	Aspartyl/Asparaginyl beta-hydroxylase (PF05118);Methyltransferase domain (PF08241)	11	11	28.7	63.42	0	78.185	156010000	N	Y	Y	N	N	N	0	0	5	1	3	6	1	4	7
PHCH_13444	No Pfam domains	4	4	31.6	27.064	0	10.955	46880000	Y	Y	Y	N	N	N	0	1	1	0	2	3	0	1	1
PHCH_13446	No Pfam domains	17	17	79.2	19.889	0	79.918	640070000	Y	Y	Y	N	N	N	10	12	7	10	7	4	14	6	3
PHCH_13449	Prefoldin subunit (PF02996)	5	5	29	23.687	0	42.53	113810000	Y	Y	Y	N	N	N	1	1	0	1	2	4	1	1	2
PHCH_13451	Zinc-ribbon like family (PF17034)	3	3	3	142.42	0	4.3547	5375000	N	Y	N	N	Y	N	0	0	0	0	2	1	0	0	0
PHCH_13478	ARP2/3 complex 20 kDa subunit (ARPC4) (PF05856)	9	9	58	19.78	0	32.658	594110000	Y	Y	Y	N	N	N	3	2	4	3	8	7	3	3	5
PHCH_13482	tRNA synthetases class I (W and Y) (PF00579)	5	5	21.1	46.683	0	24.298	87704000	Y	Y	Y	N	N	N	0	1	3	1	1	2	0	2	3
PHCH_13493	FYVE zinc finger (PF01363)	8	8	22.5	85.509	0	55.484	74667000	Y	Y	Y	N	N	N	1	2	5	1	0	2	2	5	3
PHCH_13494	Phosphopantetheine attachment site (PF00550);AMP-binding enzyme (PF00501)	3	3	7.4	81.6	0	23.267	42369000	Y	Y	Y	N	N	N	0	1	1	0	1	2	1	0	3
PHCH_13501	No Pfam domains	6	6	58.8	8.9333	0	24.895	1205000000	Y	Y	Y	N	N	N	2	2	5	2	3	2	2	4	2
PHCH_13506	Syntaxin-like protein (PF14523)	5	5	17.2	29.148	0	32.493	115240000	Y	Y	Y	N	N	N	0	1	3	2	3	2	1	1	3
PHCH_13507	AIR synthase related protein, N-terminal domain (PF00586);AIR synthase related protein, C-terminal domain (PF02769)	12	12	53.1	42.03	0	86.588	1233500000	Y	Y	Y	N	N	N	4	2	7	3	7	9	2	4	8
PHCH_13520	Phosphoenolpyruvate carboxykinase (PF01293)	43	43	73.3	62.947	0	323.31	6800700000	Y	Y	Y	N	N	N	12	15	26	20	24	24	16	23	34
PHCH_13539	Glucokinase (PF02685)	12	11	62.8	21.495	0	146.67	2141700000	Y	Y	Y	N	N	N	4	1	8	5	7	6	4	6	8
PHCH_13541	Pyridoxal-dependent decarboxylase conserved domain (PF00282)	4	4	11	65.941	0	10.668	32700000	N	Y	N	N	N	N	0	0	0	0	4	2	0	0	2
PHCH_13553	Eukaryotic porin (PF01459)	19	19	76.2	30.554	0	211.03	3216400000	Y	Y	Y	N	N	N	7	11	15	9	11	10	8	15	10
PHCH_13554	CS domain (PF04969);N-terminal conserved domain of Nudc. (PF14050)	4	4	17.6	35.244	0	14.127	54106000	N	Y	N	N	N	N	0	0	2	0	1	2	0	0	2
PHCH_13558	Mitochondrial ribosomal protein mL59 (PF18126)	2	2	17.7	14.786	0	7.2358	40996000	N	Y	N	N	N	N	0	1	0	1	1	2	0	0	1
PHCH_13563	No Pfam domains	4	4	55.7	12.061	0	22.632	187110000	Y	Y	Y	N	N	N	1	2	3	2	3	4	0	2	3
PHCH_13569;PHCH_13568	Phosphorylase superfamily (PF01048)	2	2	11.4	32.77	0	40.9	39364000	N	Y	Y	N	N	N	0	0	1	0	1	1	0	2	2
PHCH_13570	Snf7 (PF03357)	5	5	32.5	23.109	0	80.548	46227000	N	Y	Y	N	N	N	0	0	3	0	1	3	1	1	3
PHCH_13572	Translationally controlled tumour protein (PF00838)	7	7	45	20.014	0	112.69	864490000	N	Y	Y	N	N	N	0	0	3	0	5	5	0	1	5
PHCH_13577	Complex 1 protein (LYR family) (PF05347)	4	4	38.5	11.74	0	10.283	27679000	Y	Y	Y	N	N	N	2	2	0	2	1	1	2	1	0
PHCH_13578	Protein of unknown function (DUF410) (PF04190)	7	7	27.1	34.913	0	43.957	158190000	N	Y	Y	N	N	N	0	0	1	0	6	5	0	1	3
PHCH_13585	Pyridoxal-dependent decarboxylase conserved domain (PF00282)	12	12	35.5	60.092	0	40.19	99753000	N	Y	Y	N	N	N	0	0	1	0	8	8	0	2	1
PHCH_13586	Sin-like protein conserved region (PF04801)	2	2	6.4	45.916	0.0024361	2.4636	11698000	N	N	Y	N	N	N	0	0	1	1	0	0	1	1	1
PHCH_13591	Ribosomal protein S19e (PF01090)	15	15	80.5	17.383	0	110.16	4129900000	Y	Y	Y	N	N	N	9	9	10	8	7	6	10	11	8
PHCH_13592	NOP5NT (NUC127) domain (PF08156);snoRNA binding domain, fibrillarin (PF01798)	19	19	51	55.075	0	104.45	693620000	N	Y	Y	N	N	N	0	0	12	1	9	12	2	8	12
PHCH_13593	Protein of unknown function (DUF2012) (PF09430)	4	4	27.9	21.568	0	26.726	59975000	N	Y	N	N	N	N	0	0	0	0	2	4	0	0	2
PHCH_13598	DEAD/DEAH box helicase (PF00270)	30	30	41	125.11	0	216.7	542930000	Y	Y	Y	N	N	N	2	1	9	2	15	15	2	7	16
PHCH_13599	N-terminal domain of ribose phosphate pyrophosphokinase (PF13793);Phosphoribosyl synthetase-associated domain (PF14572)	6	6	23.9	42.38	0	36.949	80126000	N	Y	N	N	N	N	0	0	2	0	5	3	0	0	4
PHCH_13601	Protein kinase domain (PF00069);NAF domain (PF03822)	8	8	25.1	51.623	0	93.633	384300000	N	Y	Y	N	N	N	0	0	3	0	5	5	0	1	8
PHCH_13602	CobW/HypB/UreG, nucleotide-binding domain (PF02492);Cobalamin synthesis protein cobW C-terminal domain (PF07683)	6	6	21.7	44.675	0	31.201	106280000	N	Y	N	N	N	N	0	0	1	0	5	5	0	0	3
PHCH_13615	Protein tyrosine kinase (PF07714)	2	2	5.5	59.347	0	4.9436	20736000	N	Y	N	N	Y	N	0	0	0	0	1	2	0	0	0
PHCH_13616	Tripeptidyl peptidase II (PF12580);Subtilase family (PF00082)	34	34	39.7	137.96	0	250.73	787930000	Y	Y	Y	N	N	N	3	2	11	4	17	20	4	12	15
PHCH_13621	ATP synthase alpha/beta family, nucleotide-binding domain (PF00006)	4	4	14.5	70.778	0	36.621	39852000	N	Y	N	N	N	N	0	0	0	0	1	3	0	0	2
PHCH_13652	Fatty acid synthase type I helical domain (PF18314)	10	9	34.1	36.832	0	107.98	503120000	N	Y	Y	N	N	N	0	0	3	0	6	8	0	3	4
PHCH_13654	Got1/Sft2-like family (PF04178)	8	8	25.6	29.342	0	35.324	511450000	Y	Y	Y	N	N	N	5	6	6	4	3	1	7	4	4
PHCH_13657	PCI domain (PF01399)	2	2	5.5	54.679	0	4.1894	5068500	N	Y	N	N	Y	N	0	0	0	0	1	1	0	0	0
PHCH_13658	Phosphomethylpyrimidine kinase (PF08543)	2	2	7.9	50.39	0	6.4725	14610000	N	Y	N	N	N	N	0	0	0	0	1	2	0	0	1
PHCH_13661	Protein kinase domain (PF00069)	2	2	5.4	67.006	0	5.9739	3729100	N	N	Y	N	N	Y	0	0	0	0	0	0	0	2	1
PHCH_13664	Patched family (PF02460)	4	4	6.1	115.41	0	9.7856	39758000	N	Y	Y	N	N	N	2	0	0	0	2	2	1	1	0
PHCH_13666	PCI domain (PF01399)	6	6	21.8	46.298	0	44.87	101100000	N	Y	N	N	N	N	0	0	0	0	5	4	0	0	2
PHCH_13692	Peroxidase, family 2 (PF01328)	7	7	31.9	27.435	0	87.041	633460000	Y	Y	Y	N	N	N	3	1	5	3	5	4	4	2	4
PHCH_13694	Rab-GTPase-TBC domain (PF00566)	2	2	5.7	100.84	0	28.774	31439000	Y	Y	Y	N	N	N	0	1	2	1	0	1	1	2	1
PHCH_13700	DAHP synthetase I family (PF00793)	3	2	20.1	40.975	0	47.056	211760000	Y	Y	Y	N	N	N	1	1	2	1	0	3	1	2	1
PHCH_13702	Chorismate synthase (PF01264)	16	16	42.8	49.222	0	104.77	494400000	Y	Y	Y	N	N	N	6	5	13	6	5	6	7	6	10
PHCH_13704	Glutaredoxin (PF00462)	8	8	49.1	19.533	0	45.356	548550000	Y	Y	Y	N	N	N	2	2	4	3	6	5	1	2	7
PHCH_13708	Protein phosphatase 2C (PF00481)	9	9	35.4	32.215	0	31.852	164940000	Y	Y	N	N	N	N	1	0	1	0	3	6	0	0	6
PHCH_13712	Pyridine nucleotide-disulphide oxidoreductase (PF07992);Pyridine nucleotide-disulphide oxidoreductase, dimerisation domain (PF02852)	14	14	38.7	60.879	0	48.264	228910000	Y	Y	Y	N	N	N	1	1	2	1	9	10	1	1	6
PHCH_13713	RNA recognition motif. (a.k.a. RRM, RBD, or RNP domain) (PF00076)	4	4	12.3	65.85	0	12.599	17341000	N	N	Y	N	N	N	0	0	2	0	0	0	1	1	2
PHCH_13715	Thiolase, C-terminal domain (PF02803);Thiolase, N-terminal domain (PF00108)	16	16	66.7	43.773	0	219.01	989550000	Y	Y	Y	N	N	N	3	2	4	3	13	13	2	2	8
PHCH_13722	ThiF family (PF00899)	4	4	11.8	45.03	0	18.754	56781000	N	Y	N	N	N	N	0	0	1	0	3	4	0	0	2
PHCH_13750	Ribosomal protein S2 (PF00318)	20	20	61.9	31.071	0	323.31	8225000000	Y	Y	Y	N	N	N	7	9	12	9	12	13	8	9	12
PHCH_13751	PWWP domain (PF00855)	17	17	27.5	85.364	0	71.486	138710000	Y	Y	Y	N	N	N	2	2	10	3	3	4	2	6	5
PHCH_13752	Cofilin/tropomyosin-type actin-binding protein (PF00241)	7	7	26.8	37.538	0	93.119	201570000	N	Y	Y	N	N	N	0	0	1	0	5	5	0	1	5
PHCH_13753	SRP19 protein (PF01922)	5	5	31.1	28.583	0	19.726	96089000	Y	Y	Y	N	N	N	2	1	2	2	2	2	1	2	2
PHCH_13762	Proteasome assembly chaperone 4 (PF16094)	4	4	23.3	30.097	0	11.707	24379000	N	Y	N	N	N	N	0	0	1	0	1	4	0	0	1
PHCH_13771	Electron transfer flavoprotein-ubiquinone oxidoreductase, 4Fe-4S (PF05187)	29	29	56.7	66.672	0	279.78	2518900000	Y	Y	Y	N	N	N	4	5	11	5	14	20	7	9	22
PHCH_13781	Basic region leucine zipper (PF07716)	2	2	25.3	20.112	0	18.298	10790000	N	N	Y	N	N	N	0	0	0	2	0	0	2	1	1
PHCH_13798	Putative auto-transporter adhesin, head GIN domain (PF10988)	14	14	26.5	87.21	0	107.47	1002400000	Y	Y	Y	N	N	N	4	3	4	4	10	12	3	3	5
PHCH_13799	Myb-like DNA-binding domain (PF00249);Myb-like DNA-binding domain (PF13921)	4	4	6	80.813	0	5.8366	30695000	N	Y	N	N	N	N	0	0	1	0	1	2	0	0	2
PHCH_13810	tRNA synthetases class I (E and Q), anti-codon binding domain (PF03950);WHEP-TRS domain (PF00458);tRNA synthetases class I (E and Q), catalytic domain (PF00749);Glutathione S-transferase, C-terminal domain (PF00043)	62	62	72.9	97.443	0	323.31	5432500000	Y	Y	Y	N	N	N	9	10	30	10	37	41	10	20	36
PHCH_13811	Adaptor complexes medium subunit family (PF00928);Clathrin adaptor complex small chain (PF01217)	7	7	21.9	48.783	0	23.398	97899000	N	Y	Y	N	N	N	0	0	2	0	4	5	0	1	2
PHCH_13814	tRNA synthetases class I (I, L, M and V) (PF00133);Anticodon-binding domain of tRNA (PF08264)	5	5	7.6	116.91	0	21.461	23054000	N	Y	N	N	N	N	0	0	0	0	2	1	0	0	2
PHCH_13819	No Pfam domains	3	2	8	38.26	0	3.6682	7437400	N	Y	N	N	N	N	0	0	1	0	1	2	0	0	2
PHCH_13825	Gelsolin repeat (PF00626);Sec23/Sec24 beta-sandwich domain (PF08033);Sec23/Sec24 helical domain (PF04815);Sec23/Sec24 zinc finger (PF04810);Sec23/Sec24 trunk domain (PF04811)	11	11	17.2	98.71	0	42.909	133590000	Y	Y	Y	N	N	N	0	1	2	0	5	6	0	1	5
PHCH_13829	Oxidoreductase FAD-binding domain (PF00970);Oxidoreductase NAD-binding domain (PF00175);Globin (PF00042)	6	6	20	52.241	0	9.7133	44286000	N	Y	N	N	N	N	0	1	0	0	2	3	0	0	0
PHCH_13867	Sugar (and other) transporter (PF00083)	2	2	7.3	55.263	0	20.83	25242000	N	Y	N	N	Y	N	0	0	0	0	2	1	0	0	0
PHCH_13869	NAD(P)H-binding (PF13460)	25	16	65.3	35.44	0	322.26	3828300000	N	Y	Y	N	N	N	0	0	7	1	14	12	1	5	22
PHCH_13870	NAD(P)H-binding (PF13460)	21	12	65.6	35.479	0	138.52	559440000	Y	Y	Y	N	N	N	0	1	6	1	12	9	2	5	11
PHCH_13871	PAN domain (PF14295)	16	16	87	35.02	0	323.31	3909200000	Y	Y	Y	N	N	N	10	7	11	11	11	8	10	10	8
PHCH_13882	No Pfam domains	6	6	10.6	107.54	0	36.848	51351000	N	Y	Y	N	N	N	0	0	1	0	5	2	0	1	4
PHCH_13892	Dual specificity phosphatase, catalytic domain (PF00782);C2 domain of PTEN tumour-suppressor protein (PF10409)	14	14	25.3	78.427	0	43.476	114600000	Y	Y	Y	N	N	N	1	1	9	2	3	4	3	5	6
PHCH_13893	DRTGG domain (PF07085);AAA domain (PF13500);Phosphate acetyl/butaryl transferase (PF01515)	44	31	69.7	82.754	0	323.31	3137900000	Y	Y	Y	N	N	N	11	13	18	15	29	31	11	17	31
PHCH_13894	DRTGG domain (PF07085);AAA domain (PF13500);Phosphate acetyl/butaryl transferase (PF01515)	49	36	70.5	83.006	0	323.31	8758700000	Y	Y	Y	N	N	N	15	16	27	20	29	31	21	24	37
PHCH_13899	Histidinol dehydrogenase (PF00815)	12	12	40.9	43.533	0	224.51	314650000	Y	Y	Y	N	N	N	2	3	7	2	6	7	4	3	7
PHCH_13913	No Pfam domains	2	2	18.5	18.09	0.00032884	3.531	5820000	N	Y	N	N	Y	N	0	0	0	0	1	1	0	0	0
PHCH_13914	Choline/Carnitine o-acyltransferase (PF00755)	16	16	34.9	70.805	0	323.31	629960000	N	Y	N	N	N	N	0	0	0	1	10	13	0	0	4
PHCH_13915	Methyltransferase domain (PF13649)	4	4	24.4	26.664	0	10.854	25797000	N	Y	N	N	Y	N	0	0	0	0	1	4	0	0	0
PHCH_13927	Histidine kinase-, DNA gyrase B-, and HSP90-like ATPase (PF02518);Hsp90 protein (PF00183)	45	42	59.9	80.455	0	323.31	16260000000	Y	Y	Y	N	N	N	8	7	28	7	24	25	9	22	39
PHCH_13928	Importin-beta N-terminal domain (PF03810);Exportin 1-like protein (PF08389)	12	12	16	115.71	0	77.707	213920000	N	Y	Y	N	N	N	0	0	2	0	9	8	0	1	5
[truncated: 593 more rows]

## Sheet: Phytophthora gonapodyides
Majority protein IDs	Pfam annotation(s)	Peptides	Unique peptides	Sequence coverage [%]	Mol. weight [kDa]	Q-value	Score	Intensity	Present in Heat	Present in Normal	Present in Oxidative	Unique Heat	Unique Normal	Unique Oxidative	Peptides heat_1	Peptides heat_2	Peptides heat_3	Peptides normal_1	Peptides normal_2	Peptides normal_3	Peptides oxidative_1	Peptides oxidative_2	Peptides oxidative_3
PHGO_00006	Protein kinase domain (PF00069);PH domain (PF00169)	15	15	13.9	174.76	0	37.856	237880000	Y	Y	Y	N	N	N	4	3	5	1	7	2	8	8	5
PHGO_00021	AMMECR1 (PF01871)	2	2	14.7	22.561	0	4.5461	17202000	N	N	Y	N	N	N	0	0	0	0	0	1	2	1	1
PHGO_00022	Kinesin motor domain (PF00225)	4	4	4.1	171.31	0	10.548	29731000	Y	Y	Y	N	N	N	1	2	1	0	1	2	2	2	1
PHGO_00023	Mitochondrial biogenesis AIM24 (PF01987)	12	12	41.9	45.816	0	36.442	385780000	Y	Y	Y	N	N	N	4	5	5	2	3	5	8	4	5
PHGO_00024	Tubulin/FtsZ family, GTPase domain (PF00091);Tubulin C-terminal domain (PF03953)	22	22	68.6	50.112	0	323.31	8191600000	Y	Y	Y	N	N	N	17	17	18	9	18	18	21	18	16
PHGO_00030	EF-hand domain pair (PF13833);EF hand (PF13202);EF-hand domain pair (PF13499)	10	9	14.8	102.47	0	18.654	150250000	Y	Y	Y	N	N	N	4	5	5	2	5	3	6	6	1
PHGO_00032	Glutaredoxin (PF00462);Phosphoadenosine phosphosulfate reductase family (PF01507)	10	10	42.3	39.857	0	38.37	169800000	Y	Y	Y	N	N	N	2	2	7	2	6	3	9	2	5
PHGO_00049	Skp1 family, dimerisation domain (PF01466);Skp1 family, tetramerisation domain (PF03931)	10	10	58.7	20.078	0	162.25	2029700000	Y	Y	Y	N	N	N	5	7	8	5	8	9	9	9	8
PHGO_00055;PHGO_12078	Regulatory subunit of type II PKA R-subunit (PF02197);Guanylate kinase (PF00625)	9	9	50.9	29.881	0	106.29	1192500000	Y	Y	Y	N	N	N	5	4	5	4	6	6	5	5	8
PHGO_00056	Ankyrin repeats (3 copies) (PF12796)	5	5	22.1	42.258	0	33.01	190300000	Y	Y	Y	N	N	N	4	3	4	3	4	4	3	2	0
PHGO_00057	RING-H2 zinc finger domain (PF12678)	2	2	21.9	18.402	0	4.2415	10458000	N	Y	N	N	N	N	0	0	0	1	0	1	1	0	0
PHGO_00082	Ribosomal protein L11 methyltransferase (PrmA) (PF06325)	3	3	15.2	43.816	0	7.856	53853000	Y	Y	Y	N	N	N	1	1	1	1	2	3	3	2	1
PHGO_00084	alpha/beta hydrolase fold (PF00561)	10	8	35.8	47.551	0	45.703	465010000	Y	Y	Y	N	N	N	5	6	5	0	3	2	8	5	3
PHGO_00087;PHGO_02112	No Pfam domains	3	2	41.4	7.7408	0	3.5746	115880000	Y	Y	Y	N	N	N	1	1	1	1	1	2	3	2	1
PHGO_00092	Glycosyl hydrolase family 30 TIM-barrel domain (PF02055);Ricin-type beta-trefoil lectin domain (PF00652)	10	9	22.7	70.582	0	29.871	175310000	Y	Y	Y	N	N	N	1	1	4	1	4	6	7	4	4
PHGO_00093	Glycosyl hydrolase family 30 beta sandwich domain (PF17189);Ricin-type beta-trefoil lectin domain (PF00652)	5	5	64.7	17.515	0	31.16	274430000	Y	Y	Y	N	N	N	2	2	2	1	1	3	1	2	4
PHGO_00101	Diacylglycerol acyltransferase (PF03982)	7	7	26.4	40.87	0	17.118	108970000	Y	Y	Y	N	N	N	3	5	4	1	3	3	2	4	1
PHGO_00112	26S proteasome subunit RPN6 C-terminal helix domain (PF18503);26S proteasome regulatory subunit RPN6 N-terminal domain (PF18055);PCI domain (PF01399)	13	13	37	49.991	0	42.754	1469200000	Y	Y	Y	N	N	N	7	8	8	6	8	11	10	8	9
PHGO_00119	Nicastrin small lobe (PF18266);Nicastrin (PF05450)	2	2	3.7	82.785	0	2.9564	6636900	N	N	Y	N	N	N	0	0	0	0	0	1	1	0	1
PHGO_00128	CBS domain (PF00571);Pyridoxal-phosphate dependent enzyme (PF00291)	15	14	48.3	56.108	0	92.179	1025500000	Y	Y	Y	N	N	N	11	11	11	4	7	9	12	12	8
PHGO_00131	N-terminal half of MaoC dehydratase (PF13452);MaoC like domain (PF01575)	7	7	31.8	32.709	0	38.721	203160000	Y	Y	Y	N	N	N	0	1	3	1	0	5	5	0	4
PHGO_00132	Cytochrome b5-like Heme/Steroid binding domain (PF00173)	5	5	46.2	17.339	0	42.747	246350000	Y	Y	Y	N	N	N	3	3	4	1	4	4	4	4	4
PHGO_00142	Initiation factor 2 subunit family (PF01008)	5	5	16.3	61.15	0	14.873	99000000	Y	Y	Y	N	N	N	2	2	3	1	3	2	3	1	2
PHGO_00147	No Pfam domains	18	18	46.5	56.215	0	233.16	4837600000	Y	Y	Y	N	N	N	10	12	12	11	12	13	14	16	10
PHGO_00174	Zinc-binding dehydrogenase (PF00107);Alcohol dehydrogenase GroES-like domain (PF08240)	15	11	52.6	42.014	0	141.81	2020800000	Y	Y	Y	N	N	N	8	9	12	6	10	10	12	7	12
PHGO_00175	Arginosuccinate synthase (PF00764)	22	22	66	46.863	0	222.82	35648000000	Y	Y	Y	N	N	N	20	19	19	19	21	22	19	20	21
PHGO_00177	Proteasome subunit (PF00227)	11	11	67.5	22.256	0	94.339	1771200000	Y	Y	Y	N	N	N	10	8	9	7	8	11	10	9	9
PHGO_00180	CPSF A subunit region (PF03178);Mono-functional DNA-alkylating methyl methanesulfonate N-term (PF10433)	10	10	17.2	96.043	0	47.42	111420000	Y	Y	Y	N	N	N	2	4	4	1	2	3	6	2	5
PHGO_00186	Cation transport ATPase (P-type) (PF13246);Phospholipid-translocating ATPase N-terminal (PF16209);Phospholipid-translocating P-type ATPase C-terminal (PF16212)	5	5	6.2	148.54	0	5.3458	10899000	N	N	Y	N	N	N	0	0	0	0	0	2	3	0	1
PHGO_00188	Histone deacetylase domain (PF00850)	5	5	7.8	94.862	0	8.0344	228830000	Y	N	Y	N	N	N	1	0	1	0	1	0	2	2	1
PHGO_00199	No Pfam domains	3	3	10.3	60.606	0	7.4968	23767000	Y	N	N	N	N	N	0	1	2	0	0	1	1	0	0
PHGO_00200	60Kd inner membrane protein (PF02096)	2	2	5.4	40.406	0.0015576	1.9965	6602900	N	N	Y	N	N	Y	0	0	0	0	0	0	2	0	1
PHGO_00217	Enoyl-CoA hydratase/isomerase (PF00378)	2	2	23.5	24.471	0	3.8341	35112000	Y	Y	Y	N	N	N	1	0	2	1	0	1	2	2	1
PHGO_00225	PUA domain (PF01472);Pre-PUA-like domain (PF17832)	4	4	50.5	20.166	0	4.9886	67827000	Y	N	Y	N	N	N	1	0	1	0	0	1	4	1	1
PHGO_00227	Protein kinase domain (PF00069)	8	7	25.6	51.604	0	29.463	172720000	Y	Y	Y	N	N	N	2	3	4	1	2	5	4	4	3
PHGO_00229	No Pfam domains	4	4	4.8	67.715	0	37.357	4542400000	Y	Y	Y	N	N	N	3	3	4	3	3	3	3	3	4
PHGO_00242	Mitochondrial ATP synthase epsilon chain (PF04627)	2	2	27.6	8.3485	0	7.167	1446500000	Y	Y	Y	N	N	N	2	2	2	1	2	1	2	2	2
PHGO_00249	Rrp44-like cold shock domain (PF17216);Dis3-like cold-shock domain 2 (CSD2) (PF17849);S1 domain (PF17215);RNB domain (PF00773)	2	2	3.9	81.753	0	2.732	5796000	Y	N	N	Y	N	N	0	1	1	0	0	0	0	0	0
PHGO_00257	Ras family (PF00071)	6	6	39.9	24.571	0	28.66	479530000	Y	Y	Y	N	N	N	4	4	5	4	5	5	5	5	4
PHGO_00266	MA3 domain (PF02847);MIF4G domain (PF02854)	17	17	19.5	130.41	0	59.445	587970000	Y	Y	Y	N	N	N	5	5	8	5	8	10	11	9	8
PHGO_00269	No Pfam domains	2	2	30.3	13.306	0	10.231	380790000	Y	Y	Y	N	N	N	1	1	1	1	1	2	2	1	1
PHGO_00271	Transcription factor/nuclear export subunit protein 2 (PF11262);Transcription- and export-related complex subunit (PF11732);THO complex subunit 2 N-terminus (PF16134)	7	7	4.9	214.34	0	21.144	73663000	Y	Y	Y	N	N	N	2	2	3	1	2	2	7	3	2
PHGO_00272	Alpha/beta hydrolase family (PF12697)	3	3	9.8	37.846	0	5.1138	31812000	Y	N	Y	N	N	N	1	1	0	0	0	2	2	1	1
PHGO_00301	Ubiquitin carboxyl-terminal hydrolase (PF00443)	2	2	1.2	255.06	0.00064788	2.4546	15096000	Y	N	Y	N	N	N	1	0	1	0	2	0	0	1	1
PHGO_00308	Oxidoreductase family, NAD-binding Rossmann fold (PF01408);Putative oxidoreductase C terminal domain (PF08635)	11	6	29.5	41.081	0	66.198	4493300000	Y	Y	Y	N	N	N	3	1	6	3	6	9	8	2	8
PHGO_00320	No Pfam domains	3	3	24	19.083	0	4.5047	25489000	Y	Y	N	N	N	N	1	0	1	1	1	0	2	0	0
PHGO_00327	Myotubularin-like phosphatase domain (PF06602)	2	2	3.6	69.835	0.00096837	2.403	10364000	N	N	Y	N	N	N	0	1	0	0	1	0	1	1	1
PHGO_00339	Citrate synthase, C-terminal domain (PF00285)	19	19	53.7	51.598	0	323.31	12025000000	Y	Y	Y	N	N	N	15	16	15	10	16	17	18	14	18
PHGO_00346	RS4NT (NUC023) domain (PF08071);Ribosomal family S4e (PF00900);S4 domain (PF01479);40S ribosomal protein S4 C-terminus (PF16121)	17	17	51.7	29.63	0	57.708	17424000000	Y	Y	Y	N	N	N	13	15	15	11	15	14	16	14	13
PHGO_00351	ATP synthase D chain, mitochondrial (ATP5H) (PF05873)	15	15	62.3	20.905	0	180.92	11454000000	Y	Y	Y	N	N	N	10	9	12	11	11	13	14	12	14
PHGO_00353	Glucokinase (PF02685)	8	7	66.7	19.319	0	150.02	5460200000	Y	Y	Y	N	N	N	5	6	6	3	6	7	7	6	8
PHGO_00363	Glutathione S-transferase, N-terminal domain (PF13417);Glutaredoxin 2, C terminal domain (PF04399)	9	9	52.2	28.354	0	36.981	604540000	Y	Y	Y	N	N	N	3	4	5	4	4	5	7	4	4
PHGO_00371	Rhodanese-like domain (PF00581);Tetratricopeptide repeat (PF13181);Tetratricopeptide repeat (PF13432)	3	3	4.3	138.3	0	7.3106	35488000	Y	N	Y	N	N	N	2	2	2	0	0	2	1	1	0
PHGO_00386	S1 RNA binding domain (PF00575);Eukaryotic translation initiation factor 2 alpha subunit (PF07541)	12	12	49.9	38.3	0	66.85	1442500000	Y	Y	Y	N	N	N	6	6	5	2	5	9	10	6	5
PHGO_00399	SWIB/MDM2 domain (PF02201)	3	3	36.5	9.8695	0	6.7951	634820000	Y	Y	Y	N	N	N	1	2	2	2	2	3	3	2	2
PHGO_00412	Metallopeptidase family M24 (PF00557);zf-MYND-like zinc finger, mRNA-binding (PF15801)	7	2	50.6	25.386	0	8.9918	170310000	Y	Y	Y	N	N	N	5	6	4	3	4	3	5	5	3
PHGO_00436	No Pfam domains	2	1	46.3	6.4701	0	12.987	95601000	Y	Y	Y	N	N	N	2	2	1	2	2	1	2	2	1
PHGO_00437	No Pfam domains	2	2	14.7	22.173	0	6.5831	51980000	Y	Y	Y	N	N	N	1	0	1	0	1	1	1	1	1
PHGO_00446	EF hand (PF13202)	3	3	6.9	50.03	0.0015694	2.0911	12125000	Y	N	N	N	N	N	0	2	1	0	1	0	0	1	0
PHGO_00455	NAD dependent epimerase/dehydratase family (PF01370)	15	12	49.6	42.218	0	79.112	2854300000	Y	Y	Y	N	N	N	8	12	11	7	11	12	13	11	12
PHGO_00456	Inorganic H+ pyrophosphatase (PF03030)	14	14	24.4	75.091	0	291.34	14671000000	Y	Y	Y	N	N	N	10	13	12	10	10	11	12	11	11
PHGO_00480	CCCH-type zinc finger (PF18044);Pumilio-family RNA binding repeat (PF00806)	2	2	2.8	111.38	0	6.4557	23103000	Y	Y	Y	N	N	N	1	2	1	1	1	1	1	2	1
PHGO_00485	Peptidase family M3 (PF01432)	14	14	33.9	72.738	0	81.154	285270000	Y	Y	Y	N	N	N	4	5	8	4	4	5	7	6	6
PHGO_00512	HAD-hyrolase-like (PF13242);Haloacid dehalogenase-like hydrolase (PF13344)	4	4	13.9	45.173	0	6.1873	32426000	N	N	Y	N	N	N	0	0	1	0	2	0	4	0	2
PHGO_00517	Peptide methionine sulfoxide reductase (PF01625)	3	1	28.6	12.836	0	9.4824	206030000	Y	Y	Y	N	N	N	2	2	1	1	2	1	1	3	2
PHGO_00519	Methyltransferase domain (PF13649)	6	6	17.6	57.668	0	18.856	55040000	Y	Y	Y	N	N	N	2	2	1	0	1	3	2	3	1
PHGO_00529	E1-E2 ATPase (PF00122)	2	2	7.8	70.193	0	5.1491	55235000	Y	Y	Y	N	N	N	1	1	1	0	1	2	1	0	2
PHGO_00532	Cytochrome oxidase c subunit VIb (PF02297)	6	6	42.4	14.058	0	97.814	8226200000	Y	Y	Y	N	N	N	5	5	5	6	6	5	5	4	4
PHGO_00564	Calponin homology (CH) domain (PF00307)	23	23	37.4	99.977	0	134.3	1287500000	Y	Y	Y	N	N	N	10	11	11	6	12	13	19	14	13
PHGO_00572	FGGY family of carbohydrate kinases, N-terminal domain (PF00370)	2	2	2.5	76.309	0	3.9037	24631000	Y	Y	Y	N	N	N	1	1	2	1	1	1	1	1	1
PHGO_00573	Eukaryotic protein of unknown function (DUF842) (PF05811)	2	2	22.9	16.368	0	9.4716	101210000	Y	Y	Y	N	N	N	1	1	1	1	1	1	2	1	1
PHGO_00593	Succinate dehydrogenase/Fumarate reductase transmembrane subunit (PF01127)	2	2	22.6	17.786	0	7.8571	251480000	Y	Y	Y	N	N	N	1	1	1	0	1	2	1	1	2
PHGO_00597	Urease, gamma subunit (PF00547);Urease beta subunit (PF00699);Amidohydrolase family (PF01979);Urease alpha-subunit, N-terminal domain (PF00449)	14	14	40.7	75.384	0	147.81	587070000	Y	Y	Y	N	N	N	5	4	8	4	7	9	14	8	8
PHGO_00605	No Pfam domains	7	7	43.7	26.59	0	27.05	92651000	Y	Y	Y	N	N	N	0	1	1	1	1	4	7	1	3
PHGO_00612	Proteasomal ATPase OB C-terminal domain (PF16450);ATPase family associated with various cellular activities (AAA) (PF00004)	14	12	52.6	45.642	0	162.3	1207600000	Y	Y	Y	N	N	N	9	8	9	5	10	10	12	10	12
PHGO_00619	Ribosomal protein L13 (PF00572)	11	11	46.3	22.996	0	145.48	16008000000	Y	Y	Y	N	N	N	10	9	10	8	9	10	10	9	8
PHGO_00620	Protein kinase domain (PF00069)	10	10	17.5	101.03	0	27.864	136740000	Y	Y	Y	N	N	N	3	2	5	3	2	3	5	5	6
PHGO_00627	DEK C terminal domain (PF08766)	2	2	6.6	43.775	0	3.166	16941000	N	N	Y	N	N	N	0	1	0	0	0	0	0	1	1
PHGO_00629	Stress up-regulated Nod 19 (PF07712)	3	3	10.3	52.223	0	18.554	123160000	Y	Y	Y	N	N	N	1	2	1	2	2	3	2	1	3
PHGO_00635	Macro domain (PF01661)	3	3	12.5	25.398	0	3.6505	84290000	Y	Y	Y	N	N	N	2	3	1	0	2	1	2	1	1
PHGO_00636	Ankyrin repeats (3 copies) (PF12796)	3	3	21.2	23.886	0	7.0466	22261000	N	N	Y	N	N	N	0	0	1	0	0	2	2	0	1
PHGO_00643	AhpC/TSA family (PF00578);C-terminal domain of 1-Cys peroxiredoxin (PF10417)	8	2	51.5	21.884	0	68.172	3810500000	Y	Y	Y	N	N	N	6	8	7	7	7	6	7	6	8
PHGO_00648	DnaJ domain (PF00226);Domain of unknown function (DUF3395) (PF11875)	3	3	4.9	70.197	0	3.1365	13163000	N	N	Y	N	N	N	2	0	0	0	0	1	2	0	1
PHGO_00663	Cytochrome P450 (PF00067)	2	2	4.5	53.41	0	5.1056	46587000	Y	Y	Y	N	N	N	0	1	2	1	2	2	2	2	2
PHGO_00664	Aldehyde dehydrogenase family (PF00171)	7	2	58	17.616	0	9.7462	47574000	N	Y	Y	N	N	N	0	0	1	2	0	5	5	0	5
PHGO_00674	Protein of unknown function (DUF933) (PF06071);50S ribosome-binding GTPase (PF01926)	3	3	12.5	42.273	0	7.8328	18157000	Y	N	N	N	N	N	1	0	1	0	0	1	1	0	0
PHGO_00689	Protein phosphatase 2C (PF00481)	3	3	11.9	38.798	0	7.2832	11378000	Y	N	Y	N	N	N	1	1	0	0	1	0	2	1	0
PHGO_00695	Nuclear pore component (PF10168)	3	3	5.4	95.598	0	15.117	37270000	Y	Y	Y	N	N	N	0	1	1	0	1	1	2	2	1
PHGO_00706	Adenylylsulphate kinase (PF01583)	2	2	9.4	29.233	0	5.831	16528000	N	N	Y	N	N	N	0	0	0	0	0	1	2	1	0
PHGO_00708	Electron transfer flavoprotein domain (PF01012);Electron transfer flavoprotein FAD-binding domain (PF00766)	17	17	67	34.163	0	164.21	21596000000	Y	Y	Y	N	N	N	13	13	14	12	12	13	15	13	12
PHGO_00742	Myo-inositol-1-phosphate synthase (PF01658);Myo-inositol-1-phosphate synthase (PF07994)	22	22	48.5	56.865	0	288.32	20747000000	Y	Y	Y	N	N	N	20	20	20	17	18	19	19	19	18
PHGO_00744	Putative GTPase activating protein for Arf (PF01412)	2	2	11	45.401	0	3.6611	35531000	Y	Y	Y	N	N	N	1	1	1	0	1	1	1	2	0
PHGO_00750	Transcriptional regulator (PF01709)	4	4	18.5	25.457	0	45.206	293590000	Y	Y	Y	N	N	N	3	3	3	4	3	3	3	2	2
PHGO_00752	Rubisco LSMT substrate-binding (PF09273);SET domain (PF00856)	9	9	26.2	54.072	0	17.531	101740000	Y	Y	Y	N	N	N	2	1	2	1	3	3	5	2	5
PHGO_00778	Dynein heavy chain AAA lid domain (PF18198);Dynein heavy chain, N-terminal region 1 (PF08385);Dynein heavy chain AAA lid domain (PF17852);P-loop containing dynein motor region D4 (PF12780);AAA+ lid domain (PF17857);Dynein heavy chain region D6 P-loop domain (PF03028);Microtubule-binding stalk of dynein motor (PF12777);Dynein heavy chain C-terminal domain (PF18199);Dynein heavy chain, N-terminal r…	2	2	0.9	507.66	0.0041966	1.611	47479000	Y	Y	N	N	N	N	1	1	0	1	0	2	0	1	0
PHGO_00793	NADPH-dependent FMN reductase (PF03358)	8	8	60.8	21.257	0	48.021	688360000	Y	Y	Y	N	N	N	3	4	5	1	4	4	7	2	6
PHGO_00794	PAN domain (PF14295)	7	7	33.6	41.181	0	71.343	370600000	Y	Y	Y	N	N	N	2	4	4	3	5	6	7	5	5
PHGO_00805	No Pfam domains	2	2	31.8	11.605	0	12.213	598050000	Y	Y	Y	N	N	N	2	2	2	0	2	2	2	2	2
PHGO_00814	Methyltransferase domain (PF13489)	4	4	23.6	29.591	0	10.23	42808000	N	Y	Y	N	N	N	1	0	0	1	2	1	2	2	2
PHGO_00819	Coatomer WD associated region (PF04053);WD domain, G-beta repeat (PF00400);Coatomer (COPI) alpha subunit C-terminus (PF06957)	43	42	52	137.15	0	271.3	2683800000	Y	Y	Y	N	N	N	16	21	24	18	20	28	30	19	22
PHGO_00832	GHMP kinases N terminal domain (PF00288);GHMP kinases C terminal (PF08544)	9	9	42.7	31.991	0	51.622	994360000	Y	Y	Y	N	N	N	6	5	7	3	6	7	8	8	7
PHGO_00854	No Pfam domains	6	4	19.4	45.159	0	22.356	158830000	Y	Y	Y	N	N	N	2	4	4	1	3	1	5	3	3
PHGO_00863	DnaJ domain (PF00226);NUDIX domain (PF00293)	2	2	4.4	75.701	0	9.5502	36785000	Y	Y	Y	N	N	N	1	1	2	1	1	1	1	1	1
PHGO_00866	Elongation factor Tu GTP binding domain (PF00009);Elongation factor G, domain IV (PF03764);Elongation Factor G, domain II (PF14492);Elongation factor Tu domain 2 (PF03144);Elongation factor G C-terminus (PF00679)	10	10	22.2	84.44	0	78.643	424770000	Y	Y	Y	N	N	N	4	5	6	4	5	6	9	6	5
PHGO_00869	Phosphofructokinase (PF00365)	27	27	67.5	55.287	0	323.31	13397000000	Y	Y	Y	N	N	N	16	20	21	13	23	23	24	23	22
PHGO_00879	PH domain (PF00169);C2 domain (PF00168);Protein of unknown function (DUF1765) (PF08578)	2	2	2.3	156.94	0.00066269	2.6927	9015800	Y	N	N	N	N	N	1	0	2	0	0	0	0	2	0
PHGO_00880	Glucokinase (PF02685)	10	5	30.9	38.697	0	114.82	18538000000	Y	Y	Y	N	N	N	9	8	8	9	9	9	10	8	8
PHGO_00885	Acyl-CoA dehydrogenase, C-terminal domain (PF00441)	2	2	34.3	10.989	0	40.319	517910000	Y	Y	Y	N	N	N	1	1	2	1	2	2	2	2	2
PHGO_00889	No Pfam domains	3	3	14.1	27.88	0	27.617	173240000	Y	Y	Y	N	N	N	2	2	2	2	2	3	2	2	3
PHGO_00893	Fms-interacting protein/Thoc5 (PF09766)	4	4	9	83.21	0	12.408	33401000	Y	Y	Y	N	N	N	1	1	2	0	1	1	4	1	1
PHGO_00894	No Pfam domains	4	4	32.8	15.353	0	9.4866	183350000	Y	Y	Y	N	N	N	2	2	3	2	2	3	2	4	2
PHGO_00944	No Pfam domains	2	1	16.9	21.17	0	29.603	100700000	Y	Y	Y	N	N	N	2	2	2	2	2	2	2	2	2
PHGO_00946	No Pfam domains	7	6	57.4	19.108	0	82.661	4142600000	Y	Y	Y	N	N	N	7	7	7	5	7	6	6	7	7
PHGO_00952	ETC complex I subunit conserved region (PF04716)	3	3	30.2	13.441	0	66.523	1510500000	Y	Y	Y	N	N	N	3	3	3	2	3	3	3	3	3
PHGO_00953	LSM domain (PF01423)	6	6	55.7	14.068	0	16.361	74647000	Y	Y	Y	N	N	N	1	1	1	2	0	2	2	1	2
PHGO_00954	No Pfam domains	5	4	46.6	13.329	0	54.985	1021600000	Y	Y	Y	N	N	N	4	5	5	3	4	3	5	5	4
PHGO_00960	Cytochrome c oxidase subunit Vb (PF01215)	10	10	47.8	20.058	0	205.46	15427000000	Y	Y	Y	N	N	N	10	9	10	8	10	9	10	10	10
PHGO_00966	HIUase/Transthyretin family (PF00576)	2	2	27.9	15.328	0	12.656	48628000	Y	N	Y	N	N	N	1	0	1	0	0	1	1	0	1
PHGO_00973	Oxidoreductase family, NAD-binding Rossmann fold (PF01408)	12	12	50	38.063	0	87.363	1208900000	Y	Y	Y	N	N	N	4	6	7	4	7	10	11	6	9
PHGO_00976	Aconitase family (aconitate hydratase) (PF00330);Aconitase C-terminal domain (PF00694)	16	16	41	70.093	0	95.19	740270000	Y	Y	Y	N	N	N	7	10	10	7	11	11	12	7	8
PHGO_00986	NUDIX domain (PF00293)	11	11	47.1	33.941	0	72.037	822680000	Y	Y	Y	N	N	N	6	7	5	6	7	7	10	6	6
PHGO_01014	Elongation factor Tu GTP binding domain (PF00009);Elongation factor Tu C-terminal domain (PF03143);Elongation factor Tu domain 2 (PF03144)	19	19	54.7	48.624	0	268.74	74988000000	Y	Y	Y	N	N	N	10	14	13	9	10	13	14	11	14
PHGO_01017	Cellulase (glycosyl hydrolase family 5) (PF00150)	4	3	9	69.215	0	6.5087	48849000	Y	Y	Y	N	N	N	1	1	2	0	1	2	4	0	1
PHGO_01018	Cellulase (glycosyl hydrolase family 5) (PF00150)	6	5	15.2	65.957	0	41.649	189210000	Y	Y	Y	N	N	N	4	4	4	1	3	3	3	3	2
PHGO_01026	Alpha/beta hydrolase family (PF12697)	5	5	24.1	34.138	0	33.37	338020000	Y	Y	Y	N	N	N	2	2	4	2	3	2	3	3	3
PHGO_01027	Alpha/beta hydrolase family (PF12697)	12	12	54.3	35.27	0	40.817	319450000	Y	Y	Y	N	N	N	5	2	4	5	4	6	7	1	6
PHGO_01029	Glycosyl hydrolase family 1 (PF00232)	3	3	19.1	36.082	0	23.207	70756000	N	Y	Y	N	N	N	0	0	0	2	2	3	3	0	3
PHGO_01043	Sec1 family (PF00995)	3	3	6.7	60.226	0	4.955	11279000	N	Y	Y	N	N	N	0	0	1	1	1	1	1	0	1
PHGO_01051;PHGO_11133	Elicitin (PF00964)	4	4	69.2	12.172	0	143.26	11961000000	Y	Y	Y	N	N	N	4	3	4	3	4	3	4	4	4
PHGO_01059	Ribosomal protein S13/S18 (PF00416)	11	11	58.3	17.461	0	92.616	15139000000	Y	Y	Y	N	N	N	8	8	7	8	7	9	9	8	9
PHGO_01066	Ribosomal protein L14p/L23e (PF00238)	6	6	56.7	14.905	0	49.222	4713700000	Y	Y	Y	N	N	N	5	4	4	5	5	6	5	5	5
PHGO_01068	Bacterial transferase hexapeptide (six repeats) (PF00132)	4	4	28.1	17.977	0	53.1	3755300000	Y	Y	Y	N	N	N	4	3	4	3	4	4	4	4	4
PHGO_01078	Peptidase family M28 (PF04389)	15	15	26.9	96.528	0	168.64	1971500000	Y	Y	Y	N	N	N	8	9	8	9	10	9	10	12	9
PHGO_01080	No Pfam domains	4	3	28.6	44.014	0	17.315	121300000	Y	Y	Y	N	N	N	4	3	4	2	3	4	3	4	4
PHGO_01084	Dihydroorotate dehydrogenase (PF01180)	8	8	28.9	45.378	0	40.745	520240000	Y	Y	Y	N	N	N	6	6	5	3	6	3	7	6	6
PHGO_01091	Nitronate monooxygenase (PF03060)	14	13	69	41.137	0	110.81	873950000	Y	Y	Y	N	N	N	5	8	7	8	6	11	9	6	9
PHGO_01114	Aminotransferase class I and II (PF00155)	5	4	31.8	30.252	0	91.217	593910000	Y	Y	Y	N	N	N	5	5	4	3	5	5	5	5	4
PHGO_01116	Aminotransferase class I and II (PF00155)	4	3	16.9	37.402	0	33.016	237000000	Y	Y	Y	N	N	N	3	2	2	0	3	1	2	3	2
PHGO_01126	Uracil phosphoribosyltransferase (PF14681)	4	4	27.2	26.58	0	38.438	244990000	Y	Y	Y	N	N	N	1	2	1	1	1	3	3	2	2
PHGO_01156	Complex1_LYR-like (PF13233)	2	2	23.8	12.311	0	8.6503	68566000	Y	Y	Y	N	N	N	1	2	2	1	2	2	2	1	2
PHGO_01159	Atypical Arm repeat (PF16186);Armadillo/beta-catenin-like repeat (PF00514)	2	1	6.2	44.091	0	3.5971	6484400	Y	Y	Y	N	N	N	0	1	2	1	1	1	2	1	2
PHGO_01183	ubiE/COQ5 methyltransferase family (PF01209)	7	7	32.9	32.921	0	23.349	242030000	Y	Y	Y	N	N	N	2	4	2	3	3	3	6	3	3
PHGO_01192	EF-1 guanine nucleotide exchange domain (PF00736)	7	3	46.1	20.922	0	52.332	1260500000	Y	Y	Y	N	N	N	5	5	7	4	6	6	6	4	5
PHGO_01195	NAD binding domain of 6-phosphogluconate dehydrogenase (PF03446);NAD-binding of NADP-dependent 3-hydroxyisobutyrate dehydrogenase (PF14833)	12	6	58.3	34.432	0	98.823	2237200000	Y	Y	Y	N	N	N	6	5	9	5	6	11	10	7	10
PHGO_01196	NAD binding domain of 6-phosphogluconate dehydrogenase (PF03446);NAD-binding of NADP-dependent 3-hydroxyisobutyrate dehydrogenase (PF14833)	7	1	41.2	32.452	0	11.959	68135000	Y	Y	Y	N	N	N	3	4	6	2	5	6	6	5	4
PHGO_01201	Glycoside hydrolase family 5 C-terminal domain (PF18564)	3	3	21.2	20.131	0	24.166	229080000	Y	Y	Y	N	N	N	2	2	1	1	2	3	3	2	3
PHGO_01210	Partial alpha/beta-hydrolase lipase region (PF04083)	5	5	22.7	47.228	0	49.113	83787000	Y	Y	Y	N	N	N	1	1	3	1	1	5	3	0	2
PHGO_01219;PHGO_05969	7 transmembrane sweet-taste receptor of 3 GCPR (PF00003);alpha/beta hydrolase fold (PF00561)	5	5	27.9	25.841	0	24.316	186260000	Y	Y	Y	N	N	N	2	3	4	1	2	2	2	5	1
PHGO_01245	Peroxidase, family 2 (PF01328)	2	2	19.9	29.005	0	11.24	18879000	N	N	Y	N	N	Y	0	0	0	0	0	0	1	0	2
PHGO_01281	No Pfam domains	5	5	45.5	17.306	0	24.359	254490000	Y	Y	Y	N	N	N	3	3	4	2	3	4	4	5	3
PHGO_01283	No Pfam domains	3	3	18.7	24.276	0	6.7466	27036000	N	N	Y	N	N	N	0	0	1	0	0	2	1	2	1
PHGO_01286	No Pfam domains	7	7	24.3	49.573	0	58.153	537590000	Y	Y	Y	N	N	N	6	6	5	3	7	5	7	5	5
PHGO_01327	short chain dehydrogenase (PF00106);Fatty acid synthase type I helical domain (PF18314)	6	2	8.9	72.673	0	8.694	741020000	Y	Y	Y	N	N	N	4	3	4	2	4	5	5	5	4
PHGO_01338	No Pfam domains	2	2	47.8	2.4488	0	6.6143	132840000	Y	Y	Y	N	N	N	1	1	2	0	1	2	2	1	2
PHGO_01340	Carbon-nitrogen hydrolase (PF00795)	15	15	56.6	31.535	0	118.31	3174300000	Y	Y	Y	N	N	N	12	11	13	9	14	13	13	15	13
PHGO_01341	No Pfam domains	2	2	6.8	39.022	0	6.7049	16798000	Y	Y	Y	N	N	N	1	2	1	1	1	1	0	2	1
PHGO_01344	No Pfam domains	3	3	18.9	24.212	0	23.227	72921000	Y	Y	Y	N	N	N	0	2	1	1	2	1	1	1	1
PHGO_01345	D-isomer specific 2-hydroxyacid dehydrogenase, NAD binding domain (PF02826)	4	3	35.8	17.185	0	10.066	25780000	Y	Y	N	N	N	N	1	0	1	1	1	1	1	0	0
PHGO_01351	Protein of unknown function (DUF1348) (PF07080)	6	6	33.1	21.131	0	16.121	195480000	Y	Y	Y	N	N	N	2	3	4	1	3	4	5	3	6
PHGO_01355	No Pfam domains	2	1	46.8	5.9489	0.0015456	1.9407	30621000	Y	Y	Y	N	N	N	2	2	2	1	1	2	1	2	2
PHGO_01359	No Pfam domains	2	1	8.8	48.573	0	59.695	759060000	Y	Y	Y	N	N	N	2	2	2	0	2	2	2	2	2
PHGO_01364	Glycosyl hydrolase family 81 C-terminal domain (PF17652);Glycosyl hydrolase family 81 N-terminal domain (PF03639)	10	10	17	107.9	0	52.686	330170000	Y	Y	Y	N	N	N	5	4	5	4	7	8	9	4	4
PHGO_01365	RNA recognition motif. (a.k.a. RRM, RBD, or RNP domain) (PF00076)	4	4	25.7	23.381	0	40.354	558080000	Y	Y	Y	N	N	N	2	1	3	1	1	3	2	2	2
PHGO_01369	Elongation factor Tu GTP binding domain (PF00009);Elongation factor Tu C-terminal domain (PF03143);Elongation factor Tu domain 2 (PF03144)	24	24	78.5	44.996	0	321.94	14412000000	Y	Y	Y	N	N	N	18	17	20	11	18	21	21	21	19
PHGO_01371	Fatty acid synthase type I helical domain (PF18314);Fatty acid synthase subunit alpha Acyl carrier domain (PF18325);Domain of unknown function (DUF1729) (PF08354);Acyl transferase domain (PF00698);MaoC like domain (PF01575);Fatty acid synthase meander beta sheet domain (PF17951)	11	0	4.2	246.9	0.0059119	1.4339	328980000	Y	Y	Y	N	N	N	9	8	7	7	9	8	7	10	6
PHGO_01375	Protein kinase domain (PF00069);PH domain (PF14593)	6	6	21.4	54.633	0	19.415	170020000	Y	Y	Y	N	N	N	4	3	4	1	4	4	5	3	3
PHGO_01377	NADH-ubiquinone reductase complex 1 MLRQ subunit (PF06522)	2	2	27.5	10.27	0	2.8977	31630000	N	Y	Y	N	N	N	0	0	0	1	2	1	1	0	1
PHGO_01390	Noc2p family (PF03715)	2	2	3.8	84.093	0.00064893	2.478	8484600	Y	N	N	N	N	N	1	1	0	0	0	0	0	1	0
PHGO_01391	EF-hand domain pair (PF13499)	2	2	29.1	19.594	0	33.784	88154000	Y	Y	Y	N	N	N	1	1	1	1	1	2	2	1	1
PHGO_01401	Pyridoxal-phosphate dependent enzyme (PF00291)	11	11	52.5	37.044	0	49.239	272510000	N	Y	Y	N	N	N	0	0	1	2	2	7	9	0	8
PHGO_01408	Ribosomal protein S7e (PF01251)	9	9	55.8	21.508	0	78.76	10886000000	Y	Y	Y	N	N	N	9	6	9	6	7	8	8	8	9
PHGO_01417	Flavin reductase like domain (PF01613)	2	2	12.1	26.716	0	33.243	118950000	Y	Y	Y	N	N	N	2	2	2	0	1	2	2	2	2
PHGO_01421	Aspartyl protease (PF09668)	5	5	34	26.058	0	15.201	49988000	Y	Y	Y	N	N	N	0	2	3	0	2	1	2	2	2
PHGO_01426	short chain dehydrogenase (PF00106)	7	7	50.2	24.517	0	24.596	129020000	Y	Y	Y	N	N	N	3	3	2	1	3	3	6	1	4
PHGO_01428	Endomembrane protein 70 (PF02990)	6	6	13.2	72.328	0	52.791	648480000	Y	Y	Y	N	N	N	3	5	5	2	5	4	6	4	5
PHGO_01431	Tubulin/FtsZ family, GTPase domain (PF00091);FtsZ family, C-terminal domain (PF12327)	4	4	16.8	44.413	0	35.15	20382000	N	N	Y	N	N	N	1	0	0	1	0	0	2	0	1
PHGO_01433	Acyltransferase (PF01553)	6	6	14.7	57.969	0	10.811	84269000	Y	N	Y	N	N	N	3	5	5	0	3	0	1	4	2
PHGO_01442	Anticodon-binding domain (PF09793)	4	4	33.2	20.04	0	12.632	87109000	Y	Y	Y	N	N	N	2	2	2	1	1	1	1	2	3
PHGO_01443	No Pfam domains	20	19	75.1	34.356	0	212.61	6919400000	Y	Y	Y	N	N	N	16	13	15	10	14	15	17	15	16
PHGO_01444	WD domain, G-beta repeat (PF00400)	7	7	26.2	46.401	0	26.884	108770000	Y	Y	Y	N	N	N	4	3	3	0	3	3	4	5	1
PHGO_01445	Sugar (and other) transporter (PF00083);OB-fold nucleic acid binding domain (PF01336);tRNA synthetases class II (D, K and N) (PF00152);GAD domain (PF02938)	6	6	9.4	95.724	0	21.586	90527000	Y	Y	Y	N	N	N	2	3	2	1	2	3	3	2	3
PHGO_01455	Carboxyl transferase domain (PF01039)	16	16	37.1	59.801	0	100.47	1050300000	Y	Y	Y	N	N	N	8	8	11	6	7	14	13	9	11
PHGO_01464	Tetratricopeptide repeat (PF13424)	3	3	11.7	35.974	0	8.0156	37446000	Y	Y	Y	N	N	N	1	1	3	1	1	1	1	1	1
PHGO_01465	No Pfam domains	5	5	3.4	220.66	0	9.9853	24088000	Y	Y	Y	N	N	N	0	2	1	0	3	1	0	1	1
PHGO_01473	Ribosomal protein S2 (PF00318)	14	14	51.4	31.115	0	323.01	15594000000	Y	Y	Y	N	N	N	13	10	12	9	13	13	13	13	13
PHGO_01474	PWWP domain (PF00855)	4	4	5.7	88.268	0	7.478	67027000	Y	Y	Y	N	N	N	2	1	3	3	2	1	3	4	2
PHGO_01478	No Pfam domains	4	2	28.3	43.648	0	13.304	534290000	Y	Y	Y	N	N	N	2	2	2	4	2	2	2	2	2
PHGO_01490	WD domain, G-beta repeat (PF00400)	4	4	35.3	13.212	0	7.8159	142300000	Y	Y	Y	N	N	N	1	2	3	2	2	2	1	3	2
PHGO_01493	Ribosomal protein L7Ae/L30e/S12e/Gadd45 family (PF01248)	5	5	49.2	13.846	0	94.049	830260000	Y	Y	Y	N	N	N	2	3	3	2	3	4	4	3	3
PHGO_01498	Ribosomal protein L11 methyltransferase (PrmA) (PF06325)	8	8	37.2	42.486	0	26.652	92373000	Y	Y	Y	N	N	N	2	0	3	1	2	2	7	1	3
PHGO_01521	ATPase family associated with various cellular activities (AAA) (PF00004);AAA+ lid domain (PF17862)	2	2	5.2	48.869	0	3.4222	14014000	Y	Y	Y	N	N	N	1	0	1	0	2	1	1	1	1
PHGO_01549	Pyridine nucleotide-disulphide oxidoreductase (PF07992);Apoptosis-inducing factor, mitochondrion-associated, C-term (PF14721)	6	6	19.8	59.351	0	38.926	155040000	Y	Y	Y	N	N	N	4	2	4	0	2	4	5	1	1
PHGO_01552	C2 domain (PF00168)	11	11	10.3	166.26	0	27.839	135410000	Y	Y	Y	N	N	N	3	4	2	1	6	3	10	5	3
PHGO_01567	Ketopantoate hydroxymethyltransferase (PF02548)	7	7	58.1	22.021	0	14.905	346540000	Y	Y	Y	N	N	N	1	4	4	1	4	5	4	5	3
PHGO_01569	Thiolase, C-terminal domain (PF02803);Thiolase, N-terminal domain (PF00108)	4	4	15.8	46.784	0	28.668	128660000	Y	Y	Y	N	N	N	2	0	2	1	2	2	4	1	1
PHGO_01571	Aminopeptidase P, N-terminal domain (PF05195);Metallopeptidase family M24 (PF00557)	8	8	32.2	53.993	0	55.521	338300000	Y	Y	Y	N	N	N	3	4	4	2	6	5	6	7	4
PHGO_01578	Suppressor of forked protein (Suf) (PF05843);S1 RNA binding domain (PF00575)	8	8	6	202.01	0	16.024	59500000	Y	Y	Y	N	N	N	4	5	1	1	1	1	2	2	0
PHGO_01596	Calponin homology (CH) domain (PF00307);EB1-like C-terminal motif (PF03271)	8	8	46.3	34.009	0	116.33	251970000	Y	Y	Y	N	N	N	4	4	5	2	7	6	7	7	4
PHGO_01607	von Willebrand factor type A domain (PF00092)	2	2	7.5	34.735	0.0015356	1.8616	10640000	N	N	Y	N	N	Y	0	0	0	0	0	0	2	0	1
PHGO_01609	Transketolase, pyrimidine binding domain (PF02779);Transketolase, C-terminal domain (PF02780);Transketolase, thiamine diphosphate binding domain (PF00456)	29	23	61.6	73.013	0	323.31	26415000000	Y	Y	Y	N	N	N	22	24	21	18	23	25	28	25	25
PHGO_01617	Major intrinsic protein (PF00230);SacI homology domain (PF02383)	3	3	6.5	70.548	0	6.214	47308000	Y	Y	Y	N	N	N	1	1	1	1	0	2	1	1	1
PHGO_01619	PDZ-like domain (PF12812);Trypsin-like peptidase domain (PF13365)	8	8	12.5	122.64	0	27.45	115600000	Y	Y	Y	N	N	N	0	2	2	2	3	4	5	3	3
PHGO_01624	Protein of unknown function (DUF2012) (PF09430)	7	7	47.2	21.538	0	28.699	151730000	Y	Y	Y	N	N	N	3	4	2	3	4	2	5	3	2
PHGO_01625	NOP5NT (NUC127) domain (PF08156);snoRNA binding domain, fibrillarin (PF01798)	8	8	29.4	37.203	0	55.818	530070000	Y	Y	Y	N	N	N	3	3	4	0	4	7	7	6	5
PHGO_01626	Ribosomal protein S19e (PF01090)	6	6	36.4	17.383	0	35.214	7224400000	Y	Y	Y	N	N	N	5	4	5	4	5	5	5	5	5
PHGO_01643	Uncharacterised protein family (UPF0172) (PF03665)	3	3	25.6	20.988	0	25.937	198590000	Y	Y	Y	N	N	N	2	2	2	2	2	2	3	2	2
PHGO_01645	Aminotransferase class-V (PF00266)	20	20	60.8	51.717	0	138.04	1633700000	Y	Y	Y	N	N	N	11	9	14	10	11	11	14	13	13
PHGO_01652	MYND finger (PF01753)	8	8	43.8	20.282	0	38.475	1160800000	Y	Y	Y	N	N	N	5	5	7	4	6	5	6	6	8
PHGO_01654	No Pfam domains	2	2	3.2	89.185	0.0015375	1.8782	6188800	N	N	Y	N	N	Y	0	0	0	0	0	0	0	1	1
PHGO_01655	Pyrroline-5-carboxylate reductase dimerisation (PF14748);NADP oxidoreductase coenzyme F420-dependent (PF03807)	11	11	64	28.849	0	111.51	1843900000	Y	Y	Y	N	N	N	7	8	9	7	10	8	10	8	7
PHGO_01658	Rap/ran-GAP (PF02145)	4	4	5	137.72	0	10.277	43988000	Y	Y	Y	N	N	N	1	1	3	0	3	2	0	4	2
PHGO_01661	SecE/Sec61-gamma subunits of protein translocation complex (PF00584)	2	2	32.4	7.8833	0	23.409	203590000	Y	Y	Y	N	N	N	1	1	1	1	2	1	2	1	1
PHGO_01673	Pyridoxal-dependent decarboxylase conserved domain (PF00282)	4	4	12.5	65.889	0	8.2857	32010000	Y	Y	Y	N	N	N	1	1	2	0	1	2	3	0	2
PHGO_01706	BolA-like protein (PF01722)	2	2	26.8	15.772	0	7.2431	49069000	Y	Y	Y	N	N	N	1	1	1	1	1	1	1	1	1
PHGO_01725	Trypsin-like peptidase domain (PF13365);PDZ domain (PF13180)	2	2	11.8	36.021	0	5.6091	56031000	Y	Y	Y	N	N	N	2	2	1	0	2	2	2	1	2
PHGO_01726	Vta1 like (PF04652)	2	2	9	39.394	0.00065681	2.6038	2893600	N	N	Y	N	N	Y	0	0	0	0	0	0	0	1	2
PHGO_01728	Calcium-activated chloride channel (PF04547)	2	2	4.8	49.016	0	2.7927	4702600	N	N	Y	N	N	N	0	0	1	0	0	0	1	0	1
PHGO_01735	Proteasome subunit (PF00227)	4	4	29.1	20.185	0	22.471	440100000	Y	Y	Y	N	N	N	2	3	4	3	4	4	4	3	3
PHGO_01738	Trypsin-like peptidase domain (PF13365);WD domain, G-beta repeat (PF00400)	7	7	11.3	94.613	0	32.966	181560000	Y	Y	Y	N	N	N	2	3	4	1	3	4	4	4	3
PHGO_01740	Fructose-1-6-bisphosphatase, N-terminal domain (PF00316)	9	9	41.3	36.657	0	62.575	260470000	Y	Y	Y	N	N	N	1	2	3	3	3	6	5	2	4
PHGO_01741	Fructose-1-6-bisphosphatase, N-terminal domain (PF00316)	13	9	53.6	40.376	0	217.64	4452100000	Y	Y	Y	N	N	N	12	11	10	9	12	11	10	13	10
PHGO_01742	Fructose-1-6-bisphosphatase, N-terminal domain (PF00316)	13	9	63.3	36.9	0	323.31	11229000000	Y	Y	Y	N	N	N	12	12	10	9	12	11	12	13	12
PHGO_01743	Creatinase/Prolidase N-terminal domain (PF16189);Creatinase/Prolidase N-terminal domain (PF01321);C-terminal region of peptidase_M24 (PF16188);Metallopeptidase family M24 (PF00557)	13	13	38.5	63.344	0	64.572	343720000	Y	Y	Y	N	N	N	6	8	5	3	5	7	11	8	7
PHGO_01754	Alcohol dehydrogenase GroES-like domain (PF08240)	6	2	53.9	18.975	0	20.707	124450000	Y	Y	Y	N	N	N	4	4	3	3	4	3	3	4	5
PHGO_01764	No Pfam domains	2	2	6.5	70.811	0	6.0482	25309000	Y	N	N	N	N	N	1	1	0	0	0	0	0	2	0
PHGO_01771	pfkB family carbohydrate kinase (PF00294)	8	8	45.4	37.025	0	86.68	1189200000	Y	Y	Y	N	N	N	5	7	6	5	5	6	7	7	5
PHGO_01776	No Pfam domains	3	3	38.6	14.8	0	26.038	1015100000	Y	Y	Y	N	N	N	3	3	3	2	3	3	3	3	3
PHGO_01779	Eukaryotic glutathione synthase, ATP binding domain (PF03917);Eukaryotic glutathione synthase (PF03199)	6	6	25.8	49.336	0	15.17	85258000	Y	Y	Y	N	N	N	3	2	2	0	1	2	4	2	3
PHGO_01781	Phosphate transport (Pho88) (PF10032)	2	2	15.4	21.923	0	6.065	46983000	N	Y	Y	N	N	N	0	0	1	0	2	2	2	1	1
PHGO_01786	Alpha amylase, catalytic domain (PF00128)	6	6	23.6	51.039	0	18.74	37115000	N	N	Y	N	N	N	0	0	0	1	0	0	6	0	3
PHGO_01791	Uncharacterized ACR, COG1678 (PF02622)	3	3	15	35.729	0	3.5696	6441700	Y	N	N	N	N	N	0	1	1	0	0	0	1	0	0
PHGO_01793	ER membrane protein complex subunit 1, C-terminal (PF07774);PQQ-like domain (PF13360)	15	15	25.9	107.75	0	57.81	360940000	Y	Y	Y	N	N	N	9	6	6	3	7	7	6	8	3
PHGO_01794	PH domain (PF00169);Oxysterol-binding protein (PF01237);START domain (PF01852)	7	7	10.3	136.37	0	38.185	205260000	Y	Y	Y	N	N	N	3	2	3	2	3	3	4	5	2
PHGO_01796	Tetratricopeptide repeat (PF00515);Tetratricopeptide repeat (PF13374);Prefoldin subunit (PF01920);Tetratricopeptide repeat (PF13181)	10	10	54.9	28.527	0	43.086	270570000	Y	Y	Y	N	N	N	3	4	4	3	4	4	7	5	1
PHGO_01812	CRM1 C terminal (PF08767)	2	2	3.7	123.38	0	3.6279	3989800	Y	Y	N	N	N	N	0	1	1	1	1	0	0	0	0
PHGO_01826	No Pfam domains	8	8	44.9	20.343	0	49.377	1164400000	Y	Y	Y	N	N	N	5	3	7	2	3	3	5	5	3
PHGO_01830	GDSL-like Lipase/Acylhydrolase family (PF13472)	3	3	22.3	28.282	0	26.882	33065000	Y	Y	Y	N	N	N	1	0	2	0	2	1	2	0	2
PHGO_01857	FGGY family of carbohydrate kinases, N-terminal domain (PF00370);FGGY family of carbohydrate kinases, C-terminal domain (PF02782)	11	11	30.2	56.035	0	40.773	116540000	N	Y	Y	N	N	N	0	0	3	1	2	6	10	0	5
PHGO_01860	Putative GTPase activating protein for Arf (PF01412)	5	5	19.4	73.555	0	39.955	71413000	Y	Y	Y	N	N	N	2	4	2	2	3	1	2	3	0
PHGO_01877	Plug domain of Sec61p (PF10559);SecY translocase (PF00344)	8	8	15.4	52.387	0	33.176	630190000	Y	Y	Y	N	N	N	3	4	7	2	5	6	7	3	6
PHGO_01883	Ubiquinone biosynthesis protein COQ7 (PF03232)	3	3	34.8	24.369	0	10.5	74538000	Y	Y	Y	N	N	N	2	1	1	1	1	1	3	1	1
PHGO_01888;PHGO_01320;PHGO_06631;PHGO_17304	Sugar (and other) transporter (PF00083)	2	1	5.1	53.888	0	12.219	29309000	N	Y	Y	N	N	N	0	0	0	1	1	1	2	0	2
PHGO_01902	Papain family cysteine protease (PF00112)	9	9	20.4	70.848	0	44.232	254100000	Y	Y	Y	N	N	N	5	6	8	4	9	8	6	5	7
PHGO_01903	Aldo/keto reductase family (PF00248)	9	9	54.3	30.642	0	41.833	449960000	Y	Y	Y	N	N	N	6	7	5	4	7	8	6	7	7
PHGO_01906	WD domain, G-beta repeat (PF00400)	4	4	19	46.16	0	8.8286	47910000	N	Y	Y	N	N	N	0	0	2	0	2	1	3	1	2
PHGO_01907	short chain dehydrogenase (PF00106)	5	5	22.8	28.91	0	19.078	142500000	Y	N	Y	N	N	N	0	2	2	0	0	4	3	0	4
PHGO_01909	No Pfam domains	3	3	7.8	65.143	0	3.1341	26673000	Y	Y	Y	N	N	N	0	1	1	0	1	2	2	1	2
PHGO_01916	Concanavalin A-like lectin/glucanases superfamily (PF13385)	4	4	6.2	135.16	0	6.474	28572000	Y	Y	Y	N	N	N	1	2	2	2	3	3	1	2	2
PHGO_01940	Ferrochelatase (PF00762)	9	9	34.1	41.513	0	36.282	308860000	Y	Y	Y	N	N	N	5	6	4	4	3	6	5	3	4
PHGO_01948	Phosphomannose isomerase type I (PF01238)	17	17	55.2	44.1	0	155.46	1835700000	Y	Y	Y	N	N	N	8	9	10	10	12	11	14	12	12
PHGO_01950	Clp protease (PF00574)	3	3	36	24.484	0	64.333	70469000	N	N	Y	N	N	N	0	0	2	0	0	3	3	1	2
PHGO_01951	No Pfam domains	3	3	44.5	14.366	0	14.761	211160000	Y	Y	Y	N	N	N	1	1	2	1	2	2	3	1	2
PHGO_01960	EF-1 guanine nucleotide exchange domain (PF00736)	9	5	48.7	25.45	0	117.13	11841000000	Y	Y	Y	N	N	N	6	7	9	6	7	8	8	6	7
PHGO_01975	E2 binding domain (PF08825);ThiF family (PF00899)	9	9	30.7	51.031	0	15.268	63116000	Y	Y	Y	N	N	N	1	1	0	1	3	4	3	2	2
PHGO_01977	PPIC-type PPIASE domain (PF13616)	4	4	37.7	16.106	0	49.985	464400000	Y	Y	Y	N	N	N	2	2	3	2	3	3	4	3	3
PHGO_02028	Glutathione S-transferase, N-terminal domain (PF13417);Tetratricopeptide repeat (PF13174);Glutaredoxin 2, C terminal domain (PF04399)	3	3	6.7	94.297	0	13.806	274840000	Y	Y	Y	N	N	N	2	2	2	0	2	3	2	2	2
PHGO_02046;PHGO_06357	PB1 domain (PF00564)	6	6	27.6	34.256	0	28.636	259750000	Y	Y	Y	N	N	N	4	5	5	4	3	4	5	4	2
PHGO_02056	Glycosyl transferase family, helical bundle domain (PF02885);Glycosyl transferase family, a/b domain (PF00591)	4	4	18.6	34.367	0	9.0885	57916000	Y	Y	Y	N	N	N	2	2	3	1	2	1	2	2	2
PHGO_02062	Acyl-CoA dehydrogenase, C-terminal domain (PF00441);Acyl-CoA dehydrogenase, middle domain (PF02770);Acyl-CoA dehydrogenase, N-terminal domain (PF02771)	5	5	23.2	38.287	0	36.008	43772000	N	Y	Y	N	N	N	0	0	0	1	0	3	4	0	3
PHGO_02081	RanBP1 domain (PF00638)	7	7	44.3	22.841	0	174.33	2297000000	Y	Y	Y	N	N	N	4	6	6	5	7	7	7	7	6
PHGO_02091	NAD(P)-binding Rossmann-like domain (PF13450)	11	11	48.5	39.969	0	45.117	237350000	Y	Y	Y	N	N	N	3	7	7	2	4	9	8	5	5
PHGO_02092	Glycine cleavage system P-protein (PF02347)	29	29	47.4	107.83	0	249.95	2420400000	Y	Y	Y	N	N	N	15	14	18	9	19	22	20	20	20
PHGO_02100	3' exoribonuclease family, domain 1 (PF01138);KH domain (PF00013);3' exoribonuclease family, domain 2 (PF03725);S1 RNA binding domain (PF00575)	17	17	31.3	91.507	0	54.503	326170000	Y	Y	Y	N	N	N	7	7	5	2	2	6	9	8	5
PHGO_02102	Ribosomal L38e protein family (PF01781)	3	3	49.3	8.0975	0	15.287	970070000	Y	Y	Y	N	N	N	2	2	2	2	2	2	2	3	2
PHGO_02104	No Pfam domains	2	2	8.2	32.438	0	3.4519	10511000	N	N	Y	N	N	N	0	1	0	0	0	0	1	1	1
PHGO_02128	DRG Family Regulatory Proteins, Tma46 (PF16543);Zinc finger C-x8-C-x5-C-x3-H type (and similar) (PF00642)	4	4	13.2	40.128	0	6.2512	129610000	Y	Y	Y	N	N	N	3	3	3	2	2	2	4	2	3
PHGO_02151	Mycolic acid cyclopropane synthetase (PF02353)	20	20	61.6	46.854	0	90.723	1084700000	Y	Y	Y	N	N	N	10	11	11	9	13	12	18	15	13
PHGO_02152	No Pfam domains	6	6	48.1	20.665	0	23.834	390910000	Y	Y	Y	N	N	N	4	4	4	4	4	4	4	6	3
PHGO_02153	Acyl-CoA dehydrogenase, C-terminal domain (PF00441);Domain of unknown function (DUF1974) (PF09317);Acyl-CoA dehydrogenase, N-terminal domain (PF02771)	22	22	42.1	82.802	0	118.32	1071100000	Y	Y	Y	N	N	N	7	5	10	8	8	15	18	7	14
PHGO_02161	NUDIX domain (PF00293)	3	3	14.3	40.141	0	8.2863	12711000	Y	Y	N	N	N	N	1	1	1	1	1	0	2	0	0
PHGO_02171	STI1 domain (PF17830);Tetratricopeptide repeat (PF00515);Tetratricopeptide repeat (PF13181);TPR repeat (PF13414)	25	25	61.8	63.922	0	231.53	3933900000	Y	Y	Y	N	N	N	15	18	20	10	19	20	21	23	17
PHGO_02190	CBS domain (PF00571);Stage II sporulation protein E (SpoIIE) (PF07228)	10	10	23.8	65.872	0	61.332	468100000	Y	Y	Y	N	N	N	4	5	6	4	6	4	8	7	3
PHGO_02191	No Pfam domains	2	2	5.2	43.806	0.0053731	1.5622	30979000	Y	N	Y	N	N	N	0	2	1	0	0	0	1	2	1
PHGO_02197	No Pfam domains	2	2	11.8	33.211	0	9.2612	21527000	Y	N	N	Y	N	N	1	0	2	0	0	0	0	0	0
PHGO_02199;PHGO_08544	No Pfam domains	4	4	14.1	43.574	0	8.8919	102980000	Y	Y	Y	N	N	N	1	2	3	1	2	3	2	3	3
PHGO_02210	Uncharacterised protein family (UPF0121) (PF03661)	3	3	15.3	45.386	0	11.505	226960000	Y	Y	Y	N	N	N	2	2	3	1	2	3	3	3	3
PHGO_02213	short chain dehydrogenase (PF00106)	5	3	25.2	24.427	0	5.8416	48161000	Y	Y	Y	N	N	N	4	3	1	0	1	1	2	2	1
PHGO_02217	No Pfam domains	2	2	7.9	27.61	0	5.1612	1013900000	Y	Y	Y	N	N	N	2	2	2	1	2	1	2	2	2
PHGO_02224	NUBPL iron-transfer P-loop NTPase (PF10609)	2	2	51.5	7.1811	0	3.4841	18699000	Y	Y	Y	N	N	N	0	1	1	1	1	1	2	0	1
PHGO_02228	Phosphoenolpyruvate carboxykinase (PF01293)	30	30	74.5	59.203	0	323.31	129790000000	Y	Y	Y	N	N	N	24	25	27	25	26	27	29	26	24
PHGO_02237	Pyridine nucleotide-disulphide oxidoreductase (PF07992);Pyridine nucleotide-disulphide oxidoreductase, dimerisation domain (PF02852)	15	15	36.6	60.716	0	45.931	818910000	Y	Y	Y	N	N	N	8	7	5	4	9	8	12	7	9
PHGO_02238	RNA recognition motif. (a.k.a. RRM, RBD, or RNP domain) (PF00076)	2	2	14.1	22.558	0	4.185	21215000	N	Y	N	N	N	N	0	0	1	0	1	1	0	1	0
PHGO_02242	SOR/SNZ family (PF01680)	11	11	42.2	32.586	0	64.346	814810000	Y	Y	Y	N	N	N	7	8	8	2	7	8	7	8	7
PHGO_02245	Patched family (PF02460)	3	3	9.8	53.522	0	24.327	220980000	Y	Y	Y	N	N	N	3	2	2	3	2	2	2	3	2
PHGO_02246	Cytochrome c/c1 heme lyase (PF01265)	5	5	17.7	36.868	0	16.193	102510000	Y	Y	Y	N	N	N	3	4	3	1	3	2	3	3	1
PHGO_02247	Ribosomal protein S6e (PF01092)	9	9	38	27.655	0	100.13	16535000000	Y	Y	Y	N	N	N	8	8	8	8	8	8	9	8	8
PHGO_02273	No Pfam domains	5	5	63.5	11.729	0	34.667	544050000	Y	Y	Y	N	N	N	2	2	4	3	4	4	5	4	4
PHGO_02275	Gelsolin repeat (PF00626);Villin headpiece domain (PF02209)	37	37	54.1	97.128	0	323.31	15278000000	Y	Y	Y	N	N	N	32	31	27	26	35	27	30	31	29
PHGO_02276	Malic enzyme, NAD binding domain (PF03949);Malic enzyme, N-terminal domain (PF00390)	16	14	39.5	68.669	0	93.494	722940000	Y	Y	Y	N	N	N	8	8	9	5	8	7	13	10	9
PHGO_02278	Maintenance of mitochondrial structure and function (PF13012);JAB1/Mov34/MPN/PAD-1 ubiquitin protease (PF01398)	12	12	50.6	36.531	0	96.073	1306200000	Y	Y	Y	N	N	N	8	7	7	7	8	8	9	9	8
PHGO_02293	PX domain (PF00787)	6	6	62.2	12.794	0	33.612	328640000	Y	Y	Y	N	N	N	3	5	3	2	1	1	1	3	2
PHGO_02296	PAN domain (PF00024);PAN domain (PF14295)	3	3	28.5	28.387	0	47.447	821970000	Y	Y	Y	N	N	N	3	2	3	2	2	3	2	1	2
PHGO_02299	Globin (PF00042)	3	3	26.4	20.798	0	17.815	146010000	Y	Y	Y	N	N	N	2	2	2	2	3	0	2	1	1
PHGO_02303	Enoyl-CoA hydratase/isomerase (PF00378)	3	3	19	29.542	0	11.603	61288000	N	Y	Y	N	N	N	0	0	1	1	1	3	3	0	3
PHGO_02304	HMGL-like (PF00682);Biotin carboxylase C-terminal domain (PF02785);Biotin carboxylase, N-terminal domain (PF00289);Biotin-requiring enzyme (PF00364);Conserved carboxylase domain (PF02436);Carbamoyl-phosphate synthase L chain, ATP binding domain (PF02786)	62	62	68.6	129.09	0	323.31	97963000000	Y	Y	Y	N	N	N	47	49	47	39	49	53	59	51	51
PHGO_02309	WD domain, G-beta repeat (PF00400)	4	4	17.7	46.533	0	14.819	66561000	Y	Y	Y	N	N	N	2	2	3	1	3	1	3	1	0
PHGO_02317	Glycosyl hydrolases family 17 (PF00332)	8	8	34	42.347	0	40.389	769300000	Y	Y	Y	N	N	N	4	5	6	5	6	5	8	6	4
PHGO_02319	Tryptophan synthase alpha chain (PF00290)	7	7	39.2	28.033	0	50	298240000	Y	Y	Y	N	N	N	3	4	4	1	4	2	3	3	2
PHGO_02328	No Pfam domains	3	3	15.6	44.091	0	8.9529	51611000	Y	Y	Y	N	N	N	2	1	1	1	1	1	2	1	1
PHGO_02329	Protein of unknown function (DUF3228) (PF11539)	8	8	44.6	27.116	0	26.994	691360000	Y	Y	Y	N	N	N	3	4	5	6	4	4	6	6	5
PHGO_02332	Carboxyl transferase domain (PF01039)	8	8	20	51.114	0	36.921	80807000	Y	Y	Y	N	N	N	2	1	4	2	2	5	7	0	3
PHGO_02340	Actin (PF00022)	19	19	60.9	41.867	0	323.31	73389000000	Y	Y	Y	N	N	N	16	18	18	14	18	17	17	18	17
PHGO_02349	Aconitase family (aconitate hydratase) (PF00330);Aconitase C-terminal domain (PF00694)	33	33	56.9	84.046	0	323.31	27124000000	Y	Y	Y	N	N	N	25	28	25	19	24	27	29	26	26
PHGO_02355	Zinc-binding dehydrogenase (PF00107);Alcohol dehydrogenase GroES-like domain (PF08240)	6	4	24.5	37.936	0	22.998	148550000	Y	Y	Y	N	N	N	5	4	4	4	4	3	4	5	2
PHGO_02356	Zinc-binding dehydrogenase (PF00107);Alcohol dehydrogenase GroES-like domain (PF08240)	15	13	46.3	38.468	0	166.65	6349600000	Y	Y	Y	N	N	N	10	12	12	7	10	12	13	13	12
PHGO_02357	Biotin carboxylase, N-terminal domain (PF00289);Biotin carboxylase C-terminal domain (PF02785);Carbamoyl-phosphate synthase L chain, ATP binding domain (PF02786);Propionyl-coenzyme A carboxylase BT domain (PF18140);Biotin-requiring enzyme (PF00364)	23	23	45.5	84.376	0	215.74	1881100000	Y	Y	Y	N	N	N	10	10	17	12	17	16	20	10	16
PHGO_02363	Taurine catabolism dioxygenase TauD, TfdA family (PF02668);Protein of unknown function (DUF971) (PF06155)	5	5	25.5	38.64	0	13.136	40762000	Y	Y	Y	N	N	N	1	1	2	0	1	4	1	1	1
PHGO_02375	Sulfite exporter TauE/SafE (PF01925)	3	3	7.8	64.372	0	7.7783	24091000	Y	N	Y	N	N	N	1	0	1	0	0	0	1	2	1
PHGO_02376	Metallopeptidase family M24 (PF00557)	9	5	54.8	34.574	0	71.965	431010000	Y	Y	Y	N	N	N	3	5	6	3	5	5	6	6	3
PHGO_02426	Ribosomal L29 protein (PF00831)	4	4	25.2	14.302	0	135.71	2536100000	Y	Y	Y	N	N	N	3	3	3	4	3	3	4	2	4
PHGO_02433	Glutaredoxin (PF00462)	4	4	67.3	11.03	0	16.244	1545800000	Y	Y	Y	N	N	N	3	3	2	2	3	1	3	3	2
PHGO_02451	No Pfam domains	12	4	26.3	64.759	0	35.07	582470000	Y	Y	Y	N	N	N	5	8	7	1	6	3	7	5	4
PHGO_02461	ThiF family (PF00899)	3	3	11.3	41.252	0	5.2998	24793000	N	Y	N	N	N	N	0	0	3	1	1	1	1	0	0
PHGO_02462	Leukotriene A4 hydrolase, C-terminal (PF09127)	6	5	32	30.066	0	45.413	501990000	Y	Y	Y	N	N	N	3	4	4	3	4	3	6	4	4
PHGO_02479	WD domain, G-beta repeat (PF00400)	10	10	40	36.139	0	57.05	683610000	Y	Y	Y	N	N	N	5	5	6	6	6	8	10	5	7
PHGO_02485	AMP-binding enzyme (PF00501)	8	8	43	24.834	0	52.369	2005600000	Y	Y	Y	N	N	N	7	5	3	5	5	6	7	5	6
PHGO_02490	Surface antigen (PF01103)	9	9	35.2	48.997	0	73.418	380280000	Y	Y	Y	N	N	N	4	5	5	3	5	5	6	4	7
PHGO_02495	No Pfam domains	2	2	62.5	6.8816	0	8.0609	31346000	Y	N	Y	N	N	N	1	1	1	0	0	2	1	1	0
PHGO_02501	ABC transporter (PF00005)	7	7	13.4	98.366	0	11.345	68922000	Y	Y	Y	N	N	N	1	4	3	0	2	1	3	3	2
PHGO_02505	Hsp70 protein (PF00012)	17	17	56.8	61.056	0	151.82	2113000000	Y	Y	Y	N	N	N	11	11	11	10	11	12	10	12	11
PHGO_02530	ATP-grasp domain (PF13535)	13	13	22	111.77	0	66.536	375410000	Y	Y	Y	N	N	N	3	6	7	1	8	9	10	5	4
PHGO_02532	2Fe-2S iron-sulfur cluster binding domain (PF13085);4Fe-4S dicluster domain (PF13534)	10	10	51.3	30.961	0	66.874	3395500000	Y	Y	Y	N	N	N	4	6	7	4	7	9	9	7	8
PHGO_02536	Succinylglutamate desuccinylase / Aspartoacylase family (PF04952)	4	4	26.3	35.648	0	25.332	52043000	Y	Y	Y	N	N	N	2	1	2	0	2	2	1	2	0
PHGO_02543	4'-phosphopantetheinyl transferase superfamily (PF01648)	4	3	21.8	37.773	0	116.23	442740000	Y	Y	Y	N	N	N	3	3	4	2	3	4	4	4	2
PHGO_02546	Dak1 domain (PF02733)	5	5	20.4	35.51	0	31.837	230260000	Y	Y	Y	N	N	N	2	2	3	1	2	4	4	2	4
PHGO_02563	Amidohydrolase (PF04909)	3	3	10.8	42.216	0	3.5887	16178000	Y	N	N	N	N	N	1	0	2	0	0	1	1	0	0
PHGO_02571	KH domain (PF00013)	12	12	31.9	66.749	0	93.141	306430000	Y	Y	Y	N	N	N	5	7	7	2	4	6	8	8	5
PHGO_02574	Tetraspanin family (PF00335)	3	3	12.5	35.192	0	7.3871	59662000	Y	Y	Y	N	N	N	1	1	2	1	2	2	3	1	2
PHGO_02578	Glutathione S-transferase, N-terminal domain (PF02798);Glutathione S-transferase, C-terminal domain (PF00043)	7	4	40.1	25.443	0	16.282	1686000000	Y	Y	Y	N	N	N	5	5	5	4	5	5	5	6	5
PHGO_02584	FMN-dependent dehydrogenase (PF01070);TPR/MLP1/MLP2-like protein (PF07926)	9	7	5.4	247.02	0	24.21	39984000	Y	Y	Y	N	N	N	3	3	3	3	2	2	4	3	2
PHGO_02585	FMN-dependent dehydrogenase (PF01070)	18	16	68.1	41.265	0	206.08	3337500000	Y	Y	Y	N	N	N	8	8	11	7	10	13	15	10	13
PHGO_02591	lactate/malate dehydrogenase, alpha/beta C-terminal domain (PF02866);lactate/malate dehydrogenase, NAD binding domain (PF00056)	19	19	71.1	37.081	0	323.31	39778000000	Y	Y	Y	N	N	N	14	14	15	12	14	17	17	12	16
PHGO_02604	Calcineurin-like phosphoesterase (PF00149)	4	3	21.8	35.198	0	34.338	175060000	Y	Y	Y	N	N	N	1	2	3	2	2	2	4	3	2
PHGO_02611	Mitochondrial carrier protein (PF00153)	6	6	26.6	31.851	0	23.377	257020000	Y	Y	Y	N	N	N	4	5	3	2	3	3	3	5	2
PHGO_02613	Glutathione peroxidase (PF00255)	46	43	81.4	64.165	0	323.31	15200000000	Y	Y	Y	N	N	N	31	31	34	32	32	32	34	34	38
PHGO_02620	No Pfam domains	2	2	15.5	20.959	0	3.484	8947900	N	N	Y	N	N	N	0	0	0	0	0	1	1	1	0
PHGO_02646	EF-hand domain pair (PF13499);EF hand (PF13202)	6	6	4.9	202.28	0	32.873	30542000	Y	N	Y	N	N	N	3	4	5	0	2	0	2	2	2
PHGO_02649	Glyoxalase/Bleomycin resistance protein/Dioxygenase superfamily (PF13669)	5	5	45.8	19.256	0	16.073	157620000	Y	Y	Y	N	N	N	2	3	2	3	2	2	5	2	3
PHGO_02659	AMP-binding enzyme (PF00501)	5	5	11.3	73.218	0	9.1529	53019000	N	Y	Y	N	N	N	0	0	0	0	2	2	3	0	4
PHGO_02663	Peptidase family M48 (PF01435)	2	2	21.1	24.965	0	10.622	18368000	N	Y	Y	N	N	N	0	0	0	0	1	1	1	0	1
PHGO_02664	EF-hand domain pair (PF13499)	6	5	48.8	19.007	0	51.331	306410000	Y	Y	Y	N	N	N	3	3	2	1	4	4	5	4	3
PHGO_02668	NADH:flavin oxidoreductase / NADH oxidase family (PF00724)	8	4	24.4	41.447	0	62.709	1997300000	Y	Y	Y	N	N	N	5	5	7	5	6	6	6	6	6
PHGO_02684	PI3-kinase family, ras-binding domain (PF00794);Phosphoinositide 3-kinase family, accessory domain (PIK domain) (PF00613);PH domain (PF00169)	4	4	5.4	113.89	0	5.9313	56171000	Y	Y	Y	N	N	N	1	1	2	1	1	2	2	1	2
PHGO_02692	Adaptin N terminal region (PF01602)	7	7	18.9	63.631	0	30.102	93503000	Y	Y	Y	N	N	N	2	3	3	0	3	2	4	3	4
PHGO_02698	No Pfam domains	2	2	5.9	52.258	0	6.2467	64697000	Y	N	Y	N	N	N	2	2	2	0	2	0	1	2	2
PHGO_02707	DALR domain (PF09190);tRNA synthetases class I (C) catalytic domain (PF01406)	20	20	40.3	77.693	0	146.24	1740600000	Y	Y	Y	N	N	N	8	8	10	6	9	14	16	11	12
PHGO_02708	Ribosomal protein L6e (PF01159)	4	4	26.2	25.819	0	21.492	64348000	Y	Y	Y	N	N	N	3	2	2	0	2	2	2	3	1
PHGO_02709	Aldehyde dehydrogenase family (PF00171)	24	13	60.8	56.306	0	323.31	13617000000	Y	Y	Y	N	N	N	18	15	21	21	21	24	23	12	23
PHGO_02725	Histone deacetylase domain (PF00850);Dynein light chain type 1 (PF01221)	2	2	3.8	96.452	0	17.245	62173000	N	Y	Y	N	N	N	0	0	2	0	2	1	2	1	2
PHGO_02731	No Pfam domains	2	2	6.7	43.073	0	76.872	8016100000	Y	Y	Y	N	N	N	2	2	2	2	2	2	2	2	2
PHGO_02736	Amino-transferase class IV (PF01063)	15	15	43.7	43.497	0	71.322	3916600000	Y	Y	Y	N	N	N	9	9	11	9	9	11	12	10	10
PHGO_02742	Aminotransferase class I and II (PF00155)	6	5	24	40.61	0	25.577	134310000	Y	Y	Y	N	N	N	3	2	1	0	2	4	4	2	3
PHGO_02751	No Pfam domains	3	3	25.9	19.599	0	2.978	7915800	N	Y	N	N	N	N	0	0	0	0	1	3	2	0	0
PHGO_02758	PH domain (PF00169)	2	2	26.3	21.503	0	21.145	10379000	N	Y	N	N	N	N	0	0	1	0	1	1	1	0	0
PHGO_02764;PHGO_20159	Formyl transferase, C-terminal domain (PF02911);Formyl transferase (PF00551)	2	2	5.4	63.009	0	4.6145	6347600	N	N	Y	N	N	Y	0	0	0	0	0	0	2	1	0
PHGO_02769	Proteasome subunit (PF00227)	5	5	35.1	21.325	0	43.559	737540000	Y	Y	Y	N	N	N	3	4	3	2	3	1	4	3	5
PHGO_02809	Glucanosyltransferase (PF03198)	4	4	19.7	45.359	0	14.086	41086000	Y	Y	Y	N	N	N	1	0	1	2	2	2	2	0	1
PHGO_02812	MA3 domain (PF02847)	11	11	38	44.287	0	36.011	1406300000	Y	Y	Y	N	N	N	6	7	9	8	8	7	11	6	9
PHGO_02820;PHGO_02482	PH domain (PF00169);START domain (PF01852)	2	2	4.1	67.945	0.0015674	2.0801	14262000	Y	Y	Y	N	N	N	2	1	0	1	1	0	1	1	0
PHGO_02823	No Pfam domains	3	3	16	38.257	0	5.1083	69012000	Y	Y	Y	N	N	N	2	2	2	1	2	2	2	3	0
PHGO_02835	Glycine cleavage H-protein (PF01597)	2	2	25.9	13.275	0	44.813	837970000	Y	Y	Y	N	N	N	2	2	2	2	2	2	2	2	1
PHGO_02839	Cytochrome c oxidase assembly protein CtaG/Cox11 (PF04442)	5	5	29.8	26.735	0	14.52	144700000	Y	Y	Y	N	N	N	2	2	3	1	2	2	3	2	1
PHGO_02840	Ribosomal protein L32 (PF01655)	10	10	50.4	15.847	0	56.555	3346200000	Y	Y	Y	N	N	N	5	6	9	6	7	7	7	6	7
PHGO_02843	Spermidine synthase tetramerisation domain (PF17284);Spermine/spermidine synthase domain (PF01564)	10	10	52.6	33.043	0	34.118	881630000	Y	Y	Y	N	N	N	4	4	4	4	4	8	9	4	5
PHGO_02867	Ribosomal protein L19 (PF01245)	2	2	15.8	19.437	0	6.4928	49725000	Y	N	Y	N	N	N	0	1	1	0	0	1	2	0	1
PHGO_02868	Putative TPR-like repeat (PF17004)	13	13	34.4	72.047	0	155.89	457150000	Y	Y	Y	N	N	N	8	7	8	4	6	7	6	6	7
PHGO_02884	FAD binding domain (PF01494)	21	21	65.4	52.088	0	295.98	3246500000	Y	Y	Y	N	N	N	11	12	16	7	14	17	15	14	15
PHGO_02886	Translation initiation factor SUI1 (PF01253)	4	4	14	38.798	0	9.3184	197670000	Y	Y	Y	N	N	N	2	4	4	2	3	3	3	3	0
PHGO_02892	Autophagocytosis associated protein, active-site domain (PF03987);Autophagocytosis associated protein (Atg3), N-terminal domain (PF03986);Autophagocytosis associated protein C-terminal (PF10381)	11	11	55.3	37.406	0	65.541	587110000	Y	Y	Y	N	N	N	5	5	7	5	6	7	7	6	6
PHGO_02894	Cutinase (PF01083)	2	1	12	21.883	0	8.4247	104840000	Y	Y	Y	N	N	N	2	2	2	1	2	2	2	2	2
PHGO_02895	Cutinase (PF01083)	3	2	19	22.398	0	41.502	611690000	Y	Y	Y	N	N	N	3	3	3	2	3	3	3	3	3
PHGO_02909	haloacid dehalogenase-like hydrolase (PF00702);Class II Aldolase and Adducin N-terminal domain (PF00596)	3	3	5.9	69.292	0	4.1021	36882000	Y	Y	Y	N	N	N	2	1	1	1	1	1	1	1	0
PHGO_02940	La domain (PF05383)	16	16	41	68.449	0	83.42	451030000	Y	Y	Y	N	N	N	6	8	6	3	6	7	12	9	3
PHGO_02945	Transcription factor subunit Med10 of Mediator complex (PF09748)	2	2	17.4	22.993	0	9.1429	23133000	Y	N	Y	N	N	N	1	1	1	0	0	0	1	1	0
PHGO_02961	Bacterial PH domain (PF08000)	3	3	26.4	23.979	0	13.355	119960000	Y	Y	Y	N	N	N	0	1	3	0	2	3	3	1	3
PHGO_02962	Bacterial PH domain (PF08000)	2	2	19.1	21.577	0.00065317	2.5503	4606300	N	N	Y	N	N	Y	0	0	0	0	0	0	1	0	1
PHGO_02977	UDP-glucose/GDP-mannose dehydrogenase family, UDP binding domain (PF03720);UDP-glucose/GDP-mannose dehydrogenase family, NAD binding domain (PF03721);UDP-glucose/GDP-mannose dehydrogenase family, central domain (PF00984)	19	19	52.8	52.035	0	156.91	4520600000	Y	Y	Y	N	N	N	13	14	14	11	13	18	18	14	15
PHGO_02992	CCR4-Not complex component, Not1 (PF04054);CCR4-NOT transcription complex subunit 1 HEAT repeat (PF16418);Domain of unknown function (DUF3819) (PF12842);CCR4-NOT transcription complex subunit 1 CAF1-binding domain (PF16415);CCR4-NOT transcription complex subunit 1 TTP binding domain (PF16417)	21	21	16	250.71	0	87.134	397330000	Y	Y	Y	N	N	N	7	13	10	7	12	12	12	14	9
PHGO_03000	Pyridoxal-dependent decarboxylase, pyridoxal binding domain (PF02784)	2	2	9.4	35.198	0	10.496	59341000	Y	Y	Y	N	N	N	1	2	2	1	2	2	2	2	2
PHGO_03003	Cobalamin-independent synthase, N-terminal domain (PF08267);Cobalamin-independent synthase, Catalytic domain (PF01717)	52	52	65.6	90.29	0	323.31	38761000000	Y	Y	Y	N	N	N	43	40	47	36	44	39	46	42	39
PHGO_03004	Tubulin binding cofactor C (PF07986)	5	5	11.4	72.86	0	13.861	54685000	Y	Y	Y	N	N	N	2	3	2	0	4	2	2	2	2
PHGO_03018	Thiolase, C-terminal domain (PF02803);Thiolase, N-terminal domain (PF00108)	14	14	58.4	41.323	0	84.86	393820000	Y	Y	Y	N	N	N	1	2	4	3	4	8	10	3	7
PHGO_03020	DNA polymerase phi (PF04931)	5	5	5.9	133.74	0	10.654	29328000	Y	Y	Y	N	N	N	1	3	2	1	2	0	2	2	1
PHGO_03031	Zinc-binding dehydrogenase (PF00107);Alcohol dehydrogenase GroES-like domain (PF08240)	10	8	39	38.006	0	31.199	207620000	Y	Y	Y	N	N	N	6	2	8	3	3	5	5	2	6
PHGO_03032	Zinc-binding dehydrogenase (PF00107);Alcohol dehydrogenase GroES-like domain (PF08240)	13	11	56.2	42.015	0	214.46	4261400000	Y	Y	Y	N	N	N	9	8	8	8	9	10	10	10	10
PHGO_03033	Zinc-binding dehydrogenase (PF00107);Alcohol dehydrogenase GroES-like domain (PF08240)	15	15	50	43.317	0	98.681	929890000	Y	Y	Y	N	N	N	3	3	6	5	6	11	11	2	9
PHGO_03038	Rubredoxin NAD+ reductase C-terminal domain (PF18267);Rieske-like [2Fe-2S] domain (PF13806);Nitrite/Sulfite reductase ferredoxin-like half domain (PF03460);Nitrite and sulphite reductase 4Fe-4S domain (PF01077);BFD-like [2Fe-2S] binding domain (PF04324);Pyridine nucleotide-disulphide oxidoreductase (PF07992)	6	6	10.3	115.16	0	29.125	55660000	Y	Y	Y	N	N	N	2	0	2	0	2	3	2	1	1
PHGO_03047	EF-hand domain pair (PF13499);Cyclophilin type peptidyl-prolyl cis-trans isomerase/CLD (PF00160)	2	1	7.3	36.56	0.0066841	1.3069	39284000	N	N	Y	N	N	N	1	0	0	0	1	0	1	2	2
PHGO_03061	tRNA synthetase class II core domain (G, H, P, S and T) (PF00587);Anticodon binding domain (PF03129);WHEP-TRS domain (PF00458)	28	28	52.3	75.653	0	158.92	2741600000	Y	Y	Y	N	N	N	19	17	20	12	14	21	23	18	22
PHGO_03073	Glutaredoxin (PF00462)	6	6	45.7	19.462	0	48.807	1448100000	Y	Y	Y	N	N	N	4	4	6	3	6	5	6	6	5
PHGO_03080	Glycosyl transferases group 1 (PF13692);Protein of unknown function (DUF455) (PF04305)	4	4	7	67.518	0	3.3444	16771000	Y	N	N	N	N	N	2	1	1	0	0	0	0	1	0
PHGO_03099	MYND finger (PF01753);Geobacter CxxxxCH...CXXCH motif (GSu_C4xC__C2xCH) (PF09698)	4	4	16.6	38.368	0	24.379	48171000	Y	Y	Y	N	N	N	1	2	3	1	1	1	2	1	1
PHGO_03137	No Pfam domains	6	1	27.7	31.051	0	5.965	15748000	Y	Y	Y	N	N	N	3	4	4	3	5	5	4	5	3
PHGO_03139	No Pfam domains	4	3	57.6	12.994	0	57.84	903480000	Y	Y	Y	N	N	N	4	4	4	4	4	4	4	4	4
PHGO_03150	No Pfam domains	2	2	7.4	51.318	0	10.697	133600000	Y	Y	N	N	N	N	2	1	0	0	2	1	0	0	0
PHGO_03160	Ribosomal protein L6 (PF00347)	13	13	60.3	21.991	0	198.6	14584000000	Y	Y	Y	N	N	N	10	10	12	10	11	9	10	11	9
PHGO_03166	Beta-lactamase (PF00144)	7	7	22.1	63.758	0	32.761	85879000	N	Y	Y	N	N	N	0	0	0	2	2	5	5	1	4
PHGO_03187	ARP2/3 complex ARPC3 (21 kDa) subunit (PF04062)	2	2	28.2	19.509	0	16.831	118470000	Y	Y	Y	N	N	N	1	1	1	0	1	1	1	2	0
PHGO_03188	Coatomer epsilon subunit (PF04733)	7	7	44.2	32.263	0	58.153	321670000	Y	Y	Y	N	N	N	4	3	4	3	5	3	4	3	4
PHGO_03191	D-isomer specific 2-hydroxyacid dehydrogenase, catalytic domain (PF00389);D-isomer specific 2-hydroxyacid dehydrogenase, NAD binding domain (PF02826)	9	8	50	35.597	0	19.701	141500000	Y	Y	Y	N	N	N	3	4	2	4	3	3	5	4	2
PHGO_03192	D-isomer specific 2-hydroxyacid dehydrogenase, NAD binding domain (PF02826)	3	1	17.4	19.759	0	18.124	4183400000	Y	Y	Y	N	N	N	2	1	3	1	2	1	1	1	1
PHGO_03193	Phosphoglycerate kinase (PF00162)	33	33	83.1	43.538	0	323.31	154950000000	Y	Y	Y	N	N	N	29	27	27	24	26	28	31	31	27
PHGO_03196	Aldo/keto reductase family (PF00248)	12	11	42	39.616	0	86.292	1012000000	Y	Y	Y	N	N	N	6	5	7	6	5	9	9	3	8
PHGO_03197;PHGO_06026	Aldo/keto reductase family (PF00248)	12	10	37.5	39.772	0	195.04	3432500000	Y	Y	Y	N	N	N	8	8	9	9	8	9	10	8	10
PHGO_03198	Zinc-binding dehydrogenase (PF00107);Alcohol dehydrogenase GroES-like domain (PF08240)	4	3	17.6	38.233	0	11.382	53107000	Y	Y	Y	N	N	N	2	2	3	2	3	1	3	2	3
PHGO_03199	C-terminal regulatory domain of Threonine dehydratase (PF00585);Pyridoxal-phosphate dependent enzyme (PF00291)	8	8	37	47.767	0	35.32	133610000	Y	Y	Y	N	N	N	3	2	1	2	3	3	2	4	3
PHGO_03220	Aconitase family (aconitate hydratase) (PF00330);Aconitase C-terminal domain (PF00694)	25	25	55.1	75.155	0	271.3	5198500000	Y	Y	Y	N	N	N	18	19	20	10	21	24	23	20	23
PHGO_03224	Thiolase, C-terminal domain (PF02803);Thiolase, N-terminal domain (PF00108)	9	9	34.5	42.959	0	53.876	153410000	Y	Y	Y	N	N	N	1	1	1	1	3	6	9	0	4
PHGO_03268	No Pfam domains	14	14	20.2	112.99	0	87.279	713050000	Y	Y	Y	N	N	N	9	8	10	6	8	8	11	6	8
PHGO_03281	Inorganic pyrophosphatase (PF00719);PH domain (PF00169)	23	23	56.9	63.616	0	230.22	4115000000	Y	Y	Y	N	N	N	16	13	18	11	14	19	16	17	14
PHGO_03287	3-octaprenyl-4-hydroxybenzoate carboxy-lyase (PF01977)	10	2	35.5	45.489	0	65.482	613690000	Y	Y	Y	N	N	N	5	6	4	3	4	3	5	4	2
PHGO_03298	No Pfam domains	17	17	50.8	61.596	0	78.541	781640000	Y	Y	Y	N	N	N	12	12	11	6	11	12	15	11	11
PHGO_03307	No Pfam domains	2	2	12.8	39.676	0	4.2374	28435000	N	Y	Y	N	N	N	0	0	1	1	1	0	2	0	1
PHGO_03314	CBS domain (PF00571)	12	12	33.4	50.322	0	78.027	1418100000	Y	Y	Y	N	N	N	10	10	12	6	9	7	7	12	8
PHGO_03325	No Pfam domains	6	6	43.1	23.416	0	29.967	177000000	Y	Y	Y	N	N	N	2	2	2	3	3	5	4	3	2
PHGO_03327	No Pfam domains	2	2	8	78.582	0	2.8405	14046000	Y	N	Y	N	N	N	2	2	1	0	1	0	0	1	1
PHGO_03331	No Pfam domains	7	7	12.1	84.266	0	25.965	74297000	Y	Y	Y	N	N	N	1	3	3	0	2	4	4	1	2
PHGO_03334	Patched family (PF02460)	3	3	15.6	43.648	0	30.18	132460000	Y	Y	Y	N	N	N	1	1	2	2	2	3	2	1	3
PHGO_03348	Glycosyl hydrolase family 30 TIM-barrel domain (PF02055)	3	2	11.2	34.449	0	7.0904	208820000	Y	Y	Y	N	N	N	1	1	3	2	3	2	3	2	2
PHGO_03350	AMP-binding enzyme C-terminal domain (PF13193);AMP-binding enzyme (PF00501);Acetyl-coenzyme A synthetase N-terminus (PF16177)	17	11	30.3	74.563	0	83.54	510590000	Y	Y	Y	N	N	N	2	0	3	5	5	10	11	0	12
PHGO_03353	No Pfam domains	2	2	40	10.057	0	68.117	1476700000	Y	Y	Y	N	N	N	1	1	1	1	1	1	2	1	1
PHGO_03355	Sec7 domain (PF01369);Guanine nucleotide exchange factor in Golgi transport N-terminal (PF12783);Domain of unknown function (DUF1981) (PF09324)	10	10	6.8	199.34	0	24.367	185670000	Y	Y	Y	N	N	N	4	6	5	2	4	2	5	5	3
PHGO_03356	No Pfam domains	2	2	36.8	10.202	0	25.763	2355600000	Y	Y	Y	N	N	N	1	1	2	1	1	2	1	1	1
PHGO_03361	Phenolic acid decarboxylase (PAD) (PF05870)	7	6	59	20.501	0	81.524	7476300000	Y	Y	Y	N	N	N	5	6	7	5	6	6	5	6	5
PHGO_03362	Phenolic acid decarboxylase (PAD) (PF05870)	7	6	48.3	20.619	0	29.884	739080000	Y	Y	Y	N	N	N	3	4	3	3	4	6	7	2	4
PHGO_03378	Ribosomal protein L9, C-terminal domain (PF03948);Ribosomal protein L9, N-terminal domain (PF01281)	9	9	45.7	24.491	0	23.029	603610000	Y	Y	Y	N	N	N	3	6	5	3	5	6	9	4	6
PHGO_03394	Proteasome subunit A N-terminal signature (PF10584);Proteasome subunit (PF00227)	11	11	46.1	29.1	0	128.13	1048100000	Y	Y	Y	N	N	N	6	7	7	2	7	9	9	7	7
PHGO_03413	No Pfam domains	6	6	66.2	14.906	0	30.79	228470000	Y	Y	Y	N	N	N	1	1	2	1	3	2	4	1	5
PHGO_03442	Ser-Thr-rich glycosyl-phosphatidyl-inositol-anchored membrane family (PF10342)	2	2	7.9	46.823	0	14.008	84858000	Y	Y	Y	N	N	N	1	1	2	2	2	1	1	1	1
PHGO_03447	Dihydrodipicolinate reductase, N-terminus (PF01113);Dihydrodipicolinate reductase, C-terminus (PF05173);Aminotransferase class I and II (PF00155)	27	27	61.6	69.176	0	296.33	10803000000	Y	Y	Y	N	N	N	20	18	24	13	21	22	23	24	25
PHGO_03455	Transglutaminase elicitor (PF16683)	4	2	16.9	63.013	0	11.057	71174000	Y	Y	Y	N	N	N	3	4	3	2	4	2	4	3	2
PHGO_03456	Transglutaminase elicitor (PF16683)	10	9	34.3	57.306	0	61.832	431640000	Y	Y	Y	N	N	N	3	4	6	2	9	8	9	4	8
PHGO_03458	Transglutaminase elicitor (PF16683)	10	7	29.5	77.99	0	97.868	2443900000	Y	Y	Y	N	N	N	6	8	8	7	8	8	7	6	8
PHGO_03459	Transglutaminase elicitor (PF16683)	4	4	17.6	68.26	0	128.26	446100000	Y	Y	Y	N	N	N	3	3	3	1	2	4	4	3	3
PHGO_03465	Methyltransferase domain (PF13649)	6	5	71.5	16.35	0	21.978	73409000	Y	Y	Y	N	N	N	3	1	1	3	2	3	2	4	3
PHGO_03489;PHGO_14043	Acetyltransferase (GNAT) family (PF00583)	3	3	26.9	21.66	0	6.5414	46107000	Y	Y	Y	N	N	N	0	1	2	1	2	2	2	2	2
PHGO_03500	Glycosyl hydrolase family 1 (PF00232)	4	4	14.5	39.385	0	8.6677	157550000	Y	Y	Y	N	N	N	2	2	3	2	3	2	2	2	3
PHGO_03523	Armadillo/beta-catenin-like repeat (PF00514)	12	12	35.6	60.507	0	53.345	765830000	Y	Y	Y	N	N	N	5	8	6	6	7	7	6	7	7
PHGO_03527	CAP-Gly domain (PF01302)	2	2	10.8	26.658	0	8.3854	13975000	Y	N	N	N	N	N	0	1	2	0	0	1	0	0	1
PHGO_03531	NADH:flavin oxidoreductase / NADH oxidase family (PF00724)	4	3	14.9	42.342	0	11.897	40341000	Y	Y	Y	N	N	N	1	2	1	0	2	1	4	2	1
PHGO_03543	No Pfam domains	28	28	67.7	50.981	0	282.77	13156000000	Y	Y	Y	N	N	N	4	6	15	13	13	24	25	5	22
PHGO_03559	Inositol monophosphatase family (PF00459)	8	8	45.3	30.619	0	57.638	341930000	Y	Y	Y	N	N	N	1	3	4	1	4	7	3	4	7
PHGO_03594	HECT-domain (ubiquitin-transferase) (PF00632)	3	3	5.7	78.466	0	6.7	84960000	Y	Y	Y	N	N	N	1	1	1	0	2	1	1	2	1
PHGO_03618	La domain (PF05383)	3	3	22.1	22.152	0	15.827	93775000	Y	Y	Y	N	N	N	1	2	2	1	2	2	1	2	1
PHGO_03620	Antibiotic biosynthesis monooxygenase (PF03992)	9	9	80.2	12.705	0	92.228	9274800000	Y	Y	Y	N	N	N	7	6	8	7	7	8	9	7	6
PHGO_03623	AMP-binding enzyme C-terminal domain (PF13193);AMP-binding enzyme (PF00501)	21	21	61.7	57.844	0	116.79	1203300000	Y	Y	Y	N	N	N	6	6	10	7	12	16	15	9	13
PHGO_03624	AMP-binding enzyme C-terminal domain (PF13193);AMP-binding enzyme (PF00501)	10	10	25.5	57.75	0	12.262	52114000	Y	Y	Y	N	N	N	0	4	2	0	3	5	5	3	4
PHGO_03637	No Pfam domains	2	2	90	3.3839	0	11.76	2294500000	Y	Y	Y	N	N	N	2	1	1	2	1	2	1	2	2
PHGO_03638	Glucokinase (PF02685)	9	3	67.6	18.194	0	20.01	520920000	Y	Y	Y	N	N	N	5	6	6	5	9	9	8	7	8
PHGO_03644	Prefoldin subunit (PF01920)	4	4	33.3	14.564	0	13.423	152830000	Y	Y	Y	N	N	N	2	2	2	2	1	2	3	2	2
PHGO_03659	ATPase family associated with various cellular activities (AAA) (PF00004);AAA+ lid domain (PF17862)	19	18	52.5	48.423	0	102.5	1828100000	Y	Y	Y	N	N	N	12	14	13	4	11	12	16	14	11
PHGO_03677	RNA recognition motif. (a.k.a. RRM, RBD, or RNP domain) (PF00076)	4	4	31.8	25.256	0	11.763	60536000	Y	Y	Y	N	N	N	2	1	2	1	4	2	2	2	1
PHGO_03678	tRNA synthetases class I (E and Q), anti-codon binding domain (PF03950);tRNA synthetases class I (E and Q), catalytic domain (PF00749)	23	23	49.3	75.717	0	115.04	1380700000	Y	Y	Y	N	N	N	9	8	11	9	12	13	15	12	12
PHGO_03681	p-hydroxybenzoic acid synthase (PF01947)	2	2	13.8	23.078	0.00065274	2.5408	18961000	N	N	Y	N	N	N	0	1	0	0	1	0	0	1	1
PHGO_03682	Cellulase (glycosyl hydrolase family 5) (PF00150)	5	5	16.4	58.526	0	44.725	84262000	Y	Y	Y	N	N	N	1	0	2	1	1	3	4	0	5
PHGO_03686	Quinolinate phosphoribosyl transferase, N-terminal domain (PF02749);Quinolinate phosphoribosyl transferase, C-terminal domain (PF01729)	13	13	62.1	32.569	0	135.96	3407000000	Y	Y	Y	N	N	N	8	9	8	8	9	9	13	10	11
PHGO_03693	GDP-mannose 4,6 dehydratase (PF16363)	2	2	6.4	47.585	0	3.0636	42698000	Y	Y	Y	N	N	N	1	1	1	1	1	1	2	1	1
PHGO_03706	Glycoside hydrolase family 5 C-terminal domain (PF18564)	3	3	9.5	53.431	0	11.979	113160000	Y	Y	Y	N	N	N	3	2	3	0	3	1	3	3	3
PHGO_03709	Cellulase (glycosyl hydrolase family 5) (PF00150)	2	2	7.3	45.042	0	8.8245	57529000	Y	Y	N	N	N	N	1	1	1	0	1	1	1	0	0
PHGO_03712	POB3-like N-terminal PH domain (PF17292);Structure-specific recognition protein (SSRP1) (PF03531);Histone chaperone Rttp106-like (PF08512)	7	7	18.6	56.652	0	22.556	107970000	Y	Y	Y	N	N	N	4	3	5	1	4	6	5	4	4
PHGO_03722	Aldehyde dehydrogenase family (PF00171)	10	10	36.4	53.228	0	48.162	673350000	Y	Y	Y	N	N	N	6	3	6	3	6	8	8	6	5
PHGO_03750	Nitroreductase family (PF00881)	11	10	63.5	24.268	0	63.362	2091000000	Y	Y	Y	N	N	N	8	8	9	6	8	7	7	9	7
PHGO_03751	Nitroreductase family (PF00881)	10	9	55.1	29.265	0	51.768	636570000	Y	Y	Y	N	N	N	5	5	8	3	6	6	8	7	6
PHGO_03760	WW domain (PF00397)	2	2	3.8	72.172	0	5.2592	8562900	Y	Y	N	N	N	N	1	0	2	0	1	1	0	1	0
PHGO_03767	Thiolase, C-terminal domain (PF02803);Thiolase, N-terminal domain (PF00108)	12	12	51.6	39.459	0	115.7	1019500000	Y	Y	Y	N	N	N	4	3	6	2	7	9	10	8	7
PHGO_03773	Regulator of volume decrease after cellular swelling (PF03517)	3	3	23.5	21.793	0	3.2416	40764000	Y	N	Y	N	N	N	2	1	1	0	1	0	2	1	1
PHGO_03774	PCI domain (PF01399);26S proteasome regulatory subunit RPN5 C-terminal domain (PF18098)	12	12	37.4	49.973	0	65.601	775040000	Y	Y	Y	N	N	N	5	8	9	5	8	9	8	9	5
PHGO_03793	ABC transporter (PF00005);ABC transporter transmembrane region (PF00664)	3	3	3.9	141.09	0	3.0219	26642000	N	N	Y	N	N	Y	0	0	0	0	0	0	2	1	0
PHGO_03799	Valyl tRNA synthetase tRNA binding arm (PF10458);tRNA synthetases class I (I, L, M and V) (PF00133);Anticodon-binding domain of tRNA (PF08264)	32	32	41.4	118.34	0	184.01	2175500000	Y	Y	Y	N	N	N	13	17	20	8	20	24	23	20	22
PHGO_03801;PHGO_04539;PHGO_07090	Fibronectin type III-like domain (PF14310);Glycosyl hydrolase family 3 C-terminal domain (PF01915);Glycosyl hydrolase family 3 N terminal domain (PF00933)	3	2	5.2	85.034	0	5.5244	11801000	Y	N	Y	N	N	N	1	2	1	0	0	1	1	3	1
PHGO_03818	Cyclophilin type peptidyl-prolyl cis-trans isomerase/CLD (PF00160)	10	10	70.2	18.433	0	79.826	21251000000	Y	Y	Y	N	N	N	8	8	7	7	8	8	9	9	7
PHGO_03824	Cytochrome P450 (PF00067)	3	2	6.7	54.909	0	2.7944	8628400	Y	N	Y	N	N	N	1	0	1	0	0	2	1	2	1
PHGO_03835	Mitochondrial ribosomal protein L37 (PF08561)	5	5	58.6	12.472	0	11.634	341390000	Y	Y	Y	N	N	N	2	3	3	3	4	3	5	3	2
PHGO_03836	LSM domain (PF01423)	3	3	49.4	9.4879	0	3.0429	128250000	Y	Y	Y	N	N	N	2	2	1	1	1	2	2	2	2
PHGO_03839	Maintenance of mitochondrial structure and function (PF13012);JAB1/Mov34/MPN/PAD-1 ubiquitin protease (PF01398)	8	8	32.8	29.409	0	17.19	558940000	Y	Y	Y	N	N	N	3	1	3	3	3	5	5	4	4
PHGO_03841	Aldehyde dehydrogenase family (PF00171)	11	0	21.9	57.013	0	122.44	2358300000	Y	Y	Y	N	N	N	11	9	9	10	10	11	10	9	11
PHGO_03842	Aldehyde dehydrogenase family (PF00171)	27	10	70.2	47.531	0	323.31	32490000000	Y	Y	Y	N	N	N	23	20	23	21	21	25	26	20	23
PHGO_03844	Proteasome subunit (PF00227)	8	8	34.5	32.208	0	170.71	1718400000	Y	Y	Y	N	N	N	6	6	8	5	6	8	7	6	8
PHGO_03872	TB2/DP1, HVA22 family (PF03134)	3	3	17.2	21.378	0	68.23	1355300000	Y	Y	Y	N	N	N	2	2	2	2	2	3	2	2	2
PHGO_03882	FKBP-type peptidyl-prolyl cis-trans isomerase (PF00254)	4	4	52.9	10.984	0	72.275	365340000	Y	Y	Y	N	N	N	2	3	3	2	4	3	4	3	4
PHGO_03892	Porphobilinogen deaminase, dipyromethane cofactor binding domain (PF01379);Porphobilinogen deaminase, C-terminal domain (PF03900)	8	8	37.4	38.774	0	22.064	130380000	Y	Y	Y	N	N	N	2	2	3	3	2	3	5	5	2
PHGO_03897	Pyruvate kinase, barrel domain (PF00224);Pyruvate kinase, alpha/beta domain (PF02887)	9	1	21.4	54.287	0.00066313	2.6996	0	Y	Y	Y	N	N	N	4	6	6	4	6	7	8	8	6
PHGO_03924	short chain dehydrogenase (PF00106)	7	6	55.8	24.807	0	74.231	255870000	Y	Y	Y	N	N	N	3	4	5	1	3	6	7	6	6
PHGO_03940	Zinc-binding dehydrogenase (PF00107);Alcohol dehydrogenase GroES-like domain (PF08240)	3	3	18.7	35.613	0	17.025	52393000	Y	Y	Y	N	N	N	1	2	2	0	1	3	3	3	2
PHGO_04002	Deoxyhypusine synthase (PF01916)	13	13	58	42.57	0	54.857	371750000	Y	Y	Y	N	N	N	5	7	5	4	6	5	6	7	5
PHGO_04007	MYND finger (PF01753)	8	8	32.1	55.841	0	39.457	118730000	Y	Y	Y	N	N	N	4	4	3	1	1	3	4	3	1
PHGO_04032	FAD linked oxidases, C-terminal domain (PF02913);FAD binding domain (PF01565)	12	9	47.4	38.491	0	59.579	698490000	Y	Y	Y	N	N	N	6	7	7	3	6	8	12	8	7
PHGO_04037	Memo-like protein (PF01875)	6	6	31.5	34.634	0	16.502	113800000	Y	Y	Y	N	N	N	2	2	2	2	2	2	4	2	1
PHGO_04038	2-oxoglutarate dehydrogenase C-terminal (PF16870);Transketolase, pyrimidine binding domain (PF02779);Dehydrogenase E1 component (PF00676)	21	21	42.5	103.16	0	144.16	1247000000	Y	Y	Y	N	N	N	10	9	15	8	13	15	16	14	14
PHGO_04043	2OG-Fe(II) oxygenase superfamily (PF03171)	4	4	15	38.925	0	6.7648	49503000	Y	Y	Y	N	N	N	1	1	2	0	1	2	4	2	2
PHGO_04048	COQ9 (PF08511)	6	6	34.5	38.508	0	28.783	153110000	Y	Y	Y	N	N	N	2	2	2	2	2	3	5	2	3
PHGO_04052	Thioredoxin-like (PF13905)	4	2	41.7	14.093	0	6.2647	111490000	Y	Y	Y	N	N	N	2	2	3	1	1	2	3	2	3
PHGO_04061	CSN8/PSMD8/EIF3K family (PF10075)	8	8	46.3	25.066	0	89.134	424870000	Y	Y	Y	N	N	N	4	4	4	3	6	4	7	6	5
PHGO_04062	UTP15 C terminal (PF09384);WD domain, G-beta repeat (PF00400)	4	4	12.6	56.759	0	9.143	26556000	Y	N	Y	N	N	N	0	3	1	0	1	0	1	1	0
PHGO_04067;PHGO_12397	Core histone H2A/H2B/H3/H4 (PF00125)	5	5	31.3	12.625	0	23.027	6897300000	Y	Y	Y	N	N	N	4	5	5	4	5	5	5	4	5
PHGO_04068	Coatomer gamma subunit appendage platform subdomain (PF08752);Adaptin N terminal region (PF01602);Coatomer subunit gamma-1 C-terminal appendage platform (PF16381)	27	27	47.9	100.84	0	151.68	1431900000	Y	Y	Y	N	N	N	13	12	17	6	18	15	22	13	14
PHGO_04069	Cupin superfamily protein (PF08007)	2	2	6.1	60.326	0	8.5901	40867000	Y	Y	Y	N	N	N	2	2	2	1	2	2	2	2	1
PHGO_04074	Protein kinase domain (PF00069)	4	4	12.1	78.031	0	18.073	72413000	Y	Y	Y	N	N	N	2	2	1	1	1	1	1	3	2
PHGO_04104	No Pfam domains	6	6	33.3	19.127	0	11.402	309350000	Y	Y	Y	N	N	N	2	3	4	2	4	4	6	5	4
PHGO_04115	GrpE (PF01025)	9	9	53.6	24.575	0	62.468	758140000	Y	Y	Y	N	N	N	5	5	6	2	6	8	6	5	5
PHGO_04116	Protein prenyltransferase alpha subunit repeat (PF01239)	2	2	6.3	54.391	0	10.955	54240000	Y	N	Y	N	N	N	1	2	1	0	2	0	1	1	0
PHGO_04120	eRF1 domain 3 (PF03465);eRF1 domain 1 (PF03463);eRF1 domain 2 (PF03464)	3	3	10.6	45.962	0	6.3413	44863000	Y	Y	Y	N	N	N	1	0	1	0	1	1	3	0	1
PHGO_04121	NAD binding domain of 6-phosphogluconate dehydrogenase (PF03446);NAD-binding of NADP-dependent 3-hydroxyisobutyrate dehydrogenase (PF14833)	3	3	13.8	33.285	0	7.3586	41323000	N	Y	Y	N	N	N	0	0	2	0	2	1	3	0	2
PHGO_04138	C2 domain (PF00168)	8	7	48.8	27.151	0	120.94	3510800000	Y	Y	Y	N	N	N	5	5	6	2	5	3	6	6	6
PHGO_04141	haloacid dehalogenase-like hydrolase (PF00702)	2	2	13	20.193	0	48.98	45347000	Y	Y	Y	N	N	N	1	0	2	0	1	1	1	1	1
PHGO_04143	Zinc-binding dehydrogenase (PF13602)	6	6	65.7	11.917	0	19.781	1364600000	Y	Y	Y	N	N	N	5	5	4	3	4	4	5	5	4
PHGO_04144	Alcohol dehydrogenase GroES-like domain (PF08240);Zinc-binding dehydrogenase (PF13602)	4	2	19.3	37.826	0	7.8154	72076000	Y	N	N	N	N	N	0	1	2	0	0	0	4	0	0
PHGO_04152	TFIIS helical bundle-like domain (PF08711)	3	3	15.2	28.451	0	5.7613	10914000	N	N	Y	N	N	N	0	0	0	0	1	0	3	1	0
PHGO_04169	Whirly transcription factor (PF08536)	5	5	54.3	23.722	0	47.122	128770000	Y	Y	Y	N	N	N	2	2	2	0	2	2	3	2	1
PHGO_04186	2-oxoacid dehydrogenases acyltransferase (catalytic domain) (PF00198);PH domain (PF00169);START domain (PF01852)	11	11	16.2	113.9	0	25.448	137610000	Y	Y	Y	N	N	N	2	2	5	0	1	4	6	5	1
PHGO_04190	Thioredoxin (PF00085)	8	8	50.7	22.108	0	61.942	1191700000	Y	Y	Y	N	N	N	5	5	6	2	5	7	6	6	6
PHGO_04215	PX domain (PF00787);Myosin head (motor domain) (PF00063)	32	32	34.1	173.25	0	302.18	2931700000	Y	Y	Y	N	N	N	19	21	25	14	22	25	29	28	24
PHGO_04228	Glycoprotease family (PF00814)	2	2	8	38.367	0	10.606	10996000	Y	N	N	N	N	N	1	0	1	0	0	0	0	1	0
PHGO_04230	Catalytic LigB subunit of aromatic ring-opening dioxygenase (PF02900)	4	4	25.5	32.766	0	38.725	156480000	Y	Y	Y	N	N	N	3	2	2	0	4	2	3	4	1
PHGO_04236	Protein kinase domain (PF00069)	3	3	7.2	57.091	0	11.875	94633000	Y	Y	Y	N	N	N	2	0	2	1	0	3	2	0	1
PHGO_04241	alpha/beta hydrolase fold (PF00561)	10	9	42.2	36.489	0	44.632	989410000	Y	Y	Y	N	N	N	5	6	8	2	7	8	8	8	8
PHGO_04245	Glycine-rich protein domain (DUF2403) (PF10290);Putative TOS1-like glycosyl hydrolase (DUF2401) (PF10287)	2	1	10.1	47.895	0	10.451	47868000	Y	Y	Y	N	N	N	2	2	2	1	1	1	1	1	1
PHGO_04279	CS domain (PF04969)	7	7	29.8	19.479	0	28.187	1437700000	Y	Y	Y	N	N	N	3	4	5	4	3	5	3	3	4
PHGO_04285	Glycosyltransferase family 20 (PF00982);Starch binding domain (PF00686);Trehalose-phosphatase (PF02358)	13	13	12	166.66	0	31.942	262030000	Y	Y	Y	N	N	N	7	6	8	3	7	8	5	4	5
PHGO_04296	SnoaL-like domain (PF13577)	5	5	40.5	17.04	0	15.358	878840000	Y	Y	Y	N	N	N	3	4	3	3	4	3	4	3	4
PHGO_04301	No Pfam domains	4	4	34.6	12.054	0	41.613	692480000	Y	Y	Y	N	N	N	1	1	1	1	2	3	4	2	3
PHGO_04302	NADH:flavin oxidoreductase / NADH oxidase family (PF00724);Pyridine nucleotide-disulphide oxidoreductase (PF07992)	20	20	40.4	76.819	0	50.783	603300000	Y	Y	Y	N	N	N	10	8	10	3	8	12	16	7	9
PHGO_04338	Elongation factor Tu GTP binding domain (PF00009);Initiation factor eIF2 gamma, C terminal (PF09173);Elongation factor Tu domain 2 (PF03144)	17	17	45.9	50.512	0	116.07	3860500000	Y	Y	Y	N	N	N	15	17	15	12	13	13	14	15	14
PHGO_04339	Nucleotidyl transferase (PF00483);Bacterial transferase hexapeptide (six repeats) (PF00132)	8	8	31.1	48.458	0	50.966	175160000	Y	Y	Y	N	N	N	4	4	4	3	4	5	6	4	5
PHGO_04362	Endomembrane protein 70 (PF02990)	4	4	8.4	72.22	0	35.118	243400000	Y	Y	Y	N	N	N	3	2	3	1	3	3	4	3	3
PHGO_04364	Ubiquitin-activating enzyme active site (PF10585);Ubiquitin/SUMO-activating enzyme ubiquitin-like domain (PF14732);ThiF family (PF00899)	11	11	34.1	60.132	0	65.216	339020000	Y	Y	Y	N	N	N	6	8	6	2	6	6	7	6	7
PHGO_04365	No Pfam domains	14	14	19	137.95	0	35.95	169180000	Y	Y	Y	N	N	N	6	3	8	1	6	3	8	6	5
PHGO_04375	No Pfam domains	6	6	12.5	74.826	0	31.373	173680000	Y	Y	Y	N	N	N	3	4	4	2	6	4	2	4	1
PHGO_04384	CAP-Gly domain (PF01302);CLASP N terminal (PF12348)	2	2	4	54.28	0.0039051	1.6362	12589000	Y	N	Y	N	N	N	1	1	1	0	0	0	2	1	0
PHGO_04386	Phosphoglucomutase/phosphomannomutase, C-terminal domain (PF00408);Phosphoglucomutase/phosphomannomutase, alpha/beta/alpha domain III (PF02880);Phosphoglucomutase/phosphomannomutase, alpha/beta/alpha domain I (PF02878)	21	21	56	62.135	0	204.11	2683700000	Y	Y	Y	N	N	N	14	11	13	10	12	13	16	14	13
PHGO_04393	Nuclear pore complex scaffold, nucleoporins 186/192/205 (PF11894)	11	11	8.2	233.97	0	32.143	134020000	Y	Y	Y	N	N	N	5	5	7	3	4	4	7	3	3
PHGO_04399	Methylmalonyl Co-A mutase-associated GTPase MeaB (PF03308)	8	8	26.8	41.588	0	35.823	264630000	Y	Y	Y	N	N	N	5	4	5	4	6	5	7	5	6
PHGO_04405	Transketolase, pyrimidine binding domain (PF02779);Transketolase, C-terminal domain (PF02780)	18	18	61.8	39.203	0	299.54	27427000000	Y	Y	Y	N	N	N	15	16	16	14	16	15	16	15	15
PHGO_04409	No Pfam domains	6	3	25	43.684	0	20.094	113060000	Y	Y	Y	N	N	N	4	4	2	1	3	3	4	3	2
PHGO_04418	Uncharacterised protein family UPF0047 (PF01894)	3	3	22	16.687	0	8.8683	90239000	Y	Y	Y	N	N	N	1	2	2	1	2	1	2	2	2
PHGO_04420	No Pfam domains	10	10	68.2	23.091	0	92.142	1552300000	Y	Y	Y	N	N	N	9	9	8	5	8	5	6	9	5
PHGO_04426	Prephenate dehydratase (PF00800)	15	15	40.7	60.93	0	56.008	638260000	Y	Y	Y	N	N	N	6	6	9	3	7	11	11	6	10
PHGO_04427	Signal peptide binding domain (PF02978)	3	3	18.1	24.872	0	7.8805	155300000	Y	Y	Y	N	N	N	2	2	2	1	2	1	3	1	1
PHGO_04429	RNA recognition motif. (a.k.a. RRM, RBD, or RNP domain) (PF00076);Poly-adenylate binding protein, unique domain (PF00658)	25	25	54.2	69.499	0	289.5	6724500000	Y	Y	Y	N	N	N	12	13	16	11	11	19	21	15	17
PHGO_04432	Metallopeptidase family M24 (PF00557)	13	13	48.3	49.929	0	45.726	701390000	Y	Y	Y	N	N	N	6	11	8	4	7	8	8	10	6
PHGO_04433	Cys/Met metabolism PLP-dependent enzyme (PF01053)	9	9	34.1	42.721	0	66.365	1186500000	Y	Y	Y	N	N	N	5	7	7	2	7	7	7	9	8
PHGO_04445	WD domain, G-beta repeat (PF00400)	6	1	35.5	33.566	0	38.61	92184000	Y	Y	Y	N	N	N	2	3	3	1	2	1	1	2	1
PHGO_04453	PCI domain (PF01399);Eukaryotic translation initiation factor 3 subunit 8 N-terminus (PF05470)	22	22	30.9	109.05	0	221.6	2286300000	Y	Y	Y	N	N	N	10	11	16	9	14	16	18	15	13
PHGO_04454	Alba (PF01918)	2	2	12.6	28.618	0	20.749	56326000	Y	Y	Y	N	N	N	1	2	2	0	2	2	2	1	1
PHGO_04466	Cytochrome b5-like Heme/Steroid binding domain (PF00173);Fatty acid desaturase (PF00487)	7	7	21.7	53.772	0	27.758	304730000	Y	Y	Y	N	N	N	3	4	6	4	6	6	5	3	3
PHGO_04471	FAD linked oxidases, C-terminal domain (PF02913);FAD binding domain (PF01565)	8	8	24.9	52.952	0	16.747	123050000	Y	Y	Y	N	N	N	2	0	3	0	1	5	6	4	2
PHGO_04475	PWWP domain (PF00855)	8	8	21.8	58.398	0	68.626	785690000	Y	Y	Y	N	N	N	4	5	6	5	3	4	7	7	6
PHGO_04486	No Pfam domains	7	7	11.5	102.97	0	34.91	97957000	Y	Y	Y	N	N	N	3	5	3	1	2	3	4	4	3
PHGO_04511	Eukaryotic rRNA processing protein EBP2 (PF05890)	2	2	8.6	37.37	0	6.3404	37141000	Y	N	Y	N	N	N	2	2	2	0	0	0	2	2	0
PHGO_04520	No Pfam domains	2	2	34.4	17.904	0	35.383	51429000	Y	Y	Y	N	N	N	1	0	1	0	1	1	2	1	2
PHGO_04523	No Pfam domains	3	3	15.4	39.981	0	13.096	37076000	Y	Y	N	N	N	N	1	1	2	1	1	2	0	1	0
PHGO_04538	No Pfam domains	6	6	22.1	62.507	0	61.348	551850000	Y	Y	Y	N	N	N	3	3	4	4	5	5	6	4	5
PHGO_04542	Inorganic pyrophosphatase (PF00719)	9	9	53.8	31.741	0	64.886	568620000	Y	Y	Y	N	N	N	6	7	4	2	3	6	7	5	6
PHGO_04558	Sec1 family (PF00995)	8	8	19.3	70.389	0	23.673	302170000	Y	Y	Y	N	N	N	3	5	5	2	4	5	6	7	4
PHGO_04567	Mitochondrial ATP synthase B chain precursor (ATP-synt_B) (PF05405)	11	11	49.8	33.724	0	207.49	10402000000	Y	Y	Y	N	N	N	9	9	8	7	11	8	9	10	8
PHGO_04583	Sel1 repeat (PF08238)	5	5	47	18.005	0	8.0917	41204000	Y	N	Y	N	N	N	0	1	2	0	0	2	4	1	1
PHGO_04591	p21-C-terminal region-binding protein (PF13862)	2	2	8.2	35.323	0	3.3115	15994000	Y	N	N	N	N	N	0	2	1	0	0	0	1	0	0
PHGO_04592	No Pfam domains	4	4	12.5	46.795	0	8.7356	85896000	Y	Y	Y	N	N	N	2	2	2	2	2	2	4	0	3
PHGO_04593	Squalene/phytoene synthase (PF00494)	3	3	16.5	35.946	0	9.8138	19420000	Y	N	N	N	N	N	1	1	2	0	0	1	0	0	0
PHGO_04594	Histone-binding protein RBBP4 or subunit C of CAF1 complex (PF12265);WD domain, G-beta repeat (PF00400)	5	5	22.2	53.277	0	18.738	48589000	Y	Y	Y	N	N	N	1	2	1	0	1	1	2	1	0
PHGO_04618	Phenazine biosynthesis-like protein (PF02567);Acetyltransferase (GNAT) family (PF00583)	10	10	30.2	50.924	0	58.816	346220000	Y	Y	Y	N	N	N	4	4	7	5	5	6	8	4	4
PHGO_04625	tRNA synthetase class II core domain (G, H, P, S and T) (PF00587);Anticodon binding domain (PF03129)	2	2	3.1	71.145	0.00065789	2.6144	71097000	Y	N	Y	N	N	N	1	0	1	1	0	0	1	0	1
PHGO_04651	Putative diphthamide synthesis protein (PF01866)	2	2	10.9	39.256	0	9.3975	28986000	N	Y	Y	N	N	N	0	0	1	1	0	1	1	0	1
PHGO_04669	Paf1 (PF03985)	2	2	8.4	44.573	0	4.6351	38332000	Y	Y	Y	N	N	N	1	1	0	0	1	1	2	2	1
PHGO_04670	D-arabinono-1,4-lactone oxidase (PF04030);FAD binding domain (PF01565)	11	11	28	62.389	0	27.856	220460000	Y	Y	Y	N	N	N	1	1	3	2	2	5	7	3	4
PHGO_04673	Mitochondrial carrier protein (PF00153)	18	18	55.5	33.722	0	176.21	26569000000	Y	Y	Y	N	N	N	13	14	16	12	14	13	16	14	16
PHGO_04691	Aminotransferase class I and II (PF00155)	8	8	32	45.202	0	40.525	184540000	Y	Y	Y	N	N	N	1	2	4	1	3	4	7	2	5
PHGO_04701	DNA polymerase family B, exonuclease domain (PF03104);DNA polymerase family B (PF00136);C4-type zinc-finger of DNA polymerase delta (PF14260)	2	2	4.4	122.2	0	5.5512	24600000	Y	Y	Y	N	N	N	1	1	2	0	1	1	1	1	0
PHGO_04704	Glutathione S-transferase, C-terminal domain (PF14497);Glutathione S-transferase, N-terminal domain (PF02798)	6	1	28.9	32.472	0	29.618	578990000	Y	Y	Y	N	N	N	4	3	3	2	3	3	2	4	4
PHGO_04705	Glutathione S-transferase, N-terminal domain (PF02798)	4	4	58.2	13.354	0	44.606	2300900000	Y	Y	Y	N	N	N	4	4	4	2	4	3	3	4	3
PHGO_04712	Helicase conserved C-terminal domain (PF00271);DEAD/DEAH box helicase (PF00270)	4	3	15.9	45.852	0	11.542	65601000	Y	Y	Y	N	N	N	2	1	3	0	2	2	2	1	3
PHGO_04720	Ras family (PF00071)	4	4	29.4	19.787	0	7.9798	77285000	Y	Y	Y	N	N	N	1	1	4	1	2	1	0	2	1
PHGO_04725	ATP citrate lyase citrate-binding (PF16114);CoA-ligase (PF00549);Citrate synthase, C-terminal domain (PF00285);CoA binding domain (PF02629)	50	50	61.3	114.82	0	323.31	23308000000	Y	Y	Y	N	N	N	36	39	44	29	45	45	46	44	42
PHGO_04728	Ras family (PF00071)	11	11	47.9	24.117	0	55.927	3954600000	Y	Y	Y	N	N	N	6	6	9	6	7	10	8	6	7
PHGO_04732	YjgF/chorismate_mutase-like, putative endoribonuclease (PF14588)	3	3	28.8	16.577	0	5.4229	79170000	N	Y	Y	N	N	N	1	0	0	1	1	1	2	2	3
PHGO_04749	Atypical Arm repeat (PF16186);Importin beta binding domain (PF01749);Armadillo/beta-catenin-like repeat (PF00514)	6	6	11.9	70.714	0	15.136	102380000	Y	Y	Y	N	N	N	2	4	5	1	4	4	4	4	4
PHGO_04752	Aminopeptidase I zinc metalloprotease (M18) (PF02127)	17	17	62.1	37.244	0	112.69	1483900000	Y	Y	Y	N	N	N	10	9	9	7	12	13	13	11	13
PHGO_04785;PHGO_02566	No Pfam domains	2	2	3.9	59.221	0	5.6763	15122000	N	Y	Y	N	N	N	0	1	0	0	1	1	1	1	1
PHGO_04800	No Pfam domains	5	5	24.1	44.307	0	22.503	102910000	Y	Y	Y	N	N	N	2	2	4	1	3	3	5	2	3
PHGO_04811	Guanylate-binding protein, N-terminal domain (PF02263)	15	15	33	71.54	0	112.6	481170000	Y	Y	Y	N	N	N	8	6	9	4	8	9	11	8	6
PHGO_04814	Mitochondrial inner membrane protein (PF09731)	17	17	35.9	73.698	0	99.88	1484800000	Y	Y	Y	N	N	N	11	13	11	6	12	12	12	13	12
PHGO_04823	Eukaryotic porin (PF01459)	4	4	21.9	32.792	0	11.811	20474000	Y	N	Y	N	N	N	1	0	3	0	0	2	2	0	2
PHGO_04826	RIO1 family (PF01163)	10	10	33.5	53.501	0	32.453	111400000	N	N	Y	N	N	N	0	0	1	0	0	0	10	0	6
PHGO_04837	Protein tyrosine kinase (PF07714)	8	8	28.2	40.062	0	34.606	294610000	Y	Y	Y	N	N	N	3	2	3	1	2	7	5	4	5
PHGO_04848	No Pfam domains	2	2	10.3	41.68	0	4.664	18887000	N	N	Y	N	N	N	0	0	1	0	0	2	2	0	1
PHGO_04849	HisG, C-terminal domain (PF08029);ATP phosphoribosyltransferase (PF01634)	8	8	43.8	32.371	0	36.684	621050000	Y	Y	Y	N	N	N	4	5	5	1	5	4	7	6	5
PHGO_04872	Phosphoribosyl transferase domain (PF00156)	11	11	57.4	21.776	0	129.37	1726700000	Y	Y	Y	N	N	N	8	9	8	7	9	8	10	9	7
PHGO_04873	Coenzyme A transferase (PF01144)	3	3	52.1	12.605	0	3.8153	31447000	N	Y	Y	N	N	N	0	0	1	0	1	2	3	0	3
PHGO_04874	EF-hand domain pair (PF13499);C2 domain (PF00168);Vacuolar-sorting-associated 13 protein C-terminal (PF16909);SHR-binding domain of vacuolar-sorting associated protein 13 (PF06650)	51	51	32.4	303.4	0	198.67	1399200000	Y	Y	Y	N	N	N	21	22	21	21	25	27	33	24	28
PHGO_04880	Adenylate kinase (PF00406);HD domain (PF13023);Adenylate kinase, active site lid (PF05191)	13	12	35.3	44.527	0	115.72	5339700000	Y	Y	Y	N	N	N	8	10	10	7	10	12	11	12	8
PHGO_04882	Aminotransferase class I and II (PF00155)	20	20	57.8	52.594	0	215.85	5860000000	Y	Y	Y	N	N	N	13	13	15	9	15	16	15	16	15
PHGO_04891	Nitronate monooxygenase (PF03060)	3	2	55.4	13.642	0	48.043	341150000	Y	Y	Y	N	N	N	2	2	2	2	2	2	3	2	2
PHGO_04910	Aspartyl/Asparaginyl beta-hydroxylase (PF05118);Methyltransferase domain (PF08241)	10	10	34	63.361	0	71.665	246510000	Y	Y	Y	N	N	N	5	7	5	3	8	5	4	5	5
PHGO_04916	Pyridine nucleotide-disulphide oxidoreductase (PF07992);Pyridine nucleotide-disulphide oxidoreductase, dimerisation domain (PF02852)	21	21	57.6	53.213	0	165.36	2841400000	Y	Y	Y	N	N	N	10	14	13	6	11	16	17	15	15
PHGO_04966	CoA-ligase (PF00549);CoA binding domain (PF02629)	12	12	33.9	33.022	0	123.33	7290100000	Y	Y	Y	N	N	N	9	8	8	6	8	10	10	8	9
PHGO_04986	No Pfam domains	6	6	23.4	36.993	0	9.2919	86499000	Y	Y	Y	N	N	N	1	2	1	1	1	1	3	4	1
PHGO_04987	Protein kinase domain (PF00069)	2	2	10.4	33.865	0	11.002	51865000	Y	Y	Y	N	N	N	1	1	1	1	1	1	1	2	1
PHGO_04995	PPR repeat (PF01535)	33	33	29.8	162.9	0	148.15	1350800000	Y	Y	Y	N	N	N	8	16	20	7	12	22	29	16	20
PHGO_04997	Protein kinase domain (PF00069)	11	11	41.4	40.729	0	119.56	762670000	Y	Y	Y	N	N	N	9	6	9	8	8	7	9	8	9
PHGO_05014	Catalytic LigB subunit of aromatic ring-opening dioxygenase (PF02900)	4	3	19.6	31.59	0	12.284	148680000	Y	Y	Y	N	N	N	1	1	3	1	1	2	3	3	0
PHGO_05018	Tetratricopeptide repeat (PF13181)	4	4	12.7	43.533	0	9.4684	30456000	Y	Y	Y	N	N	N	0	1	1	0	1	3	1	2	1
PHGO_05024	RNA recognition motif. (a.k.a. RRM, RBD, or RNP domain) (PF00076)	4	4	12	30.179	0	15.555	235280000	Y	Y	Y	N	N	N	4	3	3	3	4	3	4	2	2
PHGO_05029	NmrA-like family (PF05368)	18	17	76.2	35.576	0	220.04	20032000000	Y	Y	Y	N	N	N	14	14	14	10	15	15	15	15	14
PHGO_05038	Helicase conserved C-terminal domain (PF00271);DEAD/DEAH box helicase (PF00270)	16	16	52.8	49.027	0	221.97	3865900000	Y	Y	Y	N	N	N	11	13	13	7	11	11	14	12	12
PHGO_05045	Mitochondrial carrier protein (PF00153)	9	9	42.6	32.846	0	52.99	808520000	Y	Y	Y	N	N	N	6	5	8	2	6	8	8	8	6
PHGO_05050	CCR4-NOT transcription complex subunit 11 (PF10155)	5	5	19.3	50.465	0	15.062	61981000	Y	Y	Y	N	N	N	2	3	2	0	2	2	1	2	3
PHGO_05051	Potential Queuosine, Q, salvage protein family (PF10343)	3	3	10.1	39.767	0	7.3885	57886000	Y	Y	Y	N	N	N	1	1	2	1	1	1	1	3	1
PHGO_05060	Pyridine nucleotide-disulphide oxidoreductase (PF07992)	4	4	14.5	42.047	0	11.611	137650000	Y	Y	Y	N	N	N	3	2	2	2	2	2	2	4	2
PHGO_05067	Aminotransferase class-III (PF00202)	16	16	68.2	41.735	0	167.24	2239900000	Y	Y	Y	N	N	N	4	8	8	4	8	13	13	9	11
PHGO_05076	C2 domain (PF00168)	5	5	32.1	27.316	0	19.619	79528000	Y	Y	Y	N	N	N	0	1	3	1	0	2	4	2	2
PHGO_05079	Eukaryotic initiation factor 4E (PF01652)	5	5	39.3	22.598	0	32.705	502940000	Y	Y	Y	N	N	N	2	4	3	1	4	4	4	3	3
PHGO_05080	Enoyl-CoA hydratase/isomerase (PF00378)	6	6	27.7	29.381	0	16.715	121620000	Y	Y	Y	N	N	N	3	1	3	2	1	4	4	3	5
PHGO_05081	Ribosomal L15 (PF00827)	6	6	27.7	24.429	0	16.575	3509100000	Y	Y	Y	N	N	N	3	3	3	3	3	6	6	4	5
PHGO_05087	X-Pro dipeptidyl-peptidase (S15 family) (PF02129);X-Pro dipeptidyl-peptidase C-terminal non-catalytic domain (PF08530)	12	12	29	83.736	0	39.731	203600000	Y	Y	Y	N	N	N	4	4	6	5	8	3	6	3	8
PHGO_05091	Eukaryotic cytochrome b561 (PF03188)	3	3	17.1	21.823	0	4.6097	20350000	N	Y	Y	N	N	N	0	0	0	0	1	3	2	0	3
PHGO_05093	BAG domain (PF02179)	4	4	17.9	41.062	0	19.816	44677000	Y	N	Y	N	N	N	0	1	1	1	0	0	3	1	0
PHGO_05102	Prefoldin subunit (PF02996)	4	4	20	23.658	0	28.419	242510000	Y	Y	Y	N	N	N	2	2	2	2	3	2	3	2	3
PHGO_05122	No Pfam domains	2	1	11.9	42.483	0	9.1122	20238000	Y	Y	Y	N	N	N	1	2	1	1	1	2	2	1	2
PHGO_05127	ATP synthase alpha/beta family, nucleotide-binding domain (PF00006)	4	4	15.5	71.609	0	31.078	135660000	Y	Y	Y	N	N	N	2	4	3	1	2	2	2	3	1
PHGO_05133	Uncharacterised protein family (UPF0160) (PF03690)	9	9	63.5	21.586	0	40.542	355690000	Y	Y	Y	N	N	N	6	4	7	5	6	8	4	5	6
PHGO_05157	Ribonuclease III domain (PF00636);Dicer dimerisation domain (PF03368);CAF1 family ribonuclease (PF04857)	4	4	3.7	286.82	0	4.9048	10254000	N	Y	Y	N	N	N	0	0	1	1	1	1	1	1	0
PHGO_05170	Ribosomal protein L17 (PF01196)	4	4	20.5	16.573	0	8.0701	134050000	Y	Y	Y	N	N	N	0	1	2	0	2	2	4	2	1
PHGO_05172	Glucosidase II beta subunit-like protein (PF13015);Glucosidase II beta subunit-like (PF12999)	6	6	15.7	62.764	0	20.975	117270000	Y	Y	Y	N	N	N	3	4	4	1	4	2	4	5	2
PHGO_05205	PITH domain (PF06201)	5	5	51.4	19.376	0	32.871	435670000	Y	Y	Y	N	N	N	1	3	4	1	3	3	4	4	3
PHGO_05217	Proteasomal ATPase OB C-terminal domain (PF16450);ATPase family associated with various cellular activities (AAA) (PF00004)	8	8	35.2	36.958	0	47.717	562330000	Y	Y	Y	N	N	N	4	5	6	3	4	8	6	6	5
PHGO_05234	Dipeptidyl peptidase IV (DPP IV) N-terminal region (PF00930);Prolyl oligopeptidase family (PF00326)	13	13	56.3	42.24	0	64.71	231580000	Y	Y	Y	N	N	N	2	4	2	2	5	8	9	6	6
PHGO_05236	Strictosidine synthase (PF03088)	2	2	17.2	29.522	0	9.7226	21609000	N	Y	Y	N	N	N	0	0	0	0	2	1	1	0	1
PHGO_05237	PheRS DNA binding domain 3 (PF18553);tRNA synthetases class II core domain (F) (PF01409);PheRS DNA binding domain 1 (PF18552)	20	20	64.9	57.218	0	114.17	1260600000	Y	Y	Y	N	N	N	8	6	11	4	8	11	16	9	9
PHGO_05240	Tetratricopeptide repeat (PF00515);Tetratricopeptide repeat (PF13181)	10	10	28.4	64.469	0	46.405	140090000	Y	Y	Y	N	N	N	4	3	3	0	3	2	5	3	1
PHGO_05273	Vps53-like, N-terminal (PF04100)	2	2	5.8	88.046	0	3.9298	12266000	Y	Y	N	N	N	N	2	0	1	0	1	1	0	1	0
PHGO_05306	Nucleosome assembly protein (NAP) (PF00956)	2	2	3.4	89.78	0	10.205	59009000	Y	Y	Y	N	N	N	1	2	1	1	1	1	1	1	1
PHGO_05321	ABC transporter (PF00005);ABC transporter transmembrane region (PF00664)	4	4	8.8	76.53	0	8.9753	73800000	Y	Y	Y	N	N	N	1	1	2	1	1	2	1	2	2
PHGO_05326	Fatty acid synthase subunit alpha Acyl carrier domain (PF18325)	4	3	27.6	23.811	0	56.074	1208700000	Y	Y	Y	N	N	N	3	3	3	3	3	4	4	3	3
PHGO_05330	DnaJ C terminal domain (PF01556);DnaJ central domain (PF00684);DnaJ domain (PF00226)	14	14	55.1	45.867	0	63.114	2340300000	Y	Y	Y	N	N	N	8	10	11	7	9	8	10	10	9
PHGO_05332	Glucanosyltransferase (PF03198)	5	5	18.3	53.631	0	23.489	70687000	Y	Y	Y	N	N	N	1	1	3	1	1	3	4	1	2
PHGO_05344	Replication factor A protein 3 (PF08661)	2	2	34.5	12.26	0	10.456	34986000	Y	N	Y	N	N	N	0	1	1	0	0	1	2	1	0
PHGO_05352	PAN domain (PF00024);PAN domain (PF14295)	6	6	39.5	27.6	0	157.62	28536000000	Y	Y	Y	N	N	N	6	6	6	6	6	6	6	6	6
PHGO_05355	No Pfam domains	4	4	14.7	41.523	0	8.0996	121680000	Y	Y	Y	N	N	N	2	2	4	1	1	2	2	4	1
PHGO_05394	Acyl-CoA dehydrogenase, C-terminal domain (PF00441);Acyl-CoA dehydrogenase, middle domain (PF02770);Acyl-CoA dehydrogenase, N-terminal domain (PF02771)	17	17	35.3	65.593	0	55.301	370700000	Y	Y	Y	N	N	N	4	2	5	6	5	7	12	2	9
PHGO_05403	NADPH-dependent FMN reductase (PF03358)	9	1	64	20.956	0	115.44	2066700000	Y	Y	Y	N	N	N	6	7	7	5	5	6	6	7	4
PHGO_05411	No Pfam domains	7	7	11.7	101.44	0	28.69	125860000	Y	Y	Y	N	N	N	2	3	3	0	1	1	4	5	2
PHGO_05415	AhpC/TSA family (PF00578);C-terminal domain of 1-Cys peroxiredoxin (PF10417)	8	2	53.5	21.815	0	11.526	26805000	Y	Y	Y	N	N	N	5	6	5	5	5	4	7	4	8
PHGO_05421	Choline/Carnitine o-acyltransferase (PF00755)	4	4	28.6	24.79	0	25.19	123140000	Y	Y	Y	N	N	N	1	1	1	1	1	2	3	1	3
PHGO_05422	No Pfam domains	2	2	18.5	18	0	5.8992	39883000	Y	Y	Y	N	N	N	2	1	1	1	2	2	1	2	1
PHGO_05424	PAN domain (PF14295)	3	1	29.7	23.533	0	4.7028	72694000	N	Y	Y	N	N	N	0	0	0	1	0	2	1	0	3
PHGO_05428	CRAL/TRIO domain (PF00650);FYVE zinc finger (PF01363)	3	3	4.5	95.922	0	5.7825	36057000	Y	N	Y	N	N	N	1	2	1	0	0	1	3	1	1
PHGO_05439	Dynamin family (PF00350)	4	4	13.6	63.292	0	10.784	53545000	Y	Y	Y	N	N	N	1	1	1	0	1	1	4	2	1
PHGO_05444;PHGO_05445	Core histone H2A/H2B/H3/H4 (PF00125);C-terminus of histone H2A (PF16211)	4	3	33.1	14.662	0	18.55	11082000000	Y	Y	Y	N	N	N	2	1	1	2	3	3	4	3	3
PHGO_05473	Ubiquitin-2 like Rad60 SUMO-like (PF11976)	4	4	26.7	11.26	0	7.7146	899200000	Y	Y	Y	N	N	N	3	3	3	3	4	3	2	4	4
PHGO_05496;PHGO_18309	UBX domain (PF00789)	2	2	13.1	22.574	0	5.7564	9163300	N	N	Y	N	N	N	0	1	0	0	0	1	2	0	1
PHGO_05497	Glutamate-cysteine ligase (PF03074)	6	6	13.3	84.536	0	48.658	317070000	Y	Y	Y	N	N	N	5	4	3	2	4	5	5	3	3
PHGO_05505	Adaptor complexes medium subunit family (PF00928)	19	19	50.6	62.168	0	81.756	1092200000	Y	Y	Y	N	N	N	9	11	14	6	14	14	17	13	11
PHGO_05532	Phosphoglucose isomerase (PF00342)	26	19	68.7	55.972	0	323.31	42734000000	Y	Y	Y	N	N	N	21	23	23	17	23	23	23	23	24
PHGO_05543	No Pfam domains	2	1	25.3	18.048	0	22.176	40363000	Y	N	Y	N	N	N	1	1	2	1	0	0	2	1	0
PHGO_05546	Aldehyde dehydrogenase family (PF00171)	4	4	9.8	56.058	0	7.1928	13884000	N	N	Y	N	N	N	0	0	0	0	0	1	3	1	2
PHGO_05549	Unconventional myosin tail, actin- and lipid-binding (PF06017);Myosin head (motor domain) (PF00063);FYVE zinc finger (PF01363)	12	12	13.8	131.25	0	27.371	143020000	Y	Y	Y	N	N	N	3	2	4	5	3	4	7	3	3
PHGO_05551	eIF-6 family (PF01912)	6	6	54.3	26.317	0	75.385	516690000	Y	Y	Y	N	N	N	2	3	3	1	3	4	4	3	3
PHGO_05593	Isochorismatase family (PF00857)	6	6	45.7	23.012	0	20.011	127730000	N	Y	Y	N	N	N	0	0	2	0	3	1	2	1	5
PHGO_05606	PAS fold (PF08447)	2	2	7.1	43.298	0	7.3017	68181000	Y	Y	Y	N	N	N	1	2	1	1	1	0	2	1	2
PHGO_05607	Peroxidase, family 2 (PF01328)	2	1	15.1	26.018	0	3.2114	3432100	Y	N	N	N	N	N	1	2	2	0	1	0	0	1	0
PHGO_05623	Pyridoxal-dependent decarboxylase, pyridoxal binding domain (PF02784);Pyridoxal-dependent decarboxylase, C-terminal sheet domain (PF00278)	7	7	23.8	46.926	0	26.878	195110000	Y	Y	Y	N	N	N	2	4	6	1	3	3	5	3	4
PHGO_05627	No Pfam domains	5	5	36.9	20.689	0	22.59	109530000	Y	Y	Y	N	N	N	2	3	4	0	3	3	2	3	3
PHGO_05628	Methylenetetrahydrofolate reductase (PF02219)	10	10	30.5	65.817	0	76.207	264720000	Y	Y	Y	N	N	N	4	4	5	3	4	6	8	5	6
PHGO_05645	NUC173 domain (PF08161)	6	6	8.9	134.65	0	17.505	82886000	Y	Y	Y	N	N	N	5	3	4	2	2	1	1	2	0
PHGO_05650	Helix-hairpin-helix motif (PF14635);HHH domain (PF17674);SH2 domain (PF14633);Helix-turn-helix DNA-binding domain of SPT6 (PF14641);Acidic N-terminal SPT6 (PF14632)	11	11	9.9	175.97	0	35.062	152090000	Y	Y	Y	N	N	N	4	3	5	1	5	3	6	6	2
PHGO_05653	WASH complex subunit 7 (PF14744);WASH complex subunit 7, C-terminal (PF14746);WASH complex subunit 7, N-terminal (PF14745)	5	5	4.6	156.9	0	6.5869	27227000	Y	Y	Y	N	N	N	1	1	2	0	1	1	2	3	2
PHGO_05674	MaoC like domain (PF01575);Acyl transferase domain (PF00698)	8	2	34.2	39.633	0	21.136	146220000	Y	Y	Y	N	N	N	5	6	7	4	6	7	8	8	7
PHGO_05679	Phosphomethylpyrimidine kinase (PF08543)	5	5	23.4	38.972	0	9.1962	48410000	Y	Y	Y	N	N	N	1	3	2	1	3	1	2	1	1
PHGO_05694	Pyridine nucleotide-disulphide oxidoreductase (PF07992);Pyridine nucleotide-disulphide oxidoreductase, dimerisation domain (PF02852)	14	14	38.6	55.544	0	57.035	398630000	Y	Y	Y	N	N	N	6	6	5	2	4	6	6	6	6
PHGO_05696	Cytochrome c oxidase subunit IV (PF02936)	3	3	49.4	8.3334	0	19.729	5150800000	Y	Y	Y	N	N	N	2	2	3	3	3	3	3	2	3
PHGO_05700	Polyprenyl synthetase (PF00348)	8	8	39	47.579	0	25.245	160230000	Y	Y	Y	N	N	N	2	5	6	0	4	3	5	4	2
PHGO_05702	DinB superfamily (PF12867);Sulfatase-modifying factor enzyme 1 (PF03781)	7	7	13.3	91.52	0	26.512	75016000	Y	Y	Y	N	N	N	1	2	2	1	1	2	2	4	0
PHGO_05704	alpha/beta hydrolase fold (PF00561)	9	9	56.2	31.972	0	59.854	418800000	Y	Y	Y	N	N	N	7	6	6	5	4	4	8	8	5
PHGO_05710;PHGO_00901	No Pfam domains	3	2	100	4.8453	0	18.3	6763800000	Y	Y	Y	N	N	N	2	1	2	3	2	2	2	2	2
PHGO_05719	Elongation factor Tu GTP binding domain (PF00009);Translation-initiation factor 2 (PF11987)	2	2	3.9	100.68	0	8.8425	25574000	Y	Y	Y	N	N	N	1	1	0	0	2	1	2	1	1
PHGO_05730	lactate/malate dehydrogenase, NAD binding domain (PF00056);lactate/malate dehydrogenase, alpha/beta C-terminal domain (PF02866)	13	13	55.5	35.559	0	323.31	44946000000	Y	Y	Y	N	N	N	10	10	11	10	10	11	12	11	8
PHGO_05731	No Pfam domains	2	2	17.1	18.136	0	3.1587	81447000	Y	N	Y	N	N	N	1	1	1	0	1	0	2	1	1
PHGO_05737	AMP-binding enzyme (PF00501)	2	1	5.5	59.707	0.0044951	1.6018	11285000	Y	Y	Y	N	N	N	1	1	0	0	2	1	1	1	0
PHGO_05738	AMP-binding enzyme (PF00501)	3	2	5.9	74.021	0	4.8594	11495000	Y	N	N	N	N	N	1	2	0	0	1	0	1	0	0
PHGO_05744	CRM1 / Exportin repeat 3 (PF18787);CRM1 / Exportin repeat 2 (PF18784);Importin-beta N-terminal domain (PF03810);Chromosome region maintenance or exportin repeat (PF18777);Exportin 1-like protein (PF08389);CRM1 C terminal (PF08767)	22	22	31.2	123.16	0	129.81	1029800000	Y	Y	Y	N	N	N	9	12	14	6	12	17	19	11	15
PHGO_05752;PHGO_01118	No Pfam domains	2	2	5.1	58.874	0	6.8206	35832000	N	Y	Y	N	N	N	0	0	1	1	1	1	2	0	2
PHGO_05768	Cytochrome P450 (PF00067)	5	5	12.1	60.265	0	18.318	101150000	Y	Y	Y	N	N	N	1	2	4	1	1	4	3	2	4
PHGO_05782	AMP-binding enzyme C-terminal domain (PF13193);AMP-binding enzyme (PF00501)	15	15	39.4	49.883	0	90.574	1375200000	Y	Y	Y	N	N	N	9	10	8	5	7	10	11	10	9
PHGO_05786	HEAT-like repeat (PF13513);HEAT repeat (PF02985)	28	27	30.2	134.6	0	103.19	1113400000	Y	Y	Y	N	N	N	15	15	17	10	14	21	23	21	15
PHGO_05802	PX domain (PF00787)	7	7	30.1	32.759	0	34.423	361650000	Y	Y	Y	N	N	N	5	5	5	2	3	4	5	4	5
PHGO_05803	5' nucleotidase, deoxy (Pyrimidine), cytosolic type C protein (NT5C) (PF06941);Alba (PF01918)	2	2	10.1	35.471	0	7.1814	38685000	Y	Y	Y	N	N	N	2	1	1	1	1	1	1	1	1
PHGO_05806	YjgF/chorismate_mutase-like, putative endoribonuclease (PF14588)	3	3	31.9	22.911	0	16.92	237660000	Y	Y	Y	N	N	N	3	2	2	1	2	2	2	2	2
PHGO_05821	AMP-binding enzyme C-terminal domain (PF13193);AMP-binding enzyme (PF00501)	4	4	11.2	65.541	0	3.4822	13699000	N	N	Y	N	N	N	0	0	0	0	0	3	1	0	1
PHGO_05824	MBOAT, membrane-bound O-acyltransferase family (PF03062)	2	2	7	55.927	0	2.8089	22602000	N	Y	Y	N	N	N	0	0	1	0	1	2	1	0	1
PHGO_05826	Serine hydrolase (FSH1) (PF03959);Serine aminopeptidase, S33 (PF12146);Cytochrome oxidase assembly protein (PF02628)	3	3	4.2	104.15	0	6.2938	64637000	Y	Y	Y	N	N	N	0	1	1	2	1	2	1	1	1
PHGO_05831	haloacid dehalogenase-like hydrolase (PF00702);E1-E2 ATPase (PF00122)	20	20	30.4	91.424	0	116.45	1612500000	Y	Y	Y	N	N	N	6	6	12	7	8	12	16	9	11
PHGO_05841	Glutathione S-transferase, C-terminal domain (PF14497);Glutathione S-transferase, N-terminal domain (PF02798)	7	7	43.8	22.404	0	66.744	1538800000	Y	Y	Y	N	N	N	6	5	6	3	5	6	6	5	6
PHGO_05853	ENTH domain (PF01417)	13	13	32.7	85.417	0	87.859	721030000	Y	Y	Y	N	N	N	6	7	7	4	7	7	9	6	5
PHGO_05854	short chain dehydrogenase (PF00106)	8	8	43.4	32.55	0	80.289	406480000	Y	Y	Y	N	N	N	5	5	4	3	4	7	4	6	4
PHGO_05884	Zinc finger, ZZ type (PF00569)	5	5	7.1	91.418	0	13.673	41627000	Y	Y	Y	N	N	N	1	1	1	1	2	2	4	0	1
PHGO_05885	Nucleoporin Nup120/160 (PF11715);WD domain, G-beta repeat (PF00400)	3	3	7.5	58.207	0	10.325	18524000	N	Y	Y	N	N	N	0	2	0	1	1	1	2	1	0
PHGO_05887	B-box zinc finger (PF00643);Protein of unknown function (DUF2009) (PF09418)	3	3	8.3	74.262	0	8.9076	15924000	Y	Y	Y	N	N	N	2	1	1	0	1	1	0	2	1
PHGO_05892	TCP-1/cpn60 chaperonin family (PF00118)	18	18	46.7	59.279	0	174.13	1913700000	Y	Y	Y	N	N	N	10	10	13	6	9	14	17	12	10
PHGO_05893	Triosephosphate isomerase (PF00121)	17	17	68.4	27.054	0	279.43	36933000000	Y	Y	Y	N	N	N	14	13	12	13	15	13	14	14	14
PHGO_05911	Protein kinase domain (PF00069)	3	2	11.8	41.241	0	10.364	80688000	Y	Y	Y	N	N	N	2	3	3	2	3	3	3	2	3
PHGO_05913	Proteasome subunit A N-terminal signature (PF10584);Proteasome subunit (PF00227)	14	14	64.8	26.034	0	161.35	2893100000	Y	Y	Y	N	N	N	8	8	10	8	8	8	12	10	10
PHGO_05921	NUDIX domain (PF00293)	4	4	37.6	19.314	0	16.316	127980000	Y	Y	Y	N	N	N	3	2	3	0	3	4	4	3	4
PHGO_05928	Proteasome complex subunit Rpn13 ubiquitin receptor (PF04683)	11	11	52.7	32.162	0	57.332	572080000	Y	Y	Y	N	N	N	1	5	4	4	5	5	9	4	5
PHGO_05931	Ribosomal protein L1p/L10e family (PF00687)	3	3	13.6	38.898	0	9.1316	23355000	Y	N	N	N	N	N	1	1	0	0	2	0	1	0	0
PHGO_05949	ThiF family (PF00899)	8	8	33	57.533	0	22.746	91029000	Y	Y	Y	N	N	N	3	1	3	0	2	3	3	3	3
PHGO_05951	Homocysteine S-methyltransferase (PF02574)	6	6	31.3	36.416	0	39.54	150910000	Y	Y	Y	N	N	N	3	3	2	1	4	2	2	2	2
PHGO_05966	Ferredoxin-fold anticodon binding domain (PF03147);tRNA synthetases class II core domain (F) (PF01409)	9	9	29.4	47.039	0	41.53	225490000	Y	Y	Y	N	N	N	4	4	6	2	2	5	6	4	5
PHGO_05974	No Pfam domains	2	2	23.1	8.7311	0	2.9927	48138000	Y	Y	Y	N	N	N	1	2	1	0	1	1	2	1	2
PHGO_05988	WD domain, G-beta repeat (PF00400)	6	1	40.2	29.371	0.00065854	2.6301	10797000	Y	N	Y	N	N	N	1	3	2	0	1	0	2	1	0
PHGO_05998	PX domain (PF00787)	4	4	11.6	50.421	0	11.372	28256000	N	N	Y	N	N	N	0	0	1	0	0	2	2	2	0
PHGO_06002	EGF-like domain (PF07974)	3	2	10.9	41.053	0	6.4565	27959000	Y	N	N	N	N	N	2	2	0	0	0	1	0	2	0
PHGO_06003	Choline/Carnitine o-acyltransferase (PF00755)	22	22	53.1	62.758	0	323.31	3774800000	Y	Y	Y	N	N	N	11	13	14	9	13	20	19	15	15
PHGO_06012	No Pfam domains	6	6	15	56.036	0	17.788	100420000	Y	Y	Y	N	N	N	3	3	2	1	1	3	2	2	3
PHGO_06015	PI3-kinase family, ras-binding domain (PF00794);Phosphoinositide 3-kinase family, accessory domain (PIK domain) (PF00613);PH domain (PF00169);Phosphatidylinositol 3- and 4-kinase (PF00454)	4	4	7.6	99.915	0	6.2944	46827000	Y	Y	Y	N	N	N	0	1	1	0	1	2	2	1	2
PHGO_06021	C-terminal, D2-small domain, of ClpB protein (PF10431);AAA domain (Cdc48 subfamily) (PF07724)	4	4	11.7	75.822	0	6.7364	9100200	N	Y	Y	N	N	N	0	0	1	0	2	1	1	0	1
PHGO_06048	RNA polymerase Rpb2, domain 7 (PF04560);RNA polymerase beta subunit (PF04563);RNA polymerase Rpb2, domain 6 (PF00562);RNA polymerase Rpb2, domain 2 (PF04561);RNA polymerase I, Rpa2 specific domain (PF06883);RNA polymerase Rpb2, domain 3 (PF04565)	7	7	9.9	124.96	0	13.228	105110000	Y	Y	Y	N	N	N	3	4	3	1	2	2	5	4	2
PHGO_06056	U6-snRNA interacting domain of PrP8 (PF10596);U5-snRNA binding site 2 of PrP8 (PF10597);PROCT (NUC072) domain (PF08084);PROCN (NUC071) domain (PF08083);PRO8NT (NUC069), PrP8 N-terminal domain (PF08082);PRP8 domain IV core (PF12134);JAB1/Mov34/MPN/PAD-1 ubiquitin protease (PF01398);RNA recognition motif of the spliceosomal PrP8 (PF10598)	5	5	3.7	270.34	0	9.4904	68058000	Y	Y	Y	N	N	N	1	2	1	1	1	3	4	3	1
PHGO_06059	Thioredoxin (PF00085);Endoplasmic reticulum protein ERp29, C-terminal domain (PF07749)	24	24	71.8	39.222	0	158.34	6103700000	Y	Y	Y	N	N	N	19	18	21	15	21	17	19	18	17
PHGO_06102;PHGO_03604;PHGO_11448	Glycosyl hydrolase family 3 N terminal domain (PF00933);Fibronectin type III-like domain (PF14310);Glycosyl hydrolase family 3 C-terminal domain (PF01915)	6	2	22.7	35.118	0	25.915	1257200000	Y	Y	Y	N	N	N	4	3	4	2	3	5	4	3	4
PHGO_06137	AMP-binding enzyme C-terminal domain (PF13193);AMP-binding enzyme (PF00501)	3	3	6.1	62.999	0	5.9936	3900900	N	Y	N	N	N	N	0	0	0	1	0	1	0	0	1
PHGO_06156	Aminotransferase class I and II (PF00155)	10	10	34.5	46.754	0	35.342	305850000	Y	Y	Y	N	N	N	2	5	6	2	5	8	4	5	4
PHGO_06169	Aldehyde dehydrogenase family (PF00171)	21	21	50.4	60.089	0	164.67	5271000000	Y	Y	Y	N	N	N	13	11	16	11	13	16	14	13	15
PHGO_06186	Dip2/Utp12 Family (PF04003);GAF domain (PF13185);WD domain, G-beta repeat (PF00400)	4	4	5.1	184.8	0	7.5917	13163000	Y	N	Y	N	N	N	3	1	1	0	0	0	1	1	0
PHGO_06193	Taurine catabolism dioxygenase TauD, TfdA family (PF02668)	2	2	17.3	17.634	0	6.9285	57512000	Y	Y	Y	N	N	N	0	1	1	1	1	2	2	2	2
PHGO_06196	Adaptin N terminal region (PF01602)	14	14	28.7	87.556	0	84.762	657490000	Y	Y	Y	N	N	N	6	7	8	2	8	13	10	7	8
PHGO_06206	M17 aminopeptidase N-terminal domain 2 (PF18295);Cytosol aminopeptidase family, catalytic domain (PF00883)	21	21	66.3	55.972	0	323.31	5670900000	Y	Y	Y	N	N	N	13	12	16	11	13	16	18	15	15
PHGO_06213	Pyruvate kinase, barrel domain (PF00224);Pyruvate kinase, alpha/beta domain (PF02887)	25	25	39.8	97.518	0	257.69	4486900000	Y	Y	Y	N	N	N	15	15	19	8	15	17	20	19	16
PHGO_06217	No Pfam domains	3	3	20.7	29.818	0	26.299	247270000	Y	Y	Y	N	N	N	2	2	2	2	1	3	2	2	2
PHGO_06219	Elongation factor Tu GTP binding domain (PF00009);Elongation factor Tu C-terminal domain (PF03143);Elongation factor Tu domain 2 (PF03144)	9	9	26.2	61.869	0	25.539	363530000	Y	Y	Y	N	N	N	2	3	5	0	4	5	6	5	2
PHGO_06220	Methyltransferase domain (PF08241)	4	4	9.5	82.278	0	25.011	25347000	Y	Y	Y	N	N	N	0	1	2	0	1	2	2	2	1
PHGO_06246	Haloacid dehalogenase-like hydrolase (PF13419)	9	9	39.4	33.526	0	167.09	995190000	Y	Y	Y	N	N	N	2	4	8	4	6	7	7	8	6
PHGO_06252	Nuclear protein 96 (PF12110);Nucleoporin autopeptidase (PF04096)	10	10	5.7	212.95	0	18.19	166400000	Y	Y	Y	N	N	N	6	4	5	2	4	5	5	4	5
PHGO_06255	ATP synthase (PF00231)	13	13	62.5	33.064	0	261.25	11755000000	Y	Y	Y	N	N	N	12	10	11	10	10	12	13	12	11
PHGO_06256	Mitochondrial carrier protein (PF00153)	10	10	27.5	55.279	0	36.503	262690000	Y	Y	Y	N	N	N	4	2	5	3	7	5	8	3	6
PHGO_06258	Zinc carboxypeptidase (PF00246)	3	3	7.5	50.798	0	5.9134	4954800	N	N	Y	N	N	Y	0	0	0	0	0	0	1	0	2
PHGO_06260	Prefoldin subunit (PF01920)	2	2	16.5	14.565	0	6.0615	123140000	Y	Y	Y	N	N	N	2	2	2	0	2	2	2	1	2
PHGO_06276	Carbamoyl-phosphate synthetase large chain, oligomerisation domain (PF02787);MGS-like domain (PF02142);Glutamine amidotransferase class-I (PF00117);Carbamoyl-phosphate synthase small chain, CPSase domain (PF00988);Carbamoyl-phosphate synthase L chain, ATP binding domain (PF02786)	67	66	68.8	166.65	0	323.31	26414000000	Y	Y	Y	N	N	N	45	42	49	42	45	54	57	49	51
PHGO_06280	Zinc knuckle (PF00098)	6	6	42.3	16.116	0	70.167	997090000	Y	Y	Y	N	N	N	3	2	4	2	3	5	5	3	4
PHGO_06289	GYF domain (PF02213)	7	7	13.8	119.94	0	54.813	107790000	Y	Y	Y	N	N	N	2	1	3	1	2	3	5	2	2
PHGO_06302	Calcineurin-like phosphoesterase (PF00149)	7	7	35.6	36.428	0	60.727	246580000	Y	Y	Y	N	N	N	4	4	3	3	1	5	4	3	2
PHGO_06309	Sec1 family (PF00995)	6	6	15.4	70.523	0	19.167	94897000	Y	Y	Y	N	N	N	2	3	2	1	2	2	4	3	2
PHGO_06311	Ubiquitin-activating enzyme active site (PF10585);ThiF family (PF00899)	11	11	26.3	64.417	0	83.797	711770000	Y	Y	Y	N	N	N	6	5	8	4	6	7	9	6	5
PHGO_06314	Cellulase (glycosyl hydrolase family 5) (PF00150)	6	6	28	45.075	0	42.339	1219800000	Y	Y	Y	N	N	N	2	4	5	4	5	5	4	5	5
PHGO_06323	Homoserine dehydrogenase (PF00742)	7	3	45.1	27.849	0	55.989	1156800000	Y	Y	Y	N	N	N	6	6	7	4	7	7	6	7	5
PHGO_06328	Aminotransferase class-III (PF00202)	11	11	58.2	37.572	0	131.7	3854800000	Y	Y	Y	N	N	N	10	10	11	6	9	11	10	8	10
PHGO_06339	CobW/HypB/UreG, nucleotide-binding domain (PF02492)	9	9	38	31.99	0	83.479	1600500000	Y	Y	Y	N	N	N	5	7	8	5	9	7	8	7	9
PHGO_06341	Choline/Carnitine o-acyltransferase (PF00755)	25	25	40.3	77.344	0	110.48	731590000	Y	Y	Y	N	N	N	2	0	7	9	10	18	20	0	13
PHGO_06379	No Pfam domains	5	1	47.3	10.323	0	11.204	579810000	Y	Y	Y	N	N	N	1	2	3	2	2	4	3	3	2
PHGO_06390	FKBP-type peptidyl-prolyl cis-trans isomerase (PF00254)	6	6	45.1	15.703	0	27.001	1503800000	Y	Y	Y	N	N	N	3	3	2	3	2	4	5	2	3
PHGO_06414;PHGO_04224	No Pfam domains	4	4	34.2	16.429	0	15.901	155730000	Y	Y	Y	N	N	N	3	1	3	3	3	3	4	2	3
PHGO_06434	Importin-beta N-terminal domain (PF03810);HEAT repeat (PF02985)	16	16	28.4	117.46	0	108.93	925940000	Y	Y	Y	N	N	N	8	7	9	3	8	11	10	7	10
PHGO_06441	JAB1/Mov34/MPN/PAD-1 ubiquitin protease (PF01398);Cop9 signalosome subunit 5 C-terminal domain (PF18323)	10	10	43.1	40.995	0	39.041	220370000	Y	Y	Y	N	N	N	3	4	5	1	3	3	7	5	2
PHGO_06452	Thioesterase superfamily (PF03061)	16	16	53.6	40.998	0	56.235	1133800000	Y	Y	Y	N	N	N	14	13	13	7	13	10	11	13	9
PHGO_06466	Activator of Hsp90 ATPase, N-terminal (PF09229)	12	11	44.3	41.965	0	107.86	518130000	Y	Y	Y	N	N	N	7	7	6	6	4	4	7	5	5
PHGO_06467	Surfeit locus protein 2 (SURF2) (PF05477)	2	2	8.1	41.851	0	5.1411	16176000	Y	Y	Y	N	N	N	0	2	1	0	1	1	1	1	0
PHGO_06468	Oxidoreductase family, NAD-binding Rossmann fold (PF01408)	5	5	33.5	19.511	0	14.246	46905000	N	Y	Y	N	N	N	0	0	0	1	0	2	4	0	3
PHGO_06471	2OG-Fe(II) oxygenase superfamily (PF03171);non-haem dioxygenase in morphine synthesis N-terminal (PF14226)	3	3	12.7	37.525	0	5.5261	8313000	N	N	Y	N	N	N	0	1	0	0	1	0	2	1	1
PHGO_06474	CBS domain (PF00571);IMP dehydrogenase / GMP reductase domain (PF00478)	19	19	48.4	55.276	0	136.77	1914700000	Y	Y	Y	N	N	N	7	13	16	8	12	11	15	13	11
PHGO_06475	No Pfam domains	2	2	4.2	122.39	0	5.8166	7863300	N	N	Y	N	N	N	0	0	0	0	1	0	1	2	0
PHGO_06476	eIF4-gamma/eIF5/eIF2-epsilon (PF02020)	7	7	21	45.501	0	27.19	637800000	Y	Y	Y	N	N	N	3	6	6	2	4	5	7	6	5
PHGO_06489	Glycosyl hydrolase family 81 C-terminal domain (PF17652);Glycosyl hydrolase family 81 N-terminal domain (PF03639)	15	15	26.2	91.899	0	94.926	1155800000	Y	Y	Y	N	N	N	8	5	4	3	5	8	6	6	7
PHGO_06508	WD domain, G-beta repeat (PF00400)	15	15	70.3	36.024	0	142.12	1581500000	Y	Y	Y	N	N	N	7	10	11	5	11	11	13	9	10
PHGO_06514	Ribosomal L27e protein family (PF01777)	11	11	46.5	16.551	0	72.99	8040700000	Y	Y	Y	N	N	N	7	7	9	8	8	8	10	9	8
PHGO_06541	Thioredoxin (PF00085);AhpC/TSA family (PF00578);C-terminal domain of 1-Cys peroxiredoxin (PF10417)	18	18	65.1	42.248	0	323.31	13637000000	Y	Y	Y	N	N	N	16	12	15	12	13	15	16	14	16
PHGO_06544	No Pfam domains	4	4	54.3	8.826	0	7.5775	102650000	N	Y	Y	N	N	N	0	0	1	0	1	3	2	3	3
PHGO_06560	Oligosaccharyltransferase subunit Ribophorin II (PF05817)	6	6	38.6	31.016	0	31.235	415160000	Y	Y	Y	N	N	N	4	3	4	4	4	5	5	4	4
PHGO_06564	Cyclophilin type peptidyl-prolyl cis-trans isomerase/CLD (PF00160)	9	9	65.2	21.862	0	49.787	500090000	Y	Y	Y	N	N	N	3	5	5	1	4	2	6	4	3
PHGO_06566	Aldehyde dehydrogenase family (PF00171)	10	7	25.2	59.158	0	30.334	264520000	Y	Y	Y	N	N	N	3	3	3	3	5	6	10	3	5
PHGO_06567	Phosphatidylserine decarboxylase (PF02666)	5	5	30.1	33.203	0	44.92	180610000	Y	Y	Y	N	N	N	3	5	5	4	4	5	4	3	4
PHGO_06600	S25 ribosomal protein (PF03297)	5	5	50	12.195	0	92.948	7703900000	Y	Y	Y	N	N	N	4	4	5	4	4	4	5	5	4
PHGO_06607	Aldo/keto reductase family (PF00248)	5	5	26.2	31.085	0	10.48	61073000	Y	Y	Y	N	N	N	2	1	2	0	2	2	3	4	1
PHGO_06632	Zinc-binding dehydrogenase (PF00107);Alcohol dehydrogenase GroES-like domain (PF08240)	4	4	22.5	36.974	0	10.229	60761000	N	Y	Y	N	N	N	0	0	1	0	1	3	4	1	3
PHGO_06633	AAA lid domain (PF17871);C-terminal, D2-small domain, of ClpB protein (PF10431);AAA domain (Cdc48 subfamily) (PF07724)	28	26	58.5	66.839	0	216.72	3439800000	Y	Y	Y	N	N	N	20	16	23	9	13	14	20	16	15
PHGO_06650	Acyl-coenzyme A oxidase N-terminal (PF14749)	2	2	34.3	18.768	0	18.142	132080000	Y	N	Y	N	N	N	1	0	1	0	0	2	2	1	1
PHGO_06672	Serine carboxypeptidase (PF00450)	2	2	11.6	34.605	0	10.738	45393000	N	N	Y	N	N	N	0	1	0	0	0	0	0	2	2
PHGO_06676	Protein kinase domain (PF00069)	3	3	13.6	46.456	0	10.805	74138000	Y	Y	Y	N	N	N	1	2	1	1	1	1	2	1	1
PHGO_06705	Isocitrate lyase family (PF00463)	23	23	65.2	59.315	0	323.31	30456000000	Y	Y	Y	N	N	N	15	16	19	12	18	20	18	17	17
PHGO_06706	Cyclophilin type peptidyl-prolyl cis-trans isomerase/CLD (PF00160)	6	6	47.8	24.162	0	73.895	674510000	Y	Y	Y	N	N	N	5	5	6	3	6	4	6	5	4
PHGO_06711	NLI interacting factor-like phosphatase (PF03031)	3	3	16.5	35.564	0	12.079	42540000	N	N	Y	N	N	N	0	1	0	0	0	2	2	2	0
PHGO_06748	NAD binding domain of 6-phosphogluconate dehydrogenase (PF03446)	8	8	46.2	16.404	0	42.302	805810000	Y	Y	Y	N	N	N	4	4	5	3	4	7	7	5	5
PHGO_06775	Cullin protein neddylation domain (PF10557);Cullin family (PF00888)	16	16	28	86.009	0	91.433	718120000	Y	Y	Y	N	N	N	8	9	10	6	12	8	11	10	10
PHGO_06778	Chromo (CHRromatin Organisation MOdifier) domain (PF00385)	7	7	25.3	48.818	0	14.634	58734000	Y	Y	Y	N	N	N	2	1	2	1	0	4	3	1	0
PHGO_06779	No Pfam domains	5	5	12.9	71.863	0	6.8769	113940000	Y	Y	Y	N	N	N	1	2	1	1	0	1	2	0	1
PHGO_06786	GAF domain (PF13185)	3	3	27.2	18.456	0	19.022	109440000	Y	Y	Y	N	N	N	1	1	3	0	1	1	2	3	2
PHGO_06789	PITH domain (PF06201)	5	5	39.4	21.082	0	39.625	197800000	Y	Y	Y	N	N	N	4	3	5	2	4	5	2	4	4
PHGO_06791	No Pfam domains	4	4	48	13.155	0	56.304	1279600000	Y	Y	Y	N	N	N	2	1	1	2	1	2	4	3	2
PHGO_06792	No Pfam domains	7	7	46.5	18.865	0	23.33	600880000	Y	Y	Y	N	N	N	3	5	5	2	2	5	6	5	6
PHGO_06798	Glycosyl hydrolase family 30 TIM-barrel domain (PF02055);Glycosyl hydrolase family 30 beta sandwich domain (PF17189)	3	3	11.6	57.974	0	10.442	27187000	N	Y	Y	N	N	N	0	0	0	1	0	2	3	0	1
PHGO_06813	AMP-binding enzyme (PF00501)	19	19	43	70.805	0	228.21	2098500000	Y	Y	Y	N	N	N	10	13	14	8	11	16	16	13	10
PHGO_06816	Tetratricopeptide repeat (PF13181);TPR repeat (PF13414);FYVE zinc finger (PF01363)	5	5	12.2	76.125	0	14.197	45296000	Y	N	Y	N	N	N	0	1	1	0	2	0	3	2	2
PHGO_06822	CBS domain (PF00571);Voltage gated chloride channel (PF00654)	5	5	6.4	104.42	0	9.4154	27049000	Y	N	Y	N	N	N	0	1	1	0	0	0	1	3	1
PHGO_06824	No Pfam domains	3	1	19.8	18.812	0.0021368	1.7919	6253000	Y	N	Y	N	N	N	0	1	1	0	0	1	2	1	1
PHGO_06828	Dimerisation domain of Ca+-activated chloride-channel, anoctamin (PF16178);Calcium-activated chloride channel (PF04547)	2	2	4.7	82.096	0	8.3792	89646000	Y	Y	Y	N	N	N	1	2	2	2	1	2	2	2	2
PHGO_06832	Gelsolin repeat (PF00626);Sec23/Sec24 beta-sandwich domain (PF08033);Sec23/Sec24 helical domain (PF04815);Sec23/Sec24 zinc finger (PF04810);Sec23/Sec24 trunk domain (PF04811)	17	17	25.4	109.25	0	83.611	442150000	Y	Y	Y	N	N	N	10	8	10	5	7	7	11	7	9
PHGO_06840	ZPR1 zinc-finger domain (PF03367)	12	12	34.8	59.99	0	53.876	467110000	Y	Y	Y	N	N	N	7	9	9	4	8	8	7	9	7
PHGO_06852	TAP-like protein (PF08386);alpha/beta hydrolase fold (PF00561)	9	9	29.1	66.306	0	108.47	1671000000	Y	Y	Y	N	N	N	5	5	6	4	6	7	8	6	6
PHGO_06862	No Pfam domains	2	1	14.7	28.219	0.006463	1.3999	20531000	Y	Y	Y	N	N	N	2	2	1	1	1	1	2	2	1
PHGO_06864	Argonaute linker 1 domain (PF08699);PAZ domain (PF02170);Mid domain of argonaute (PF16487);Argonaute linker 2 domain (PF16488);N-terminal domain of argonaute (PF16486);Piwi domain (PF02171)	3	3	4.6	104.78	0	17.671	20046000	Y	Y	Y	N	N	N	1	1	1	1	1	2	2	1	1
PHGO_06876	Thiamine pyrophosphate enzyme, C-terminal TPP binding domain (PF02775);Thiamine pyrophosphate enzyme, N-terminal TPP binding domain (PF02776);Thiamine pyrophosphate enzyme, central domain (PF00205)	28	28	52.9	70.884	0	172.15	3436500000	Y	Y	Y	N	N	N	13	12	20	4	15	24	25	17	18
PHGO_06878	Mak10 subunit, NatC N(alpha)-terminal acetyltransferase (PF04112)	3	3	5.3	92.879	0	5.1386	9696100	Y	N	Y	N	N	N	1	1	1	0	0	1	1	1	1
PHGO_06879	Casein kinase II regulatory subunit (PF01214)	2	2	16.4	22.463	0	4.3046	29128000	N	Y	Y	N	N	N	0	0	0	1	1	0	0	2	1
PHGO_06882	Calcineurin-like phosphoesterase (PF00149);Serine-threonine protein phosphatase N-terminal domain (PF16891)	11	10	56.3	36.77	0	55.304	1013400000	Y	Y	Y	N	N	N	8	8	8	6	9	8	10	9	9
PHGO_06934	No Pfam domains	4	1	13.1	42.921	0	3.0077	15723000	Y	Y	Y	N	N	N	2	2	2	0	1	1	2	3	1
PHGO_06945	Glycosyl hydrolase family 81 C-terminal domain (PF17652);Glycosyl hydrolase family 81 N-terminal domain (PF03639)	16	16	33.4	83.472	0	136.34	787820000	Y	Y	Y	N	N	N	7	10	9	2	13	12	13	10	12
PHGO_06952	MAPEG family (PF01124)	2	2	17.1	17.014	0	7.2068	164930000	Y	Y	Y	N	N	N	2	2	1	2	2	1	1	2	1
PHGO_06960	Ras family (PF00071)	5	5	31.1	26.108	0	41.304	796400000	Y	Y	Y	N	N	N	2	2	1	1	1	2	4	1	1
PHGO_06969	Galactose mutarotase-like (PF13802);Glycosyl hydrolases family 31 (PF01055)	12	12	19.2	102.48	0	61.151	397090000	Y	Y	Y	N	N	N	6	8	6	2	4	6	7	7	5
PHGO_06974	tRNA synthetases class I (M) (PF09334)	4	4	14.4	45.262	0	27.314	95413000	Y	Y	Y	N	N	N	1	2	3	3	4	2	2	3	2
PHGO_06982	SCP-2 sterol transfer family (PF02036);short chain dehydrogenase (PF00106)	8	8	25.2	47	0	21.811	153030000	Y	Y	Y	N	N	N	1	2	4	0	3	7	7	2	4
PHGO_06984	PCI domain (PF01399);eIF3 subunit 6 N terminal domain (PF09440)	14	14	43.2	51.008	0	114.75	1302400000	Y	Y	Y	N	N	N	5	7	10	4	8	10	10	7	9
PHGO_06990	recA bacterial DNA recombination protein (PF00154)	4	4	13.1	45.674	0	14.795	50182000	Y	Y	Y	N	N	N	2	2	3	0	1	1	3	1	2
PHGO_07007	Ubiquitin carboxyl-terminal hydrolase, family 1 (PF01088)	4	4	25	26.969	0	11.123	90130000	Y	Y	Y	N	N	N	2	3	3	1	1	2	2	3	2
PHGO_07014	Ricin-type beta-trefoil lectin domain (PF00652)	12	10	44.9	47.082	0	53.878	521480000	Y	Y	Y	N	N	N	3	7	9	3	8	9	10	7	10
PHGO_07015	WD domain, G-beta repeat (PF00400);PUL domain (PF08324);PFU (PLAA family ubiquitin binding) (PF09070)	11	11	25.2	81.954	0	61.473	324550000	Y	Y	Y	N	N	N	6	6	6	2	8	7	7	7	7
PHGO_07017	Putative zinc finger in N-recognin (UBR box) (PF02207)	2	2	1.8	167.83	0	8.0178	6377200	Y	N	N	N	N	N	1	1	1	0	0	1	0	2	0
PHGO_07038	DNA polymerase III, delta subunit (PF13177)	2	2	10.5	40.137	0.0067016	1.3289	7269400	N	Y	N	N	N	N	0	1	0	0	1	1	2	0	0
PHGO_07057	Nucleoside diphosphate kinase (PF00334)	11	9	50.4	23.891	0	124.76	14683000000	Y	Y	Y	N	N	N	8	10	11	10	10	10	11	10	10
PHGO_07067	Prolyl oligopeptidase, N-terminal beta-propeller domain (PF02897);Prolyl oligopeptidase family (PF00326)	25	25	50.9	83.886	0	230.35	2029000000	Y	Y	Y	N	N	N	13	13	14	7	15	13	21	17	15
PHGO_07075	No Pfam domains	3	3	17.2	39.343	0	4.5936	15100000	N	Y	N	N	N	N	0	0	0	1	1	0	2	0	0
PHGO_07083	Sec63 Brl domain (PF02889);DnaJ domain (PF00226)	6	6	12	69.388	0	25.117	332230000	Y	Y	Y	N	N	N	3	4	4	1	3	5	4	3	6
PHGO_07094	FKBP-type peptidyl-prolyl cis-trans isomerase (PF00254)	5	5	65.7	11.749	0	69.154	4626400000	Y	Y	Y	N	N	N	4	4	4	4	4	5	5	4	3
PHGO_07097	Elongation factor Tu GTP binding domain (PF00009);Elongation factor Tu C-terminal domain (PF03143)	9	9	24.1	73.73	0	31.988	76102000	Y	Y	Y	N	N	N	2	2	4	0	2	1	8	3	1
PHGO_07098	Thioredoxin (PF00085);Glutaredoxin (PF00462)	12	12	41.5	49.704	0	75.959	533540000	Y	Y	Y	N	N	N	5	8	8	4	5	9	10	5	9
PHGO_07100	Ribosomal protein S7p/S5e (PF00177)	11	11	45.4	21.866	0	120.39	13051000000	Y	Y	Y	N	N	N	9	9	8	8	10	9	8	10	10
PHGO_07131	Beta2-adaptin appendage, C-terminal sub-domain (PF09066);Adaptin C-terminal domain (PF02883);Adaptin N terminal region (PF01602)	13	13	18.2	101.18	0	44.428	543930000	Y	Y	Y	N	N	N	7	8	8	3	10	7	8	7	8
PHGO_07133	GDP dissociation inhibitor (PF00996)	3	3	6.4	73.811	0	4.5966	18458000	Y	Y	Y	N	N	N	1	1	2	0	1	2	2	2	0
PHGO_07135	Mitochondrial carrier protein (PF00153)	2	2	8	37.083	0	6.0076	45699000	Y	Y	Y	N	N	N	1	0	1	0	1	1	2	1	1
PHGO_07139	Prolyl oligopeptidase family (PF00326)	4	4	20.8	26.56	0	3.82	77272000	Y	Y	Y	N	N	N	0	2	2	0	1	1	3	1	2
PHGO_07141	Plectin/S10 domain (PF03501)	7	7	47.9	16.472	0	100.62	13194000000	Y	Y	Y	N	N	N	6	7	7	7	7	7	7	7	7
PHGO_07144	PH domain (PF00169);C2 domain (PF00168)	14	14	16.2	159	0	69.981	250960000	Y	Y	Y	N	N	N	5	5	6	4	4	7	8	7	5
PHGO_07145	Nup93/Nic96 (PF04097)	4	4	9.3	67.869	0	28.477	119770000	Y	Y	Y	N	N	N	3	4	2	1	3	2	3	2	2
PHGO_07149	Eukaryotic initiation factor 4E (PF01652)	9	9	55.6	24.413	0	58.635	365830000	Y	Y	Y	N	N	N	6	5	5	1	6	6	6	3	5
PHGO_07172;PHGO_18292	No Pfam domains	3	3	52.9	9.7089	0	5.9791	44286000	Y	Y	Y	N	N	N	0	1	1	0	1	3	1	2	1
PHGO_07174	Ribosomal protein L5 (PF00281);ribosomal L5P family C-terminus (PF00673)	11	11	50	20.322	0	54.604	12586000000	Y	Y	Y	N	N	N	9	8	8	7	7	7	7	8	8
PHGO_07177	Sugar efflux transporter for intercellular exchange (PF03083);Amidohydrolase family (PF01979)	11	11	27.2	68.065	0	43.701	528940000	Y	Y	Y	N	N	N	6	7	6	3	6	6	9	9	5
PHGO_07179	Biotin-requiring enzyme (PF00364);2-oxoacid dehydrogenases acyltransferase (catalytic domain) (PF00198)	12	12	47.5	37.815	0	77.485	1014800000	Y	Y	Y	N	N	N	4	6	6	3	6	7	12	7	6
PHGO_07182	Beta-ketoacyl synthase, N-terminal domain (PF00109)	17	9	40.5	55.836	0	249.04	2479000000	Y	Y	Y	N	N	N	11	11	13	6	13	14	15	14	12
PHGO_07188	GMC oxidoreductase (PF00732)	3	1	33.5	17.63	0.0039192	1.6739	18312000	Y	N	Y	N	N	N	0	1	1	0	0	2	1	0	1
PHGO_07208	Protein of unknown function (DUF3645) (PF12359);Protein of unknown function (DUF3638) (PF12340)	2	2	1.7	163.04	0	5.143	187690000	Y	Y	Y	N	N	N	2	1	2	1	2	1	1	1	2
PHGO_07210	N-terminal cysteine-rich region of Transmembrane protein 135 (PF15982)	2	2	4.6	58.959	0	5.1016	9817900	N	N	Y	N	N	N	0	0	1	0	0	1	1	0	2
PHGO_07211	D-isomer specific 2-hydroxyacid dehydrogenase, NAD binding domain (PF02826)	17	17	40.5	66.05	0	160.16	2357900000	Y	Y	Y	N	N	N	13	14	13	8	14	12	12	15	13
PHGO_07215	No Pfam domains	6	6	51.2	21.438	0	34.123	326880000	Y	Y	Y	N	N	N	1	2	2	4	4	4	5	3	5
PHGO_07222	PH domain (PF00169)	3	3	14.1	43.465	0	4.5701	19409000	N	Y	N	N	N	N	0	0	1	0	1	1	2	0	0
PHGO_07230	Insulinase (Peptidase family M16) (PF00675)	6	6	50.2	28.288	0	26.309	439480000	Y	Y	Y	N	N	N	3	4	4	3	4	4	5	5	4
PHGO_07246	No Pfam domains	4	4	9	78.844	0	6.9668	13723000	N	Y	N	N	N	N	0	2	0	0	1	1	0	1	0
PHGO_07248	Peptidase family M20/M25/M40 (PF01546)	3	3	44.6	20.728	0.0015475	1.9536	9450000	N	N	Y	N	N	N	0	0	1	0	0	0	2	0	1
PHGO_07258	Type of WD40 repeat (PF16300);WD domain, G-beta repeat (PF00400)	6	6	14.2	91.531	0	25.776	69586000	Y	Y	Y	N	N	N	1	2	5	0	2	2	3	3	2
PHGO_07260	Staphylococcal nuclease homologue (PF00565)	2	2	10	28.238	0	5.9815	8012200	Y	N	N	N	N	N	0	1	1	1	0	0	0	0	0
PHGO_07269	RNA recognition motif. (a.k.a. RRM, RBD, or RNP domain) (PF00076)	6	6	24.7	52.831	0	16.859	349520000	Y	Y	Y	N	N	N	3	3	3	1	4	2	5	4	3
PHGO_07281	Eukaryotic-type carbonic anhydrase (PF00194)	4	4	21.1	30.65	0	45.924	805320000	Y	Y	Y	N	N	N	4	4	4	3	4	4	3	4	2
PHGO_07284	RIO1 family (PF01163)	5	5	20.2	46.636	0	24.487	45295000	N	N	Y	N	N	Y	0	0	0	0	0	0	5	0	4
PHGO_07305	Leo1-like protein (PF04004)	2	2	7.1	52.381	0	5.7216	39423000	Y	Y	Y	N	N	N	1	1	1	1	1	1	2	0	1
PHGO_07317	Serine aminopeptidase, S33 (PF12146)	2	2	18.6	20.232	0	4.1755	32976000	Y	N	Y	N	N	N	0	1	2	0	2	0	1	1	2
PHGO_07321	Ribonuclease T2 family (PF00445)	4	4	24.5	37.693	0	74.745	468410000	Y	Y	Y	N	N	N	2	1	3	1	3	3	3	3	2
PHGO_07323	ThiF family (PF00899)	4	4	20	45.004	0	14.073	47816000	Y	N	Y	N	N	N	0	1	3	0	0	3	2	2	2
PHGO_07344	Oligonucleotide/oligosaccharide-binding (OB)-fold (PF07717);Helicase conserved C-terminal domain (PF00271);Helicase associated domain (HA2) (PF04408);DEAD/DEAH box helicase (PF00270)	2	2	4.7	80.74	0	15.887	10024000	Y	N	Y	N	N	N	0	2	1	0	1	0	1	0	1
PHGO_07346	NFACT protein RNA binding domain (PF05670);NFACT protein C-terminal domain (PF11923);Fibronectin-binding protein A N-terminus (FbpA) (PF05833)	4	4	4.9	122.16	0	10.061	31741000	Y	Y	Y	N	N	N	3	0	2	1	0	1	1	0	1
PHGO_07353	No Pfam domains	2	2	28.4	9.1995	0.0015635	2.0449	30399000	Y	N	Y	N	N	N	1	1	0	0	1	0	1	0	1
PHGO_07404	Cytochrome c (PF00034)	3	3	33.9	11.599	0	15.059	3395200000	Y	Y	Y	N	N	N	2	3	2	1	2	2	2	2	2
PHGO_07415;PHGO_02119	BSD domain (PF03909)	7	7	25.4	45.227	0	30.874	172810000	Y	Y	Y	N	N	N	3	3	2	1	4	6	5	4	5
PHGO_07416;PHGO_02118	AhpC/TSA family (PF00578)	2	1	37.9	7.4516	0	11.397	401340000	Y	Y	Y	N	N	N	1	2	1	2	1	1	1	1	2
PHGO_07420	Ras family (PF00071)	9	9	48.1	26.421	0	61.177	880230000	Y	Y	Y	N	N	N	6	6	8	5	6	7	8	7	6
PHGO_07421	Protein kinase domain (PF00069);Response regulator receiver domain (PF00072);Protein of unknown function, DUF547 (PF04784)	8	8	14.9	100.4	0	33.179	136340000	Y	Y	Y	N	N	N	2	4	6	4	4	4	2	4	2
PHGO_07423	2-oxoacid dehydrogenases acyltransferase (catalytic domain) (PF00198);Biotin-requiring enzyme (PF00364)	14	14	47.4	47.529	0	250.25	9694700000	Y	Y	Y	N	N	N	13	13	13	11	14	14	14	14	13
PHGO_07434	GatB/GatE catalytic domain (PF02934);GatB domain (PF02637)	4	4	14.5	63.404	0	23.776	76959000	Y	Y	Y	N	N	N	2	1	1	1	1	2	2	2	2
PHGO_07441	OB-fold nucleic acid binding domain (PF01336);tRNA synthetases class II (D, K and N) (PF00152)	15	15	38.8	55.346	0	86.695	2410200000	Y	Y	Y	N	N	N	11	14	9	6	10	12	11	11	13
PHGO_07447	Replication protein A C terminal (PF08784)	5	5	32	30.321	0	29.752	186180000	Y	Y	Y	N	N	N	1	1	2	2	1	4	3	1	2
PHGO_07455	Uracil phosphoribosyltransferase (PF14681)	6	6	52.6	43.431	0	13.401	86015000	Y	Y	Y	N	N	N	1	1	2	1	2	3	4	3	2
PHGO_07472	WD domain, G-beta repeat (PF00400)	2	2	4.1	95.526	0	6.6409	23428000	Y	N	Y	N	N	N	1	1	2	0	0	0	0	1	1
PHGO_07481	Thioredoxin (PF00085)	4	4	62.3	11.807	0	74.001	756340000	Y	Y	Y	N	N	N	3	3	3	2	3	4	3	3	4
PHGO_07483	No Pfam domains	4	4	16.9	37.199	0	10.047	73293000	Y	Y	Y	N	N	N	2	1	2	1	1	2	3	3	1
PHGO_07495	Biotin-requiring enzyme (PF00364)	6	6	43.4	28.511	0	83.702	457920000	Y	Y	Y	N	N	N	4	4	5	4	4	5	6	5	6
PHGO_07496	Ribosomal protein S30 (PF04758)	2	2	14	9.2456	0	10.676	517610000	Y	Y	Y	N	N	N	1	1	1	0	1	2	2	1	2
PHGO_07518	Mitochondrial branched-chain alpha-ketoacid dehydrogenase kinase (PF10436)	16	16	75	41.293	0	323.31	4354600000	Y	Y	Y	N	N	N	14	13	13	11	14	15	15	14	15
PHGO_07530	IQ calmodulin-binding motif (PF00612);Myosin head (motor domain) (PF00063)	9	9	11.7	142.1	0	26.227	105310000	Y	Y	Y	N	N	N	2	4	2	2	1	4	6	4	4
PHGO_07536	Ubiquitin-activating enzyme E1 FCCH domain (PF16190);ThiF family (PF00899)	11	11	57.9	27.358	0	56.883	457410000	Y	Y	Y	N	N	N	8	9	6	4	5	5	6	6	2
PHGO_07542	Regulator of chromosome condensation (RCC1) repeat (PF00415)	5	4	40.4	16.109	0	7.1784	225780000	Y	Y	Y	N	N	N	1	3	4	1	2	5	5	2	3
PHGO_07562	WD domain, G-beta repeat (PF00400)	13	13	53.4	41.981	0	82.066	352960000	Y	Y	Y	N	N	N	4	5	6	6	4	7	9	4	6
PHGO_07563	Aldehyde dehydrogenase family (PF00171)	7	2	61.2	17.604	0	21.809	1149800000	Y	Y	Y	N	N	N	6	6	6	5	5	6	7	6	5
PHGO_07571	Protein phosphatase 2C (PF00481)	6	4	36.2	26.425	0	22.994	212350000	Y	Y	Y	N	N	N	3	4	5	1	3	3	4	2	5
PHGO_07587	Nicotinate phosphoribosyltransferase C-terminal domain (PF17956);Nicotinate phosphoribosyltransferase (NAPRTase) family (PF04095);Nicotinate phosphoribosyltransferase (NAPRTase) N-terminal domain (PF17767)	20	20	51.7	59.076	0	174.59	2393200000	Y	Y	Y	N	N	N	12	13	12	11	13	13	17	14	10
PHGO_07591	Fatty acid synthase subunit alpha Acyl carrier domain (PF18325);Domain of unknown function (DUF1729) (PF08354);Acyl transferase domain (PF00698);MaoC like domain (PF01575);Fatty acid synthase meander beta sheet domain (PF17951);Starter unit:ACP transacylase in aflatoxin biosynthesis (PF16073)	88	72	53.9	257.68	0	323.31	14911000000	Y	Y	Y	N	N	N	56	62	62	46	64	73	69	63	62
PHGO_07607	Dynamin central region (PF01031);Dynamin family (PF00350);Dynamin GTPase effector domain (PF02212)	22	22	43.4	78.243	0	162.04	1866100000	Y	Y	Y	N	N	N	18	17	17	13	15	14	17	13	13
PHGO_07626	Coiled-coil domain-containing protein 124 /Oxs1 (PF06244)	9	9	46.5	28.665	0	46.26	335770000	Y	Y	Y	N	N	N	3	3	6	3	4	6	4	4	3
PHGO_07628	Calponin homology (CH) domain (PF00307)	10	10	21.8	62.127	0	20.423	118100000	Y	Y	Y	N	N	N	3	2	1	4	2	2	6	4	2
PHGO_07631	Phosphorylase superfamily (PF01048)	8	8	42.4	33.107	0	37.161	182260000	Y	Y	Y	N	N	N	5	5	4	1	4	2	3	5	2
PHGO_07650	Ribosomal protein S5, C-terminal domain (PF03719);Ribosomal protein S5, N-terminal domain (PF00333)	8	8	35.6	35.087	0	62.994	368590000	Y	Y	Y	N	N	N	2	1	4	2	4	4	7	3	5
PHGO_07652	Ubiquitin family (PF00240)	2	2	20.8	8.6849	0	4.2765	209870000	Y	Y	Y	N	N	N	1	1	2	1	1	2	1	1	1
PHGO_07660	R3H domain (PF01424);'Cold-shock' DNA-binding domain (PF00313)	10	10	13.6	125.33	0	25.17	269440000	Y	Y	Y	N	N	N	5	7	6	0	2	3	7	7	3
PHGO_07665	RNA polymerase Rpb5, N-terminal domain (PF03871);RNA polymerase Rpb5, C-terminal domain (PF01191)	2	2	17	23.945	0	11.684	134740000	Y	Y	Y	N	N	N	2	2	1	2	2	2	2	2	2
PHGO_07680	No Pfam domains	2	2	7.6	57.72	0	4.187	14599000	Y	N	Y	N	N	N	1	1	1	0	1	0	1	2	1
PHGO_07690	Patched family (PF02460);Niemann-Pick C1 N terminus (PF16414)	8	7	16.9	87.038	0	73.402	417950000	Y	Y	Y	N	N	N	3	5	5	2	5	5	6	4	5
PHGO_07703	RNA recognition motif. (a.k.a. RRM, RBD, or RNP domain) (PF00076);Eukaryotic translation initiation factor 3 subunit G (PF12353)	11	11	48.5	35.888	0	76.254	622610000	Y	Y	Y	N	N	N	3	5	6	2	6	9	7	7	7
PHGO_07707	Iron-containing outer mitochondrial membrane protein N-terminus (PF10660);Iron-binding zinc finger CDGSH type (PF09360)	5	5	35.1	15.228	0	7.4649	856770000	Y	Y	Y	N	N	N	1	1	2	2	2	3	3	2	3
PHGO_07708	SMP-30/Gluconolactonase/LRE-like region (PF08450)	7	7	13.5	72.695	0	232.12	3642600000	Y	Y	Y	N	N	N	6	5	5	6	6	7	7	6	5
PHGO_07711	Dehydrogenase E1 component (PF00676)	25	25	70.2	43.348	0	323.31	42854000000	Y	Y	Y	N	N	N	22	21	24	18	22	23	25	24	22
PHGO_07730	RNA recognition motif. (a.k.a. RRM, RBD, or RNP domain) (PF00076)	2	2	7.5	48.108	0	6.5971	20462000	N	N	Y	N	N	N	0	2	0	0	0	0	1	1	0
[truncated: 1,848 more rows]

## Sheet: Phytophthora pseudosyringae
Majority protein IDs	Pfam annotation(s)	Peptides	Unique peptides	Sequence coverage [%]	Mol. weight [kDa]	Q-value	Score	Intensity	Present in Heat	Present in Normal	Present in Oxidative	Unique Heat	Unique Normal	Unique Oxidative	Peptides heat_1	Peptides heat_2	Peptides heat_3	Peptides normal_1	Peptides normal_2	Peptides normal_3	Peptides oxidative_1	Peptides oxidative_2	Peptides oxidative_3
[truncated: 3,195 more rows]
